# Supplementary material for: Decoding meningioma heterogeneity and neoplastic cell—macrophage interaction through single-cell transcriptome profiling across pathological grades
Source: J Transl Med. 2023 Oct 25;21:751. doi: 10.1186/s12967-023-04445-4 (PMC10599053; doi:10.1186/s12967-023-04445-4)
Supplement: Supplementary file 11 — Additional file 11 Table S1. The quantity of six distinct cellular types present in the specimen. [file 12967_2023_4445_MOESM11_ESM.xlsx]

## Sheet: Sheet1
Supplementary Table 1. The quantity of six distinct cellular types present in the specimen.
	Neoplastic_cell	Macrophages	T_cell	Endothelial	Fibroblast	Oligodenerocyte
M.p,fib	1407	1066	184	14	4	0
M.r.tra1	5084	381	56	64	23	0
M.r.tra2	5120	532	28	78	52	36
M.r.aty	3312	671	57	20	4	1
M.r.cle	1978	2145	1105	175	81	0
The quantity of six distinct cellular types present in the specimen in the public dataset.
	Neoplastic_cell	Macrophages	T_cell	Endothelial	Fibroblast	Oligodenerocyte
MSC1	1813	189	3	10	4	2
MSC2	347	578	6	14	57	5
MSC3	2722	321	15	27	32	2
MSC4	3764	752	1453	1453	285	36
MSC5	6904	1126	308	308	121	9
MSC5_BTI	5721	759	221	221	78	154
MSC6	3474	1005	137	137	2225	32
MSC6_BTI	5420	1718	191	191	470	532
