# Supplementary material for: Decoding meningioma heterogeneity and neoplastic cell—macrophage interaction through single-cell transcriptome profiling across pathological grades
Source: J Transl Med. 2023 Oct 25;21:751. doi: 10.1186/s12967-023-04445-4 (PMC10599053; doi:10.1186/s12967-023-04445-4)
Supplement: Supplementary file 12 — Additional file 12: Table S2. Gene list of WGCNA modules in neoplastic cells. [file 12967_2023_4445_MOESM12_ESM.xlsx]

## Sheet: Supplementary Table 2. Module_g
Supplementary Table 2. Gene List of WGCNA Modules in Neoplastic Cells.
gene_name	module	color
PENK	grey	grey
PI3	grey	grey
CHI3L2	grey	grey
PLA2G2A	grey	grey
MT2A	grey	grey
CXCL1	grey	grey
CFB	grey	grey
CXCL10	grey	grey
RGS16	grey	grey
ANKRD1	grey	grey
CH25H	grey	grey
KRT14	grey	grey
OTOR	grey	grey
SAA1	grey	grey
C3	grey	grey
WFDC2	grey	grey
FABP4	grey	grey
FBLN1	grey	grey
STEAP4	grey	grey
SULT1E1	grey	grey
CCL26	grey	grey
LINC01220	grey	grey
APOBEC3A	grey	grey
KRT7	grey	grey
LY6D	grey	grey
AC008760.2	grey	grey
HP	grey	grey
CIDEA	grey	grey
PCK1	grey	grey
AL627171.2	grey	grey
PITX1	grey	grey
CD14	grey	grey
PRSS23	grey	grey
MX1	grey	grey
SPRR2F	grey	grey
HIST1H2BG	grey	grey
LINC02551	grey	grey
AL590705.1	grey	grey
SLC2A1	grey	grey
S100A8	grey	grey
PIM1	grey	grey
ELN	grey	grey
CCL8	grey	grey
SLC1A2	grey	grey
PPDPFL	grey	grey
REG1A	grey	grey
LINC02812	grey	grey
IGFL2-AS1	grey	grey
SYP	grey	grey
S100A9	grey	grey
RMRP	grey	grey
FCN1	grey	grey
ISG20	grey	grey
C16orf89	grey	grey
DCDC2C	grey	grey
LINC01521	grey	grey
IDH2	grey	grey
MT1E	grey	grey
AP000692.2	grey	grey
BLMH	grey	grey
PMAIP1	grey	grey
AC022081.1	grey	grey
HLA-DQA2	grey	grey
AL157904.1	grey	grey
NMS	grey	grey
DTNA	grey	grey
SPINK5	grey	grey
CLIC3	grey	grey
AC007613.1	grey	grey
Z95114.4	grey	grey
FGF19	grey	grey
AC090018.2	grey	grey
AC139100.1	grey	grey
LDHA	grey	grey
TPM2	grey	grey
TMEM176B	grey	grey
AQP4	grey	grey
PCP4L1	grey	grey
IFITM2	grey	grey
HAPLN1	grey	grey
HOXB5	grey	grey
ECM1	grey	grey
PDLIM3	grey	grey
RCN3	grey	grey
NOG	grey	grey
LKAAEAR1	grey	grey
TUBB3	grey	grey
LINC00689	grey	grey
AL035106.1	grey	grey
GJA5	grey	grey
CP	grey	grey
FADS1	grey	grey
GPNMB	grey	grey
OASL	grey	grey
SH2D1B	grey	grey
AP000880.1	grey	grey
AL365184.1	grey	grey
TMEM176A	grey	grey
PRELP	grey	grey
LTBP2	grey	grey
LBHD2	grey	grey
INHBE	grey	grey
FFAR4	grey	grey
C5orf66-AS1	grey	grey
LINC02419	grey	grey
COL9A1	grey	grey
CPA3	grey	grey
MSX1	grey	grey
GBP2	grey	grey
SLC24A2	grey	grey
SEL1L2	grey	grey
HPGDS	grey	grey
FAM181B	grey	grey
AC116667.2	grey	grey
CDC20B	grey	grey
MEOX1	grey	grey
TRDC	grey	grey
CHL1	grey	grey
CRTAC1	grey	grey
CXCL11	grey	grey
AC010542.4	grey	grey
C1QL1	grey	grey
FMO3	grey	grey
FASLG	grey	grey
IL11	grey	grey
PERP	grey	grey
KLRC2	grey	grey
AL662890.1	grey	grey
SHISAL2B	grey	grey
LAYN	grey	grey
AL590068.1	grey	grey
PIGR	grey	grey
AP000919.3	grey	grey
NELL1	grey	grey
FER1L5	grey	grey
FCER1A	grey	grey
NIBAN3	grey	grey
AC113143.3	grey	grey
HIST1H2BH	grey	grey
KLRG2	grey	grey
FOXC2-AS1	grey	grey
EFNA1	grey	grey
MYADM	grey	grey
GASAL1	grey	grey
CACNA1B	grey	grey
NEUROG2	grey	grey
AC025271.4	grey	grey
GRM7-AS1	grey	grey
AC093904.3	grey	grey
CCDC168	grey	grey
CD82	grey	grey
CCR2	grey	grey
LINC00052	grey	grey
KLHDC8A	grey	grey
RERG	grey	grey
NNAT	NEO1	blue
AC104051.2	NEO1	blue
APOD	NEO1	blue
MGP	NEO1	blue
SPON2	NEO1	blue
SLC7A11	NEO1	blue
LPL	NEO1	blue
WFIKKN2	NEO1	blue
SLC6A1	NEO1	blue
HILPDA	NEO1	blue
COL3A1	NEO1	blue
PEG10	NEO1	blue
LYPD1	NEO1	blue
SLC22A6	NEO1	blue
IER2	NEO1	blue
FABP5	NEO1	blue
SLC5A5	NEO1	blue
NELL2	NEO1	blue
CTSC	NEO1	blue
PTN	NEO1	blue
TRH	NEO1	blue
ALDH1A3	NEO1	blue
ATP1A2	NEO1	blue
TTYH1	NEO1	blue
GAL	NEO1	blue
SPX	NEO1	blue
SPRR2A	NEO1	blue
NPPC	NEO1	blue
GPRC5B	NEO1	blue
RFLNB	NEO1	blue
EDN3	NEO1	blue
SFTA1P	NEO1	blue
CCN3	NEO1	blue
VAMP8	NEO1	blue
COL18A1	NEO1	blue
ANGPTL7	NEO1	blue
ANXA5	NEO1	blue
OLFML3	NEO1	blue
NTRK2	NEO1	blue
SLC6A13	NEO1	blue
RARRES1	NEO1	blue
TFPI2	NEO1	blue
TFPI	NEO1	blue
NSG1	NEO1	blue
SCD	NEO1	blue
APOC1	NEO1	blue
CA4	NEO1	blue
EDNRB	NEO1	blue
SLC2A3	NEO1	blue
RORB	NEO1	blue
RAMP3	NEO1	blue
GNG11	NEO1	blue
HTRA3	NEO1	blue
LRRC17	NEO1	blue
COL4A1	NEO1	blue
ARHGDIB	NEO1	blue
CBLN4	NEO1	blue
KLK8	NEO1	blue
SCT	NEO1	blue
FMO2	NEO1	blue
THBD	NEO1	blue
RHOH	NEO1	blue
FNDC1	NEO1	blue
COL4A2	NEO1	blue
SVIL	NEO1	blue
F13A1	NEO1	blue
CNN1	NEO1	blue
NBL1	NEO1	blue
CLDN11	NEO1	blue
PTCRA	NEO1	blue
AL356417.2	NEO1	blue
KCNU1	NEO1	blue
FOLH1	NEO1	blue
TUBB2B	NEO1	blue
CA11	NEO1	blue
FAM43A	NEO1	blue
SPRR2D	NEO1	blue
TRIM49B	NEO1	blue
TP53I11	NEO1	blue
NREP	NEO1	blue
RGMB	NEO1	blue
TUBA1A	NEO1	blue
TRHDE-AS1	NEO1	blue
SORD	NEO1	blue
SYT1	NEO1	blue
NPM2	NEO1	blue
BMP3	NEO1	blue
GRHL1	NEO1	blue
ADH1B	NEO1	blue
SP5	NEO1	blue
GPM6A	NEO1	blue
TRHDE	NEO1	blue
IQCK	NEO1	blue
KIRREL2	NEO1	blue
IL18	NEO1	blue
FGF17	NEO1	blue
CHP2	NEO1	blue
PEG3	NEO1	blue
THBS2	NEO1	blue
DKK2	NEO1	blue
AC003092.1	NEO1	blue
NPY	NEO1	blue
CYB5A	NEO1	blue
MIR99AHG	NEO1	blue
COL12A1	NEO1	blue
SPOCK1	NEO1	blue
RSPO4	NEO1	blue
LRRN1	NEO1	blue
CLVS2	NEO1	blue
SLC13A4	NEO1	blue
CLEC11A	NEO1	blue
TRDN	NEO1	blue
NEGR1	NEO1	blue
AL035446.1	NEO1	blue
VAT1L	NEO1	blue
ADH1C	NEO1	blue
GLUL	NEO1	blue
CDH13	NEO1	blue
FBXO32	NEO1	blue
HES4	NEO1	blue
SLC16A6	NEO1	blue
MCUB	NEO1	blue
TMEM100	NEO1	blue
TCF4	NEO1	blue
ECE1	NEO1	blue
CAVIN2	NEO1	blue
SLC3A2	NEO1	blue
HERPUD1	NEO1	blue
A1BG	NEO1	blue
C1QTNF4	NEO1	blue
CLDN1	NEO1	blue
LINC00499	NEO1	blue
ONECUT1	NEO1	blue
PAQR8	NEO1	blue
KCNK2	NEO1	blue
ARHGAP29	NEO1	blue
PTGFR	NEO1	blue
PEG13	NEO1	blue
AC092958.1	NEO1	blue
ITGA8	NEO1	blue
NR2F2	NEO1	blue
AC103724.4	NEO1	blue
MAF	NEO1	blue
CD163L1	NEO1	blue
IGF2	NEO1	blue
EFHD1	NEO1	blue
FBLN2	NEO1	blue
LRRN3	NEO1	blue
CELF4	NEO1	blue
SNHG5	NEO1	blue
SGCE	NEO1	blue
SHISA9	NEO1	blue
FGF12	NEO1	blue
SHH	NEO1	blue
FGF1	NEO1	blue
PCDH11X	NEO1	blue
SERTM1	NEO1	blue
CSTB	NEO1	blue
EPCAM	NEO1	blue
COLGALT2	NEO1	blue
RNF152	NEO1	blue
TESPA1	NEO1	blue
TIAM1	NEO1	blue
AGTR1	NEO1	blue
C11orf87	NEO1	blue
ARL4A	NEO1	blue
HLA-E	NEO1	blue
SOX9	NEO1	blue
WNT4	NEO1	blue
RHPN1	NEO1	blue
MAP2K6	NEO1	blue
INSR	NEO1	blue
TSPAN5	NEO1	blue
PRKCB	NEO1	blue
CXADR	NEO1	blue
TCN2	NEO1	blue
AC100801.2	NEO1	blue
DHRS3	NEO1	blue
CBLN2	NEO1	blue
NRP1	NEO1	blue
HS3ST1	NEO1	blue
MUCL1	NEO1	blue
KCNT1	NEO1	blue
SCN11A	NEO1	blue
WIPF3	NEO1	blue
TMEM51	NEO1	blue
FAT2	NEO1	blue
GABRG3	NEO1	blue
LIPI	NEO1	blue
COL13A1	NEO1	blue
VGLL4	NEO1	blue
NRN1	NEO1	blue
RSPO2	NEO1	blue
THSD4-AS1	NEO1	blue
TMEM59	NEO1	blue
HRC	NEO1	blue
RAMP1	NEO1	blue
SLC18A3	NEO1	blue
HEPH	NEO1	blue
NOVA1	NEO1	blue
TM7SF2	NEO1	blue
MMD	NEO1	blue
GPM6B	NEO1	blue
BCL3	NEO1	blue
CBX6	NEO1	blue
RANBP3L	NEO1	blue
SCGN	NEO1	blue
OSR1	NEO1	blue
CD99	NEO1	blue
PAX9	NEO1	blue
AL021155.5	NEO1	blue
GOLM1	NEO1	blue
PSD3	NEO1	blue
CTXN1	NEO1	blue
RASGEF1B	NEO1	blue
EFNB2	NEO1	blue
AC004556.3	NEO1	blue
XXYLT1-AS2	NEO1	blue
SELENOP	NEO1	blue
PARD6G-AS1	NEO1	blue
MFAP2	NEO1	blue
LPAR3	NEO1	blue
KCNK9	NEO1	blue
CDH7	NEO1	blue
COL5A2	NEO1	blue
CHGB	NEO1	blue
LINC01069	NEO1	blue
CARS	NEO1	blue
AL359555.4	NEO1	blue
SLC14A1	NEO1	blue
CLDN7	NEO1	blue
CDH8	NEO1	blue
ZBTB16	NEO1	blue
MED30	NEO1	blue
GNGT1	NEO1	blue
BX322562.1	NEO1	blue
ABCA5	NEO1	blue
DPP10-AS1	NEO1	blue
C21orf62	NEO1	blue
AADAC	NEO1	blue
UNC5B	NEO1	blue
SCG5	NEO1	blue
AC132217.1	NEO1	blue
PLBD1	NEO1	blue
HTR2A	NEO1	blue
NKAIN2	NEO1	blue
VWA1	NEO1	blue
ADAM12	NEO1	blue
LINC00964	NEO1	blue
LINC01801	NEO1	blue
CDH10	NEO1	blue
TMEM200C	NEO1	blue
C4orf48	NEO1	blue
LRRC4C	NEO1	blue
CCDC171	NEO1	blue
MLIP	NEO1	blue
HMCN1	NEO1	blue
PPP1R3B	NEO1	blue
TRPM3	NEO1	blue
COL4A4	NEO1	blue
AC025839.1	NEO1	blue
CD248	NEO1	blue
RUNX1T1	NEO1	blue
AL662844.4	NEO1	blue
COL21A1	NEO1	blue
AL022323.4	NEO1	blue
PDPN	NEO1	blue
ATP10D	NEO1	blue
TMEM45B	NEO1	blue
HLA-DOA	NEO1	blue
AL391152.1	NEO1	blue
RNF212	NEO1	blue
FGF10-AS1	NEO1	blue
TPD52	NEO1	blue
SRARP	NEO1	blue
HRH2	NEO1	blue
TAC3	NEO10	red
DAPL1	NEO10	red
PTGDS	NEO10	red
SLC7A14-AS1	NEO10	red
CA3	NEO10	red
EGR4	NEO10	red
ATF3	NEO10	red
PRAP1	NEO10	red
IGFBP2	NEO10	red
CRIP1	NEO10	red
FABP7	NEO10	red
CALB2	NEO10	red
SFRP1	NEO10	red
GJB6	NEO10	red
CALB1	NEO10	red
CD177	NEO10	red
CCN1	NEO10	red
CSRP2	NEO10	red
AGT	NEO10	red
AC008708.2	NEO10	red
ECRG4	NEO10	red
NR4A2	NEO10	red
GADD45G	NEO10	red
NPW	NEO10	red
ID1	NEO10	red
BTG2	NEO10	red
SERPINF1	NEO10	red
HIST1H1C	NEO10	red
DUSP1	NEO10	red
KLF2	NEO10	red
MFAP5	NEO10	red
S100B	NEO10	red
EGFL6	NEO10	red
JUNB	NEO10	red
HIST1H4E	NEO10	red
GAS1	NEO10	red
CHMP1B	NEO10	red
JUN	NEO10	red
RGS5	NEO10	red
GAP43	NEO10	red
NR4A1	NEO10	red
ITM2A	NEO10	red
FST	NEO10	red
TPPP3	NEO10	red
MATN4	NEO10	red
HECW1	NEO10	red
CITED2	NEO10	red
GJB2	NEO10	red
ARL4D	NEO10	red
CTXN3	NEO10	red
VCAM1	NEO10	red
BAMBI	NEO10	red
ECSCR	NEO10	red
EGR3	NEO10	red
FGL2	NEO10	red
PLAAT4	NEO10	red
CTSV	NEO10	red
FOS	NEO10	red
CADM3	NEO10	red
AC103591.3	NEO10	red
HES1	NEO10	red
SAPCD1	NEO10	red
HIST1H2AC	NEO10	red
PLTP	NEO10	red
FRZB	NEO10	red
BEX1	NEO10	red
HIST2H2BE	NEO10	red
CLU	NEO10	red
UCHL1	NEO10	red
TSC22D1	NEO10	red
HLA-DMA	NEO10	red
SKAP2	NEO10	red
EGR1	NEO10	red
AKAP12	NEO10	red
ITIH2	NEO10	red
VTN	NEO10	red
LMLN2	NEO10	red
MT1A	NEO10	red
SLC47A1	NEO10	red
NECAB1	NEO10	red
RHOB	NEO10	red
MAFB	NEO10	red
TNNT2	NEO10	red
NR2F1	NEO10	red
AC007906.2	NEO10	red
ID4	NEO10	red
PPP1R3C	NEO10	red
CHODL	NEO10	red
KIAA2012-AS1	NEO10	red
RBP7	NEO10	red
SNCG	NEO10	red
LCNL1	NEO10	red
XIST	NEO10	red
CTSL	NEO10	red
CEBPD	NEO10	red
PVALB	NEO10	red
PPP1R1A	NEO10	red
TNC	NEO10	red
JAM2	NEO10	red
GRP	NEO10	red
OPTC	NEO10	red
KLK7	NEO10	red
MT1M	NEO10	red
UPK3B	NEO10	red
CCDC80	NEO10	red
FOXC2	NEO10	red
KCNE4	NEO10	red
SCARA5	NEO10	red
EPPIN	NEO10	red
PRKAG2	NEO10	red
AL732437.3	NEO10	red
SLC26A7	NEO10	red
MT1G	NEO10	red
HBA2	NEO10	red
COL2A1	NEO10	red
AC069185.1	NEO10	red
OTUD1	NEO10	red
BMP4	NEO10	red
PDGFRL	NEO10	red
ZNF503	NEO10	red
MRAP	NEO10	red
IL11RA	NEO10	red
TCEAL2	NEO10	red
ITIH5	NEO10	red
PLP1	NEO10	red
MYLK	NEO10	red
IFITM3	NEO10	red
HTRA1	NEO10	red
IL33	NEO10	red
S100A1	NEO10	red
PHACTR1	NEO10	red
TXNIP	NEO10	red
HBA1	NEO10	red
HEPACAM2	NEO10	red
SLC38A2	NEO10	red
UGT3A2	NEO10	red
AL353751.1	NEO10	red
AC078785.2	NEO10	red
LMO4	NEO10	red
PPP1R1B	NEO10	red
HOXC9	NEO10	red
ACKR3	NEO10	red
SERTAD4	NEO10	red
GABRB2	NEO10	red
SRGN	NEO10	red
TWIST1	NEO10	red
ILF3-DT	NEO10	red
SRSF7	NEO10	red
FXYD1	NEO10	red
CRYM	NEO10	red
TENT5B	NEO10	red
TNFSF9	NEO10	red
MZB1	NEO11	pink
IGKC	NEO11	pink
IGHG1	NEO11	pink
CCL5	NEO11	pink
KLRB1	NEO11	pink
IGHM	NEO11	pink
CD69	NEO11	pink
JCHAIN	NEO11	pink
CD52	NEO11	pink
RGCC	NEO11	pink
IGHG3	NEO11	pink
IGHG4	NEO11	pink
LTB	NEO11	pink
NKG7	NEO11	pink
IGLC1	NEO11	pink
PLAC8	NEO11	pink
LILRA4	NEO11	pink
CD27	NEO11	pink
CXCR4	NEO11	pink
FAM30A	NEO11	pink
TRBC1	NEO11	pink
TRAC	NEO11	pink
MS4A1	NEO11	pink
IL7R	NEO11	pink
AREG	NEO11	pink
TMEM156	NEO11	pink
IGHG2	NEO11	pink
IGHA1	NEO11	pink
TRBC2	NEO11	pink
DERL3	NEO11	pink
CTSW	NEO11	pink
CD79A	NEO11	pink
JSRP1	NEO11	pink
CORO1A	NEO11	pink
GZMK	NEO11	pink
CCR7	NEO11	pink
VPREB3	NEO11	pink
IGKV3-20	NEO11	pink
ZBP1	NEO11	pink
IGLC2	NEO11	pink
GZMA	NEO11	pink
TNFRSF17	NEO11	pink
CD8A	NEO11	pink
CD37	NEO11	pink
LINC02446	NEO11	pink
PPP1R2C	NEO11	pink
AL139099.1	NEO11	pink
CD2	NEO11	pink
IGHD	NEO11	pink
CD3D	NEO11	pink
CD3E	NEO11	pink
HOXA5	NEO11	pink
XCL1	NEO11	pink
C16orf54	NEO11	pink
TRAV4	NEO11	pink
KCNA3	NEO11	pink
TRAT1	NEO11	pink
CD7	NEO11	pink
CST7	NEO11	pink
ICOS	NEO11	pink
CD48	NEO11	pink
LCK	NEO11	pink
CXCR3	NEO11	pink
IL2RG	NEO11	pink
AC239799.2	NEO11	pink
CD38	NEO11	pink
HCST	NEO11	pink
LY9	NEO11	pink
CYTIP	NEO11	pink
GZMM	NEO11	pink
GPR15	NEO11	pink
SPOCK2	NEO11	pink
BCL11B	NEO11	pink
PNOC	NEO11	pink
AC007381.1	NEO11	pink
GMFG	NEO11	pink
IGLV7-46	NEO11	pink
LSP1	NEO11	pink
LINC02132	NEO11	pink
AC022182.2	NEO11	pink
NCF1	NEO11	pink
MNDA	NEO11	pink
DNAAF1	NEO11	pink
DOK2	NEO11	pink
GPR171	NEO11	pink
CD8B	NEO11	pink
PIM2	NEO11	pink
PCED1B-AS1	NEO11	pink
WNT7A	NEO11	pink
TAGAP	NEO11	pink
LINC02397	NEO11	pink
ADGRG5	NEO11	pink
FCRLA	NEO11	pink
P2RY10	NEO11	pink
IGLC3	NEO11	pink
CD3G	NEO11	pink
IGHA2	NEO11	pink
AC078883.1	NEO11	pink
XCL2	NEO11	pink
AC104530.1	NEO11	pink
LINC01973	NEO11	pink
TMIGD2	NEO11	pink
ITGA4	NEO11	pink
GPR65	NEO11	pink
GPR18	NEO11	pink
GIMAP4	NEO11	pink
SLAMF7	NEO11	pink
IGLV1-40	NEO11	pink
LIME1	NEO11	pink
IFNG-AS1	NEO11	pink
CD28	NEO11	pink
ZNF683	NEO11	pink
CD247	NEO11	pink
AC024940.1	NEO11	pink
CXCL14	NEO12	purple
SELE	NEO12	purple
VWF	NEO12	purple
CCL14	NEO12	purple
CRISPLD2	NEO12	purple
C2CD4B	NEO12	purple
C11orf96	NEO12	purple
ACKR1	NEO12	purple
DIPK2B	NEO12	purple
PECAM1	NEO12	purple
RNASE1	NEO12	purple
CCL19	NEO12	purple
TCIM	NEO12	purple
FLT1	NEO12	purple
MATN3	NEO12	purple
APLN	NEO12	purple
PLAT	NEO12	purple
CLEC14A	NEO12	purple
PTPRB	NEO12	purple
CD93	NEO12	purple
A2M	NEO12	purple
MALL	NEO12	purple
RBP4	NEO12	purple
SOX7	NEO12	purple
DPEP1	NEO12	purple
SELP	NEO12	purple
MYCT1	NEO12	purple
DLL1	NEO12	purple
ADGRG6	NEO12	purple
EMCN	NEO12	purple
DLC1	NEO12	purple
TSHZ2	NEO12	purple
RAB3C	NEO12	purple
PLN	NEO12	purple
HSPG2	NEO12	purple
COL10A1	NEO12	purple
CLDN5	NEO12	purple
PCDH17	NEO12	purple
BCL6B	NEO12	purple
EDN1	NEO12	purple
ESAM	NEO12	purple
ARHGEF15	NEO12	purple
C5AR2	NEO12	purple
RERGL	NEO12	purple
IFI44L	NEO12	purple
GJA4	NEO12	purple
ACAN	NEO12	purple
APLNR	NEO12	purple
DUSP4	NEO12	purple
S1PR1	NEO12	purple
FAM110D	NEO12	purple
MMRN2	NEO12	purple
KANK3	NEO12	purple
CD34	NEO12	purple
SPNS2	NEO12	purple
ARRDC3	NEO12	purple
LHX6	NEO12	purple
FAM167B	NEO12	purple
TM4SF18	NEO12	purple
FGF18	NEO12	purple
CASQ2	NEO12	purple
TIE1	NEO12	purple
HOXD8	NEO12	purple
AC083967.1	NEO13	green
KRT18	NEO13	green
ISG15	NEO13	green
IFIT2	NEO13	green
DHRS2	NEO13	green
AQP1	NEO13	green
CAV1	NEO13	green
SLC26A2	NEO13	green
ALDH1A2	NEO13	green
MT-ND1	NEO13	green
C2CD4A	NEO13	green
C8orf34-AS1	NEO13	green
TAGLN	NEO13	green
IGFBP6	NEO13	green
TGM2	NEO13	green
SLPI	NEO13	green
NEFL	NEO13	green
IFI27	NEO13	green
IFI6	NEO13	green
COL8A1	NEO13	green
FN1	NEO13	green
KCNMA1	NEO13	green
SULF1	NEO13	green
CXCL12	NEO13	green
IFIT3	NEO13	green
BAALC	NEO13	green
CES1	NEO13	green
SLC12A1	NEO13	green
CEMIP	NEO13	green
SEMA6D	NEO13	green
APCDD1	NEO13	green
UPK1B	NEO13	green
ADIRF	NEO13	green
IFIT1	NEO13	green
SHISA2	NEO13	green
PIEZO2	NEO13	green
LINC01088	NEO13	green
TNFRSF11B	NEO13	green
KRT4	NEO13	green
SNHG12	NEO13	green
MGLL	NEO13	green
DPT	NEO13	green
TNNT1	NEO13	green
MMP2	NEO13	green
C19orf33	NEO13	green
SPRY1	NEO13	green
CCND1	NEO13	green
AP005229.1	NEO13	green
BST2	NEO13	green
CYP26A1	NEO13	green
AL139393.3	NEO13	green
NBN	NEO13	green
PODXL	NEO13	green
NIBAN1	NEO13	green
RPL36	NEO13	green
MAL2	NEO13	green
LINC01255	NEO13	green
MT-ND4	NEO13	green
HSD17B2	NEO13	green
TPTE2	NEO13	green
MT-ND3	NEO13	green
HHIP	NEO13	green
UGT2A1	NEO13	green
VCAN	NEO13	green
KCTD12	NEO13	green
FREM2	NEO13	green
DUSP6	NEO13	green
SBSPON	NEO13	green
CDKN2A	NEO13	green
PTGER4	NEO13	green
AP005229.2	NEO13	green
LINC00922	NEO13	green
MYEOV	NEO13	green
MT-ND2	NEO13	green
MSMP	NEO13	green
LRRC75A	NEO13	green
CYP4B1	NEO13	green
PLA2G7	NEO13	green
MATK	NEO13	green
FABP3	NEO13	green
MT3	NEO13	green
CDKN2C	NEO13	green
NEK9	NEO13	green
FSTL3	NEO13	green
SEMA5A	NEO13	green
ABLIM1	NEO13	green
PROCR	NEO13	green
RPS28	NEO13	green
EPAS1	NEO13	green
SNHG25	NEO13	green
FOXCUT	NEO13	green
ATP5F1D	NEO13	green
SNHG7	NEO13	green
SLCO2A1	NEO13	green
SLC6A2	NEO13	green
RPS15	NEO13	green
DDIT3	NEO13	green
GFRA1	NEO13	green
TMEM108	NEO13	green
GALNT9	NEO13	green
TFCP2L1	NEO13	green
OAF	NEO13	green
SDF2L1	NEO13	green
PPP1R14B	NEO13	green
RFLNA	NEO13	green
AC092078.3	NEO13	green
MT-ND4L	NEO13	green
LHFPL2	NEO13	green
ABCB1	NEO13	green
SNHG19	NEO13	green
NR1D1	NEO13	green
CITED1	NEO13	green
KCNMB1	NEO13	green
GAS5	NEO13	green
UQCR11	NEO13	green
RSPO3	NEO13	green
RARRES2	NEO13	green
SLC16A5	NEO13	green
SAMHD1	NEO13	green
AHR	NEO13	green
CTXN2	NEO13	green
ITGB4	NEO13	green
MIAT	NEO13	green
SGPP2	NEO13	green
EEF2	NEO13	green
NRXN3	NEO13	green
GABRQ	NEO13	green
SYNDIG1L	NEO13	green
NGFR	NEO13	green
AC244153.1	NEO13	green
LAMB3	NEO13	green
RPL8	NEO13	green
ATP1A3	NEO13	green
ATP1B1	NEO13	green
ENC1	NEO13	green
ALKBH7	NEO13	green
LY6H	NEO13	green
SESN3	NEO13	green
MCRIP2	NEO13	green
TLL1	NEO13	green
SULT1B1	NEO13	green
VSIR	NEO13	green
C9orf16	NEO13	green
SLC24A5	NEO13	green
CEND1	NEO13	green
NTRK3	NEO13	green
KISS1R	NEO13	green
TMEM205	NEO13	green
ZFP36L2	NEO13	green
NPTX1	NEO13	green
MT-CO2	NEO13	green
FLRT2	NEO13	green
RHOF	NEO13	green
ARPC1B	NEO13	green
PCP4	NEO13	green
FGF9	NEO13	green
PPM1N	NEO13	green
SERPINB10	NEO13	green
CD24	NEO13	green
ALLC	NEO13	green
VASP	NEO13	green
FAM107B	NEO13	green
VEPH1	NEO13	green
MT-ATP6	NEO13	green
PCSK1N	NEO13	green
CCL2	NEO2	turquoise
CXCL8	NEO2	turquoise
IL6	NEO2	turquoise
CXCL2	NEO2	turquoise
CXCL3	NEO2	turquoise
INHBA	NEO2	turquoise
THAP2	NEO2	turquoise
HBEGF	NEO2	turquoise
MEDAG	NEO2	turquoise
ADM	NEO2	turquoise
IER3	NEO2	turquoise
TNFRSF12A	NEO2	turquoise
KLF4	NEO2	turquoise
NNMT	NEO2	turquoise
KDM6B	NEO2	turquoise
CCN2	NEO2	turquoise
TRIB1	NEO2	turquoise
IGFBP5	NEO2	turquoise
MAFF	NEO2	turquoise
TNFAIP3	NEO2	turquoise
ICAM1	NEO2	turquoise
ARID5B	NEO2	turquoise
PLAUR	NEO2	turquoise
CDKN1A	NEO2	turquoise
IQCG	NEO2	turquoise
LIF	NEO2	turquoise
GLRX	NEO2	turquoise
GADD45A	NEO2	turquoise
IL32	NEO2	turquoise
PHLDA2	NEO2	turquoise
ADAMTS4	NEO2	turquoise
GADD45B	NEO2	turquoise
ANKRD37	NEO2	turquoise
TSC22D2	NEO2	turquoise
CYTOR	NEO2	turquoise
NFKBIA	NEO2	turquoise
PPP1R15A	NEO2	turquoise
SOCS3	NEO2	turquoise
MYC	NEO2	turquoise
EMP1	NEO2	turquoise
IRF1	NEO2	turquoise
F3	NEO2	turquoise
IL1RL1	NEO2	turquoise
DIO2	NEO2	turquoise
SOD2	NEO2	turquoise
RIPK2	NEO2	turquoise
TNFAIP6	NEO2	turquoise
MSC	NEO2	turquoise
FOSB	NEO2	turquoise
GEM	NEO2	turquoise
DNAJB1	NEO2	turquoise
KLF6	NEO2	turquoise
SAT1	NEO2	turquoise
ERRFI1	NEO2	turquoise
FOSL1	NEO2	turquoise
ARC	NEO2	turquoise
HAS1	NEO2	turquoise
NR4A3	NEO2	turquoise
HSPB8	NEO2	turquoise
SPSB1	NEO2	turquoise
ID2	NEO2	turquoise
CCL7	NEO2	turquoise
MIR155HG	NEO2	turquoise
BTG1	NEO2	turquoise
GPRC5A	NEO2	turquoise
FNIP2	NEO2	turquoise
TIMP3	NEO2	turquoise
RRAD	NEO2	turquoise
RND1	NEO2	turquoise
AL355304.1	NEO2	turquoise
IL1R1	NEO2	turquoise
BAZ1A	NEO2	turquoise
PNP	NEO2	turquoise
RDH10	NEO2	turquoise
ABL2	NEO2	turquoise
ADAMTS1	NEO2	turquoise
NFATC1	NEO2	turquoise
RUNX1	NEO2	turquoise
FRMD6	NEO2	turquoise
RND3	NEO2	turquoise
LMCD1	NEO2	turquoise
LRRFIP1	NEO2	turquoise
B4GALT1	NEO2	turquoise
ARHGAP29-AS1	NEO2	turquoise
ELMSAN1	NEO2	turquoise
RSAD2	NEO2	turquoise
CRYAB	NEO2	turquoise
CSRNP1	NEO2	turquoise
PLK2	NEO2	turquoise
VMP1	NEO2	turquoise
CD55	NEO2	turquoise
EGR2	NEO2	turquoise
PTGS2	NEO2	turquoise
MAP3K8	NEO2	turquoise
AMD1	NEO2	turquoise
ELL2	NEO2	turquoise
CD44	NEO2	turquoise
CDC42EP3	NEO2	turquoise
NCOA7	NEO2	turquoise
CYB5D1	NEO2	turquoise
ALKAL2	NEO2	turquoise
MIR22HG	NEO2	turquoise
ZFP36L1	NEO2	turquoise
TGIF1	NEO2	turquoise
TENT5A	NEO2	turquoise
INSIG1	NEO2	turquoise
NEAT1	NEO2	turquoise
SPHK1	NEO2	turquoise
SLC7A5	NEO2	turquoise
RRP12	NEO2	turquoise
LUCAT1	NEO2	turquoise
THBS1	NEO2	turquoise
STK17A	NEO2	turquoise
FAM180A	NEO2	turquoise
CCK	NEO2	turquoise
IL20	NEO2	turquoise
UGDH	NEO2	turquoise
MAP2K3	NEO2	turquoise
PTX3	NEO2	turquoise
GBP1	NEO2	turquoise
TM4SF1	NEO2	turquoise
ARID5A	NEO2	turquoise
RBBP6	NEO2	turquoise
MIR4435-2HG	NEO2	turquoise
IRF7	NEO2	turquoise
NAMPT	NEO2	turquoise
SOCS2	NEO2	turquoise
PNRC1	NEO2	turquoise
REL	NEO2	turquoise
NFKB1	NEO2	turquoise
COX7A1	NEO2	turquoise
LINC01121	NEO2	turquoise
GJA1	NEO2	turquoise
KLF10	NEO2	turquoise
MAP1B	NEO2	turquoise
GCLM	NEO2	turquoise
TPBG	NEO2	turquoise
NFKBIZ	NEO2	turquoise
DUSP5	NEO2	turquoise
TXNRD1	NEO2	turquoise
SLC7A14	NEO2	turquoise
FAM241A	NEO2	turquoise
CYP1B1	NEO2	turquoise
BMPR1B-DT	NEO2	turquoise
SLC39A14	NEO2	turquoise
LRMDA	NEO2	turquoise
FRMD1	NEO2	turquoise
GCH1	NEO2	turquoise
JMJD1C	NEO2	turquoise
RAB31	NEO2	turquoise
PXDC1	NEO2	turquoise
FOSL2	NEO2	turquoise
KLHL21	NEO2	turquoise
ZC3H12A	NEO2	turquoise
SMAD7	NEO2	turquoise
RGS4	NEO2	turquoise
LDLR	NEO2	turquoise
MX2	NEO2	turquoise
SYNPO2	NEO2	turquoise
DYRK3	NEO2	turquoise
ERN1	NEO2	turquoise
BHLHE40	NEO2	turquoise
BMP2	NEO2	turquoise
FAM107A	NEO2	turquoise
RASAL2	NEO2	turquoise
C9	NEO2	turquoise
PLK3	NEO2	turquoise
PALM2-AKAP2	NEO2	turquoise
ABI3BP	NEO2	turquoise
WTAP	NEO2	turquoise
HEG1	NEO2	turquoise
GDNF	NEO2	turquoise
USP53	NEO2	turquoise
CCNL1	NEO2	turquoise
NRP2	NEO2	turquoise
ARL5B	NEO2	turquoise
RYBP	NEO2	turquoise
LINC01235	NEO2	turquoise
SLAMF1	NEO2	turquoise
OTUD4	NEO2	turquoise
NGF	NEO2	turquoise
MEG8	NEO2	turquoise
YPEL2	NEO2	turquoise
LRRC8C	NEO2	turquoise
MIDN	NEO2	turquoise
RELB	NEO2	turquoise
PDLIM5	NEO2	turquoise
AC100861.2	NEO2	turquoise
KCNQ1OT1	NEO2	turquoise
ESM1	NEO2	turquoise
LMNA	NEO2	turquoise
BAG3	NEO2	turquoise
PRRX1	NEO2	turquoise
S100P	NEO2	turquoise
TIPARP	NEO2	turquoise
AC016831.5	NEO2	turquoise
HMGA1	NEO2	turquoise
CEP152	NEO2	turquoise
SASH1	NEO2	turquoise
DSEL	NEO2	turquoise
MIR222HG	NEO2	turquoise
SLC9B2	NEO2	turquoise
PAPPA	NEO2	turquoise
CYP3A5	NEO2	turquoise
PHLDB2	NEO2	turquoise
CD40	NEO2	turquoise
GCNT4	NEO2	turquoise
CHD1	NEO2	turquoise
SERTAD1	NEO2	turquoise
TUBB2A	NEO2	turquoise
CSF1	NEO2	turquoise
ALOX15B	NEO2	turquoise
CLCF1	NEO2	turquoise
HS3ST2	NEO2	turquoise
AC005899.8	NEO2	turquoise
CLEC2D	NEO2	turquoise
TNFAIP8	NEO2	turquoise
SLC25A25	NEO2	turquoise
CRIM1	NEO2	turquoise
GATA2	NEO2	turquoise
HAPLN3	NEO2	turquoise
GABARAPL1	NEO2	turquoise
FGFR1	NEO2	turquoise
JUND	NEO2	turquoise
AC016831.7	NEO2	turquoise
NFATC2	NEO2	turquoise
ANXA1	NEO2	turquoise
NKX3-1	NEO2	turquoise
ITPRIP	NEO2	turquoise
ZFAND5	NEO2	turquoise
TMEM233	NEO2	turquoise
KLF9	NEO2	turquoise
PSME4	NEO2	turquoise
PIM3	NEO2	turquoise
TAP1	NEO2	turquoise
MEG3	NEO2	turquoise
SYNJ2	NEO2	turquoise
LAMC2	NEO2	turquoise
CREB5	NEO2	turquoise
CNN2	NEO2	turquoise
SEMA4A	NEO2	turquoise
ETS1	NEO2	turquoise
TPST1	NEO2	turquoise
LINC01115	NEO2	turquoise
TTC29	NEO2	turquoise
SAMD4A	NEO2	turquoise
NFIL3	NEO2	turquoise
PAX8-AS1	NEO2	turquoise
BHLHE41	NEO2	turquoise
PDE4DIP	NEO2	turquoise
DSP	NEO2	turquoise
TIFA	NEO2	turquoise
ZC3HAV1	NEO2	turquoise
OLFM2	NEO2	turquoise
CREM	NEO2	turquoise
SGMS2	NEO2	turquoise
NFKBID	NEO2	turquoise
MFSD2A	NEO2	turquoise
Z97200.1	NEO2	turquoise
IER5	NEO2	turquoise
CRNDE	NEO2	turquoise
DDX21	NEO2	turquoise
SDC4	NEO2	turquoise
PPP1R15B	NEO2	turquoise
IFRD1	NEO2	turquoise
TP53INP2	NEO2	turquoise
NRIP1	NEO2	turquoise
TRAF4	NEO2	turquoise
SPRY2	NEO2	turquoise
ENKUR	NEO2	turquoise
HIVEP2	NEO2	turquoise
SH3RF1	NEO2	turquoise
TLE1	NEO2	turquoise
LYPD3	NEO2	turquoise
EPOP	NEO2	turquoise
CD70	NEO2	turquoise
FEM1C	NEO2	turquoise
DCUN1D3	NEO2	turquoise
RASGRP3	NEO2	turquoise
NINJ1	NEO2	turquoise
NPR1	NEO2	turquoise
MMP9	NEO3	yellow
SPP1	NEO3	yellow
ACP5	NEO3	yellow
RGS10	NEO3	yellow
TYROBP	NEO3	yellow
CD74	NEO3	yellow
CD68	NEO3	yellow
HLA-DRA	NEO3	yellow
HLA-DPB1	NEO3	yellow
GZMB	NEO3	yellow
GPR183	NEO3	yellow
CKB	NEO3	yellow
CD84	NEO3	yellow
FCER1G	NEO3	yellow
RGS1	NEO3	yellow
HLA-DPA1	NEO3	yellow
LGALS2	NEO3	yellow
IFI30	NEO3	yellow
LAPTM5	NEO3	yellow
DUSP2	NEO3	yellow
SIGLEC15	NEO3	yellow
HLA-DQA1	NEO3	yellow
CCL3L1	NEO3	yellow
CCL3	NEO3	yellow
LYZ	NEO3	yellow
C1QA	NEO3	yellow
SPI1	NEO3	yellow
CSF1R	NEO3	yellow
PRDM1	NEO3	yellow
AK5	NEO3	yellow
EVI2A	NEO3	yellow
S100A4	NEO3	yellow
EVI2B	NEO3	yellow
RNASE6	NEO3	yellow
BIRC3	NEO3	yellow
LST1	NEO3	yellow
CTSK	NEO3	yellow
C1QC	NEO3	yellow
CLEC4A	NEO3	yellow
ATP6V0D2	NEO3	yellow
ALOX5AP	NEO3	yellow
ADAMDEC1	NEO3	yellow
SLC37A2	NEO3	yellow
CA2	NEO3	yellow
ITGB2	NEO3	yellow
IRF8	NEO3	yellow
CCL4L2	NEO3	yellow
RUFY4	NEO3	yellow
IL1B	NEO3	yellow
MPEG1	NEO3	yellow
CSTA	NEO3	yellow
HAMP	NEO3	yellow
AC092484.1	NEO3	yellow
VNN1	NEO3	yellow
IGSF21	NEO3	yellow
CCL4	NEO3	yellow
LINC00996	NEO3	yellow
TCIRG1	NEO3	yellow
S100A3	NEO3	yellow
C1QB	NEO3	yellow
SPIB	NEO3	yellow
TNFRSF6B	NEO3	yellow
IRF4	NEO3	yellow
HLA-DMB	NEO3	yellow
OSCAR	NEO3	yellow
DPP4	NEO3	yellow
LILRB4	NEO3	yellow
PLD4	NEO3	yellow
AL136987.1	NEO3	yellow
MS4A6A	NEO3	yellow
THEMIS2	NEO3	yellow
LCP1	NEO3	yellow
AC004921.1	NEO3	yellow
GNLY	NEO3	yellow
CCR1	NEO3	yellow
TNFRSF9	NEO3	yellow
DNASE2B	NEO3	yellow
RUNX3	NEO3	yellow
OLR1	NEO3	yellow
FYB1	NEO3	yellow
AC020916.1	NEO3	yellow
CLEC4E	NEO3	yellow
HMOX1	NEO3	yellow
LINC02725	NEO3	yellow
GZMH	NEO3	yellow
TM4SF19	NEO3	yellow
FCER2	NEO3	yellow
KIAA0040	NEO3	yellow
SUCNR1	NEO3	yellow
GAPT	NEO3	yellow
CHCHD10	NEO3	yellow
PTPRN	NEO3	yellow
KYNU	NEO3	yellow
GNA15	NEO3	yellow
MMP19	NEO3	yellow
CBFA2T3	NEO3	yellow
LAT2	NEO3	yellow
PTPN22	NEO3	yellow
RAC2	NEO3	yellow
NLRP3	NEO3	yellow
AC004687.1	NEO3	yellow
NEURL3	NEO3	yellow
PTPRC	NEO3	yellow
AC092652.1	NEO3	yellow
CD83	NEO3	yellow
LGALS9	NEO3	yellow
CLEC7A	NEO3	yellow
L3MBTL4-AS1	NEO3	yellow
AIF1	NEO3	yellow
RBAKDN	NEO3	yellow
LNCAROD	NEO3	yellow
ITGB3	NEO3	yellow
LAD1	NEO3	yellow
DNMBP-AS1	NEO3	yellow
CLEC10A	NEO3	yellow
DNAJC5B	NEO3	yellow
TNNI2	NEO3	yellow
TYMP	NEO3	yellow
IL10RA	NEO3	yellow
CD209	NEO3	yellow
FILIP1L	NEO3	yellow
LY96	NEO3	yellow
SNX10	NEO3	yellow
TNFRSF4	NEO3	yellow
REM1	NEO3	yellow
CD53	NEO3	yellow
ANPEP	NEO3	yellow
PLEK	NEO3	yellow
ACTN2	NEO3	yellow
AC092718.6	NEO3	yellow
MSR1	NEO3	yellow
SLC16A7	NEO3	yellow
BCL2A1	NEO3	yellow
NCKAP1L	NEO3	yellow
LAT	NEO3	yellow
GIPR	NEO3	yellow
ROR2	NEO3	yellow
CXorf21	NEO3	yellow
GLIPR1	NEO3	yellow
BTK	NEO3	yellow
PARM1	NEO3	yellow
SLCO2B1	NEO3	yellow
GTSF1	NEO3	yellow
CTSS	NEO3	yellow
CYTH4	NEO3	yellow
GALNT6	NEO3	yellow
CCDC189	NEO3	yellow
ATP6V1B2	NEO3	yellow
LINC00243	NEO3	yellow
GPR34	NEO3	yellow
PDE4B	NEO3	yellow
LINC01857	NEO3	yellow
HAVCR2	NEO3	yellow
EOGT	NEO3	yellow
ZNF331	NEO3	yellow
TLR8	NEO3	yellow
TFEC	NEO3	yellow
NRIP3	NEO3	yellow
APOC2	NEO3	yellow
CD109	NEO3	yellow
GALR1	NEO3	yellow
CSF2RA	NEO3	yellow
GPSM3	NEO3	yellow
CSF2RB	NEO3	yellow
MAPK13	NEO3	yellow
UBE2C	NEO4	black
NUSAP1	NEO4	black
HIST1H4C	NEO4	black
PTTG1	NEO4	black
TOP2A	NEO4	black
BIRC5	NEO4	black
CDKN3	NEO4	black
CDK1	NEO4	black
CCNB2	NEO4	black
CCNB1	NEO4	black
CENPF	NEO4	black
ARL6IP1	NEO4	black
MKI67	NEO4	black
HMGB2	NEO4	black
PLK1	NEO4	black
MXD3	NEO4	black
UBE2T	NEO4	black
PRC1	NEO4	black
SPC25	NEO4	black
CDCA3	NEO4	black
KPNA2	NEO4	black
CKS2	NEO4	black
CENPA	NEO4	black
TUBA1B	NEO4	black
KIF20A	NEO4	black
HMMR	NEO4	black
TROAP	NEO4	black
CDC20	NEO4	black
ASPM	NEO4	black
CCNA2	NEO4	black
FAM83D	NEO4	black
MAD2L1	NEO4	black
TPX2	NEO4	black
TUBB4B	NEO4	black
NUF2	NEO4	black
PIF1	NEO4	black
UBE2S	NEO4	black
NMU	NEO4	black
AURKB	NEO4	black
AURKA	NEO4	black
STMN1	NEO4	black
NEK2	NEO4	black
PIMREG	NEO4	black
TMSB15A	NEO4	black
CBR3	NEO4	black
CKS1B	NEO4	black
TACC3	NEO4	black
PBK	NEO4	black
HJURP	NEO4	black
KIF23	NEO4	black
TUBB	NEO4	black
HMGB3	NEO4	black
MELK	NEO4	black
KIFC1	NEO4	black
FOXM1	NEO4	black
CKAP2L	NEO4	black
CEP55	NEO4	black
CENPE	NEO4	black
GTSE1	NEO4	black
KIF4A	NEO4	black
TUBA1C	NEO4	black
KNL1	NEO4	black
KNSTRN	NEO4	black
H2AFX	NEO4	black
SMC4	NEO4	black
GAS2L3	NEO4	black
SGO2	NEO4	black
PRR11	NEO4	black
JPT1	NEO4	black
ARHGAP11A	NEO4	black
SGO1	NEO4	black
DLGAP5	NEO4	black
RACGAP1	NEO4	black
CKAP2	NEO4	black
MND1	NEO4	black
CCDC34	NEO4	black
BUB1	NEO4	black
KIF14	NEO4	black
DEPDC1	NEO4	black
AC108058.1	NEO4	black
SPC24	NEO4	black
NDC80	NEO4	black
AC091057.6	NEO4	black
OIP5	NEO4	black
SHCBP1	NEO4	black
KIF11	NEO4	black
FAM111A	NEO4	black
IQGAP3	NEO4	black
ANLN	NEO4	black
HIST1H3G	NEO4	black
TUBB6	NEO4	black
CENPN	NEO4	black
SKA1	NEO4	black
CENPW	NEO4	black
DIAPH3	NEO4	black
TRIM59	NEO4	black
FBLN7	NEO4	black
PHF19	NEO4	black
CDCA5	NEO4	black
PRAC2	NEO4	black
POC1A	NEO4	black
BUB1B	NEO4	black
EZH2	NEO4	black
FAM72B	NEO4	black
CDC25C	NEO4	black
CDCA8	NEO4	black
SAPCD2	NEO4	black
SOX11	NEO4	black
CIT	NEO4	black
NEURL1B	NEO4	black
TMPO	NEO4	black
KIF2C	NEO4	black
DTYMK	NEO4	black
SHISA3	NEO4	black
PSIP1	NEO4	black
HYLS1	NEO4	black
TYMSOS	NEO4	black
PSRC1	NEO4	black
TTK	NEO4	black
PARPBP	NEO4	black
KIF18B	NEO4	black
HIST1H2BJ	NEO4	black
APLP1	NEO4	black
HMGN2	NEO4	black
CRIP3	NEO4	black
SKA3	NEO4	black
NCAPH	NEO4	black
ECT2	NEO4	black
NEIL3	NEO4	black
NCAPG	NEO4	black
ANP32E	NEO4	black
KIF20B	NEO4	black
KIF18A	NEO4	black
CCNA1	NEO4	black
GGH	NEO4	black
IGFBP7	NEO5	brown
TNNC1	NEO5	brown
HSPA6	NEO5	brown
H19	NEO5	brown
KRT17	NEO5	brown
ACTA2	NEO5	brown
LUM	NEO5	brown
DEPP1	NEO5	brown
CPA4	NEO5	brown
NDUFA4L2	NEO5	brown
PHLDA1	NEO5	brown
HLA-DRB1	NEO5	brown
RPS4Y1	NEO5	brown
ECEL1	NEO5	brown
HCG9	NEO5	brown
HSPA1A	NEO5	brown
AC010624.5	NEO5	brown
RGS2	NEO5	brown
AC245140.2	NEO5	brown
CLEC3B	NEO5	brown
BGN	NEO5	brown
HOPX	NEO5	brown
ELF3	NEO5	brown
HLA-DQB1	NEO5	brown
IGFBP3	NEO5	brown
LAMP5	NEO5	brown
RELN	NEO5	brown
PGF	NEO5	brown
SPARC	NEO5	brown
CRABP2	NEO5	brown
ACTG2	NEO5	brown
AGR2	NEO5	brown
MUSTN1	NEO5	brown
COL15A1	NEO5	brown
RIPPLY1	NEO5	brown
FOXS1	NEO5	brown
APOLD1	NEO5	brown
DDIT4	NEO5	brown
ZFP36	NEO5	brown
VSIG4	NEO5	brown
CRABP1	NEO5	brown
PPP1R14A	NEO5	brown
TIMP1	NEO5	brown
TAGLN2	NEO5	brown
HSPA1B	NEO5	brown
IGF1	NEO5	brown
ADAMTS5	NEO5	brown
FIBIN	NEO5	brown
TRIML2	NEO5	brown
HLA-B	NEO5	brown
SMOC1	NEO5	brown
FBLN5	NEO5	brown
C1R	NEO5	brown
ITGBL1	NEO5	brown
CCDC3	NEO5	brown
FDPS	NEO5	brown
TGFB1	NEO5	brown
COL6A3	NEO5	brown
ANGPT2	NEO5	brown
HLA-C	NEO5	brown
AP000527.1	NEO5	brown
MSMO1	NEO5	brown
AL589182.1	NEO5	brown
ADRB2	NEO5	brown
AC108134.2	NEO5	brown
SSTR2	NEO5	brown
FHL2	NEO5	brown
PRMT9	NEO5	brown
COL9A3	NEO5	brown
TMEM88	NEO5	brown
AC018926.2	NEO5	brown
G6PD	NEO5	brown
AC022509.2	NEO5	brown
AKR1C3	NEO5	brown
ID3	NEO5	brown
CST3	NEO5	brown
CYB5D2	NEO5	brown
SGK1	NEO5	brown
TCHH	NEO5	brown
NTM	NEO5	brown
ADGRL4	NEO5	brown
IGFL2	NEO5	brown
IDI1	NEO5	brown
PKP2	NEO5	brown
EIF1AY	NEO5	brown
CPE	NEO5	brown
PDLIM1	NEO5	brown
MEST	NEO5	brown
TCL1A	NEO5	brown
F5	NEO5	brown
TPM1	NEO5	brown
ABCG2	NEO5	brown
C1orf61	NEO5	brown
B2M	NEO5	brown
NTS	NEO5	brown
LINC00324	NEO5	brown
HEY1	NEO5	brown
SLC1A3	NEO5	brown
GUCY1A1	NEO5	brown
CFI	NEO5	brown
CTXND1	NEO5	brown
KRT8	NEO5	brown
ITGA10	NEO5	brown
RWDD4	NEO5	brown
BCL11A	NEO5	brown
HLA-A	NEO5	brown
ISLR	NEO5	brown
GATM	NEO5	brown
ACTC1	NEO5	brown
CTSH	NEO5	brown
PSMB9	NEO5	brown
HMGCS1	NEO5	brown
UCP2	NEO5	brown
H1F0	NEO5	brown
DLX5	NEO5	brown
SOCS1	NEO5	brown
SNAI2	NEO5	brown
AL118508.1	NEO5	brown
S100A11	NEO5	brown
CFH	NEO5	brown
NKAPL	NEO5	brown
CXCL5	NEO5	brown
EGOT	NEO5	brown
IFI27L2	NEO5	brown
PPIB	NEO5	brown
PCOLCE	NEO5	brown
SMOC2	NEO5	brown
PSAT1	NEO5	brown
CNMD	NEO5	brown
FKBP11	NEO5	brown
RCN1	NEO5	brown
ING2	NEO5	brown
PAQR5	NEO5	brown
NT5DC2	NEO5	brown
EPHA7	NEO5	brown
FBN1	NEO5	brown
FADS2	NEO5	brown
AC023157.3	NEO5	brown
CTNNB1	NEO5	brown
LINC01916	NEO5	brown
PSTPIP1	NEO5	brown
PDIA3	NEO5	brown
C1S	NEO5	brown
ARF4	NEO5	brown
RPRM	NEO5	brown
AC008897.3	NEO5	brown
ZSCAN31	NEO5	brown
ANXA3	NEO5	brown
SERPINH1	NEO5	brown
LHFPL6	NEO5	brown
HIST1H4H	NEO5	brown
USH1C	NEO5	brown
LINC00632	NEO5	brown
OSTC	NEO5	brown
RBP1	NEO5	brown
HSD17B1	NEO5	brown
SLC6A20	NEO5	brown
MIR503HG	NEO5	brown
SLC29A1	NEO5	brown
MDK	NEO5	brown
PDIA4	NEO5	brown
AL355075.4	NEO5	brown
STRA6	NEO5	brown
TNFSF13B	NEO5	brown
SQLE	NEO5	brown
MOK	NEO5	brown
CARMN	NEO5	brown
BBC3	NEO5	brown
C2	NEO5	brown
LINC01197	NEO5	brown
AL031058.1	NEO5	brown
GSTA1	NEO5	brown
AC002467.1	NEO5	brown
SIVA1	NEO5	brown
STXBP6	NEO5	brown
AC010931.2	NEO5	brown
COTL1	NEO5	brown
STIMATE	NEO5	brown
CIART	NEO5	brown
LRP2	NEO5	brown
CHST1	NEO5	brown
RPS27L	NEO5	brown
LINC00485	NEO5	brown
CERCAM	NEO5	brown
ERG28	NEO5	brown
SNRPA1	NEO5	brown
BEX5	NEO5	brown
AL121832.2	NEO5	brown
TCEAL7	NEO5	brown
LRRTM1	NEO5	brown
IL17B	NEO5	brown
GASK1A	NEO5	brown
CXCL13	NEO5	brown
CHST2	NEO5	brown
TMEM141	NEO5	brown
SPTSSA	NEO5	brown
CALM1	NEO5	brown
BASP1	NEO5	brown
LINC01996	NEO5	brown
CLEC2A	NEO5	brown
P3H4	NEO5	brown
TMED3	NEO5	brown
COL11A1	NEO5	brown
PDE10A	NEO5	brown
C1QTNF1	NEO5	brown
LYPD6B	NEO5	brown
IL13RA2	NEO5	brown
DIRAS2	NEO5	brown
AC083837.1	NEO5	brown
HSPA5	NEO5	brown
CYTL1	NEO5	brown
PAMR1	NEO5	brown
LINC01133	NEO5	brown
HIST1H2BD	NEO5	brown
SCUBE3	NEO5	brown
BCAT1	NEO5	brown
AP001033.3	NEO5	brown
PART1	NEO5	brown
SHC4	NEO5	brown
HIST1H2BC	NEO5	brown
SLC39A7	NEO5	brown
DUXAP8	NEO5	brown
MANF	NEO5	brown
NID2	NEO5	brown
NRDE2	NEO5	brown
GSTA4	NEO5	brown
ACAT2	NEO5	brown
AC022523.1	NEO5	brown
NFKBIE	NEO5	brown
TMEM165	NEO5	brown
SERF2	NEO5	brown
AC242988.1	NEO5	brown
DONSON	NEO5	brown
MAP1A	NEO5	brown
CFHR5	NEO5	brown
LIPG	NEO5	brown
IFI16	NEO5	brown
DDB2	NEO5	brown
AC117569.1	NEO5	brown
NECTIN4	NEO5	brown
CDCA7	NEO5	brown
MDFI	NEO5	brown
HIST1H2BN	NEO5	brown
SMYD4	NEO5	brown
KCNJ8	NEO5	brown
AC104126.1	NEO5	brown
AC025164.1	NEO5	brown
HMGCR	NEO5	brown
PNMA6A	NEO5	brown
SFRP4	NEO6	salmon
NMB	NEO6	salmon
COL1A1	NEO6	salmon
POSTN	NEO6	salmon
IFITM1	NEO6	salmon
PTHLH	NEO6	salmon
MYOC	NEO6	salmon
MIA	NEO6	salmon
CFHR1	NEO6	salmon
THY1	NEO6	salmon
SOX17	NEO6	salmon
BHLHE22	NEO6	salmon
CTHRC1	NEO6	salmon
HLA-DRB5	NEO6	salmon
TNFSF10	NEO6	salmon
GGT5	NEO6	salmon
F2R	NEO6	salmon
GDF10	NEO6	salmon
UBD	NEO6	salmon
SFN	NEO6	salmon
SOX4	NEO6	salmon
QPCT	NEO6	salmon
COL14A1	NEO6	salmon
AC004264.1	NEO6	salmon
RGS3	NEO6	salmon
CNTNAP2	NEO6	salmon
FJX1	NEO6	salmon
SULT1C4	NEO6	salmon
NUPR1	NEO6	salmon
RASL10A	NEO6	salmon
AEBP1	NEO6	salmon
PCAT19	NEO6	salmon
SRPX	NEO6	salmon
MATN2	NEO6	salmon
MMP17	NEO6	salmon
CLSTN2	NEO6	salmon
LRRC32	NEO6	salmon
HAS2	NEO6	salmon
COL1A2	NEO6	salmon
ING1	NEO6	salmon
F2RL1	NEO6	salmon
GBP4	NEO6	salmon
COL6A1	NEO6	salmon
LMO1	NEO6	salmon
CCDC85B	NEO6	salmon
SERINC5	NEO6	salmon
PROX1	NEO6	salmon
FZD9	NEO6	salmon
GABRA5	NEO6	salmon
PHYHIPL	NEO6	salmon
PLCXD3	NEO6	salmon
PRG4	NEO7	greenyellow
DCN	NEO7	greenyellow
INMT	NEO7	greenyellow
PLAC9	NEO7	greenyellow
DNASE1L3	NEO7	greenyellow
GSN	NEO7	greenyellow
PI16	NEO7	greenyellow
SFRP2	NEO7	greenyellow
LEPR	NEO7	greenyellow
ASPN	NEO7	greenyellow
GPX3	NEO7	greenyellow
SCG2	NEO7	greenyellow
FGF7	NEO7	greenyellow
TSC22D3	NEO7	greenyellow
GPC5-AS1	NEO7	greenyellow
PDE4C	NEO7	greenyellow
OMD	NEO7	greenyellow
NXPH2	NEO7	greenyellow
RHOBTB3	NEO7	greenyellow
ENPP6	NEO7	greenyellow
VAMP5	NEO7	greenyellow
SEMA3C	NEO7	greenyellow
FXYD5	NEO7	greenyellow
MFAP4	NEO7	greenyellow
MFGE8	NEO7	greenyellow
SRBD1	NEO7	greenyellow
C5	NEO7	greenyellow
POU2F2	NEO7	greenyellow
RASSF2	NEO7	greenyellow
RASD1	NEO7	greenyellow
CLIC5	NEO7	greenyellow
AP001347.1	NEO7	greenyellow
GATA3	NEO7	greenyellow
KLRC1	NEO7	greenyellow
NPR3	NEO7	greenyellow
HSD11B1	NEO7	greenyellow
CCDC190	NEO7	greenyellow
DMD	NEO7	greenyellow
WDR86-AS1	NEO7	greenyellow
AOX1	NEO7	greenyellow
AL353135.2	NEO7	greenyellow
TMEM59L	NEO7	greenyellow
EML2-AS1	NEO7	greenyellow
TSPAN7	NEO7	greenyellow
DAND5	NEO7	greenyellow
ZC2HC1C	NEO7	greenyellow
AL133163.2	NEO7	greenyellow
PDGFD	NEO7	greenyellow
LINC02552	NEO7	greenyellow
SELENOV	NEO7	greenyellow
ENG	NEO7	greenyellow
AC008014.1	NEO7	greenyellow
EFNA2	NEO7	greenyellow
MBP	NEO7	greenyellow
MXRA8	NEO7	greenyellow
SLBP	NEO7	greenyellow
HPR	NEO7	greenyellow
AC009403.2	NEO7	greenyellow
NXPH3	NEO7	greenyellow
ANK2	NEO7	greenyellow
OGN	NEO7	greenyellow
LTBP1	NEO7	greenyellow
SERPINA3	NEO8	magenta
AL603756.1	NEO8	magenta
C15orf48	NEO8	magenta
MT1X	NEO8	magenta
GDF15	NEO8	magenta
G0S2	NEO8	magenta
CCL20	NEO8	magenta
CXCL6	NEO8	magenta
TGFBI	NEO8	magenta
CSF3	NEO8	magenta
LOX	NEO8	magenta
MGST1	NEO8	magenta
SERPINE2	NEO8	magenta
LCN2	NEO8	magenta
CHI3L1	NEO8	magenta
TNFAIP2	NEO8	magenta
TNNT3	NEO8	magenta
AKR1B10	NEO8	magenta
FTL	NEO8	magenta
FTH1	NEO8	magenta
STC1	NEO8	magenta
STC2	NEO8	magenta
TESC	NEO8	magenta
KRT16	NEO8	magenta
LINC02154	NEO8	magenta
SERPINE1	NEO8	magenta
VEGFA	NEO8	magenta
ATF5	NEO8	magenta
AKR1C1	NEO8	magenta
CHRDL2	NEO8	magenta
COX4I2	NEO8	magenta
CA9	NEO8	magenta
TREM1	NEO8	magenta
BNIP3	NEO8	magenta
ARG2	NEO8	magenta
DEFB1	NEO8	magenta
SPINK1	NEO8	magenta
TNFRSF21	NEO8	magenta
NXPH4	NEO8	magenta
SLC1A5	NEO8	magenta
PNCK	NEO8	magenta
ARL4C	NEO8	magenta
TRIB3	NEO8	magenta
SOST	NEO8	magenta
OSGIN1	NEO8	magenta
TXN	NEO8	magenta
AC034213.1	NEO8	magenta
EGLN3	NEO8	magenta
SLC16A3	NEO8	magenta
CDKN2B	NEO8	magenta
TFRC	NEO8	magenta
EIF5	NEO8	magenta
PPP1R14C	NEO8	magenta
AMN	NEO8	magenta
ANGPTL4	NEO8	magenta
ENO2	NEO8	magenta
PHLDA3	NEO8	magenta
AP001783.1	NEO8	magenta
CA12	NEO8	magenta
AKR1C2	NEO8	magenta
AHNAK2	NEO8	magenta
SRXN1	NEO8	magenta
MUC19	NEO8	magenta
CDK5RAP2	NEO8	magenta
ERO1A	NEO8	magenta
HLA-G	NEO8	magenta
LGALS3	NEO8	magenta
CEBPB	NEO8	magenta
SNORC	NEO8	magenta
MUC4	NEO8	magenta
UPP1	NEO8	magenta
KRT86	NEO8	magenta
WARS	NEO8	magenta
PCLAF	NEO9	tan
TK1	NEO9	tan
H2AFZ	NEO9	tan
TYMS	NEO9	tan
RRM2	NEO9	tan
CDCA4	NEO9	tan
CENPU	NEO9	tan
TCF19	NEO9	tan
PCNA	NEO9	tan
ZWINT	NEO9	tan
PHGDH	NEO9	tan
ASF1B	NEO9	tan
MYBL2	NEO9	tan
CENPK	NEO9	tan
FAM111B	NEO9	tan
LRRC26	NEO9	tan
RAD51AP1	NEO9	tan
ZNF367	NEO9	tan
GINS2	NEO9	tan
C1QTNF2	NEO9	tan
FEN1	NEO9	tan
CENPM	NEO9	tan
LMNB1	NEO9	tan
MCM3	NEO9	tan
MCM7	NEO9	tan
CLSPN	NEO9	tan
BARD1	NEO9	tan
CDC6	NEO9	tan
DHFR	NEO9	tan
PKMYT1	NEO9	tan
RAD51	NEO9	tan
CDT1	NEO9	tan
WDR76	NEO9	tan
UHRF1	NEO9	tan
GMNN	NEO9	tan
ORC6	NEO9	tan
DTL	NEO9	tan
ESCO2	NEO9	tan
HELLS	NEO9	tan
SAC3D1	NEO9	tan
CCNE2	NEO9	tan
E2F1	NEO9	tan
MNS1	NEO9	tan
ATAD2	NEO9	tan
CDC45	NEO9	tan
RRM1	NEO9	tan
TEDC2	NEO9	tan
HES6	NEO9	tan
MIR924HG	NEO9	tan
COMMD4	NEO9	tan
DUT	NEO9	tan
PAQR4	NEO9	tan
