# Supplementary material for: Decoding meningioma heterogeneity and neoplastic cell—macrophage interaction through single-cell transcriptome profiling across pathological grades
Source: J Transl Med. 2023 Oct 25;21:751. doi: 10.1186/s12967-023-04445-4 (PMC10599053; doi:10.1186/s12967-023-04445-4)
Supplement: Supplementary file 13 — Additional file 13: Table S3. GO enrichment analysis results for WGCNA modules in neoplastic cells. [file 12967_2023_4445_MOESM13_ESM.xlsx]

## Sheet: Supplementary Table 3. Neo_modu
Supplementary Table 3. GO Enrichment Analysis Results for WGCNA Modules in Neoplastic Cells.
ID	Description	GeneRatio	BgRatio	pvalue	p.adjust	qvalue	geneID	Count	module
GO:0015800	acidic amino acid transport	4/48	71/18866	3.16e-05	0.0332338	0.0250091	SLC7A11/NTRK2/SLC6A13/ATP1A2	4	NEO1
GO:0030900	forebrain development	7/48	391/18866	5.51e-05	0.0332338	0.0250091	SLC7A11/NTRK2/NRP1/ATP1A2/NR2F2/PTN/COL3A1	7	NEO1
GO:0060537	muscle tissue development	7/48	409/18866	7.31e-05	0.0332338	0.0250091	VGLL4/EFNB2/SVIL/OSR1/CXADR/NR2F2/COL3A1	7	NEO1
GO:0089718	amino acid import across plasma membrane	3/48	41/18866	0.000153947	0.0332338	0.0250091	SLC7A11/SLC6A13/ATP1A2	3	NEO1
GO:0043200	response to amino acid	4/48	114/18866	0.000200437	0.0332338	0.0250091	NTRK2/COL5A2/PTN/COL3A1	4	NEO1
GO:0043090	amino acid import	3/48	45/18866	0.000203468	0.0332338	0.0250091	SLC7A11/SLC6A13/ATP1A2	3	NEO1
GO:0045446	endothelial cell differentiation	4/48	117/18866	0.00022145	0.0332338	0.0250091	NRP1/TMEM100/NR2F2/PTN	4	NEO1
GO:0015849	organic acid transport	6/48	353/18866	0.00026009	0.0332338	0.0250091	SLC7A11/NTRK2/SLC6A13/OSR1/ATP1A2/FABP5	6	NEO1
GO:0031103	axon regeneration	3/48	52/18866	0.000312954	0.0332338	0.0250091	NREP/APOD/PTN	3	NEO1
GO:0060837	blood vessel endothelial cell differentiation	2/48	11/18866	0.000343566	0.0332338	0.0250091	NRP1/TMEM100	2	NEO1
GO:0001101	response to acid chemical	4/48	132/18866	0.000350989	0.0332338	0.0250091	NTRK2/COL5A2/PTN/COL3A1	4	NEO1
GO:0003158	endothelium development	4/48	135/18866	0.000382258	0.0332338	0.0250091	NRP1/TMEM100/NR2F2/PTN	4	NEO1
GO:0045666	positive regulation of neuron differentiation	6/48	380/18866	0.000385545	0.0332338	0.0250091	GPRC5B/NTRK2/NRP1/TCF4/NBL1/PTN	6	NEO1
GO:0072178	nephric duct morphogenesis	2/48	12/18866	0.00041161	0.0332338	0.0250091	EFNB2/OSR1	2	NEO1
GO:1903909	regulation of receptor clustering	2/48	12/18866	0.00041161	0.0332338	0.0250091	SLC7A11/PTN	2	NEO1
GO:2000650	negative regulation of sodium ion transmembrane transporter activity	2/48	12/18866	0.00041161	0.0332338	0.0250091	OSR1/ATP1A2	2	NEO1
GO:0007272	ensheathment of neurons	4/48	139/18866	0.000426989	0.0332338	0.0250091	CLDN11/NTRK2/CTSC/PTN	4	NEO1
GO:0008366	axon ensheathment	4/48	139/18866	0.000426989	0.0332338	0.0250091	CLDN11/NTRK2/CTSC/PTN	4	NEO1
GO:0031102	neuron projection regeneration	3/48	59/18866	0.000454643	0.0332338	0.0250091	NREP/APOD/PTN	3	NEO1
GO:0060221	retinal rod cell differentiation	2/48	13/18866	0.000485658	0.0332338	0.0250091	NTRK2/PTN	2	NEO1
GO:0098712	L-glutamate import across plasma membrane	2/48	13/18866	0.000485658	0.0332338	0.0250091	SLC7A11/ATP1A2	2	NEO1
GO:1902306	negative regulation of sodium ion transmembrane transport	2/48	13/18866	0.000485658	0.0332338	0.0250091	OSR1/ATP1A2	2	NEO1
GO:0040013	negative regulation of locomotion	6/48	397/18866	0.000486114	0.0332338	0.0250091	NRP1/APOD/NBL1/NR2F2/PTN/COL3A1	6	NEO1
GO:0007612	learning	4/48	145/18866	0.000500928	0.0332338	0.0250091	SLC7A11/NTRK2/ATP1A2/PTN	4	NEO1
GO:0051271	negative regulation of cellular component movement	6/48	400/18866	0.00050581	0.0332338	0.0250091	NRP1/APOD/NBL1/NR2F2/PTN/COL3A1	6	NEO1
GO:0007517	muscle organ development	6/48	407/18866	0.000554195	0.0332338	0.0250091	VGLL4/EFNB2/SVIL/CXADR/NR2F2/COL3A1	6	NEO1
GO:0051938	L-glutamate import	2/48	14/18866	0.000565682	0.0332338	0.0250091	SLC7A11/ATP1A2	2	NEO1
GO:1901626	regulation of postsynaptic membrane organization	2/48	14/18866	0.000565682	0.0332338	0.0250091	SLC7A11/PTN	2	NEO1
GO:0072148	epithelial cell fate commitment	2/48	15/18866	0.000651651	0.0361625	0.027213	NRP1/NR2F2	2	NEO1
GO:0006865	amino acid transport	4/48	156/18866	0.000659499	0.0361625	0.027213	SLC7A11/NTRK2/SLC6A13/ATP1A2	4	NEO1
GO:0071230	cellular response to amino acid stimulus	3/48	69/18866	0.000719794	0.0381955	0.0287429	NTRK2/COL5A2/COL3A1	3	NEO1
GO:0072176	nephric duct development	2/48	16/18866	0.000743536	0.038199	0.0287455	EFNB2/OSR1	2	NEO1
GO:0050808	synapse organization	6/48	433/18866	0.000766303	0.038199	0.0287455	SLC7A11/EFNB2/TUBA1A/NTRK2/NRP1/PTN	6	NEO1
GO:0001764	neuron migration	4/48	164/18866	0.000795181	0.0384727	0.0289515	NTRK2/NRP1/NR2F2/COL3A1	4	NEO1
GO:0048844	artery morphogenesis	3/48	75/18866	0.000917805	0.0424064	0.0319117	EFNB2/NRP1/COL3A1	3	NEO1
GO:0010766	negative regulation of sodium ion transport	2/48	18/18866	0.000944936	0.0424064	0.0319117	OSR1/ATP1A2	2	NEO1
GO:0071229	cellular response to acid chemical	3/48	76/18866	0.000953823	0.0424064	0.0319117	NTRK2/COL5A2/COL3A1	3	NEO1
GO:0030500	regulation of bone mineralization	3/48	77/18866	0.000990726	0.042888	0.0322741	OSR1/MGP/PTN	3	NEO1
GO:0048678	response to axon injury	3/48	80/18866	0.00110683	0.0466855	0.0351317	NREP/APOD/PTN	3	NEO1
GO:0051961	negative regulation of nervous system development	5/48	319/18866	0.00126431	0.0519947	0.039127	EFNB2/NRP1/CTSC/PTN/COL3A1	5	NEO1
GO:0034109	homotypic cell-cell adhesion	3/48	86/18866	0.00136404	0.0538624	0.0405325	SLC7A11/CXADR/CD99	3	NEO1
GO:0050769	positive regulation of neurogenesis	6/48	485/18866	0.00137521	0.0538624	0.0405325	GPRC5B/NTRK2/NRP1/TCF4/NBL1/PTN	6	NEO1
GO:0046470	phosphatidylcholine metabolic process	3/48	88/18866	0.00145743	0.0557551	0.0419568	PLBD1/FABP5/APOC1	3	NEO1
GO:0015813	L-glutamate transmembrane transport	2/48	23/18866	0.00154992	0.0566581	0.0426364	SLC7A11/ATP1A2	2	NEO1
GO:0060044	negative regulation of cardiac muscle cell proliferation	2/48	23/18866	0.00154992	0.0566581	0.0426364	VGLL4/CXADR	2	NEO1
GO:0003333	amino acid transmembrane transport	3/48	92/18866	0.00165603	0.0590828	0.044461	SLC7A11/SLC6A13/ATP1A2	3	NEO1
GO:0048745	smooth muscle tissue development	2/48	24/18866	0.00168808	0.0590828	0.044461	OSR1/COL3A1	2	NEO1
GO:0070167	regulation of biomineral tissue development	3/48	95/18866	0.00181558	0.0593523	0.0446638	OSR1/MGP/PTN	3	NEO1
GO:0110149	regulation of biomineralization	3/48	95/18866	0.00181558	0.0593523	0.0446638	OSR1/MGP/PTN	3	NEO1
GO:0030336	negative regulation of cell migration	5/48	350/18866	0.00190096	0.0593523	0.0446638	APOD/NBL1/NR2F2/PTN/COL3A1	5	NEO1
GO:0046942	carboxylic acid transport	5/48	350/18866	0.00190096	0.0593523	0.0446638	SLC7A11/NTRK2/SLC6A13/ATP1A2/FABP5	5	NEO1
GO:0001945	lymph vessel development	2/48	26/18866	0.00198134	0.0593523	0.0446638	EFNB2/NR2F2	2	NEO1
GO:0060219	camera-type eye photoreceptor cell differentiation	2/48	26/18866	0.00198134	0.0593523	0.0446638	NTRK2/PTN	2	NEO1
GO:0140058	neuron projection arborization	2/48	26/18866	0.00198134	0.0593523	0.0446638	NRP1/PTN	2	NEO1
GO:0006835	dicarboxylic acid transport	3/48	98/18866	0.00198442	0.0593523	0.0446638	SLC7A11/NTRK2/ATP1A2	3	NEO1
GO:0002685	regulation of leukocyte migration	4/48	212/18866	0.00204838	0.0599772	0.045134	APOD/NBL1/CD99/PTN	4	NEO1
GO:0010996	response to auditory stimulus	2/48	27/18866	0.00213639	0.0599772	0.045134	ATP1A2/PTN	2	NEO1
GO:0072337	modified amino acid transport	2/48	27/18866	0.00213639	0.0599772	0.045134	SLC7A11/SLC6A13	2	NEO1
GO:0055024	regulation of cardiac muscle tissue development	3/48	102/18866	0.00222433	0.0599772	0.045134	VGLL4/EFNB2/CXADR	3	NEO1
GO:0060840	artery development	3/48	102/18866	0.00222433	0.0599772	0.045134	EFNB2/NRP1/COL3A1	3	NEO1
GO:2000146	negative regulation of cell motility	5/48	365/18866	0.00228185	0.0599772	0.045134	APOD/NBL1/NR2F2/PTN/COL3A1	5	NEO1
GO:0061437	renal system vasculature development	2/48	28/18866	0.002297	0.0599772	0.045134	NRP1/OSR1	2	NEO1
GO:0061440	kidney vasculature development	2/48	28/18866	0.002297	0.0599772	0.045134	NRP1/OSR1	2	NEO1
GO:0007229	integrin-mediated signaling pathway	3/48	108/18866	0.00261676	0.0672589	0.0506136	NRP1/PTN/COL3A1	3	NEO1
GO:0050807	regulation of synapse organization	4/48	229/18866	0.00270804	0.0674959	0.050792	SLC7A11/TUBA1A/NTRK2/PTN	4	NEO1
GO:0050920	regulation of chemotaxis	4/48	229/18866	0.00270804	0.0674959	0.050792	EFNB2/NRP1/NBL1/PTN	4	NEO1
GO:0098657	import into cell	4/48	230/18866	0.00275087	0.0675401	0.0508252	SLC7A11/EFNB2/SLC6A13/ATP1A2	4	NEO1
GO:0001654	eye development	5/48	384/18866	0.00284096	0.068617	0.0516356	SLC7A11/NTRK2/NRP1/COL5A2/PTN	5	NEO1
GO:0150063	visual system development	5/48	388/18866	0.0029703	0.068617	0.0516356	SLC7A11/NTRK2/NRP1/COL5A2/PTN	5	NEO1
GO:1904018	positive regulation of vasculature development	4/48	235/18866	0.00297204	0.068617	0.0516356	EFNB2/ADAM12/NRP1/TMEM100	4	NEO1
GO:1903959	regulation of anion transmembrane transport	2/48	32/18866	0.00299459	0.068617	0.0516356	OSR1/ATP1A2	2	NEO1
GO:0014706	striated muscle tissue development	5/48	389/18866	0.0030033	0.068617	0.0516356	VGLL4/EFNB2/SVIL/CXADR/NR2F2	5	NEO1
GO:0048640	negative regulation of developmental growth	3/48	115/18866	0.00312561	0.0694117	0.0522336	VGLL4/NRP1/CXADR	3	NEO1
GO:0048880	sensory system development	5/48	394/18866	0.00317226	0.0694117	0.0522336	SLC7A11/NTRK2/NRP1/COL5A2/PTN	5	NEO1
GO:0050803	regulation of synapse structure or activity	4/48	240/18866	0.0032051	0.0694117	0.0522336	SLC7A11/TUBA1A/NTRK2/PTN	4	NEO1
GO:0050678	regulation of epithelial cell proliferation	5/48	395/18866	0.00320686	0.0694117	0.0522336	EFNB2/NRP1/OSR1/NR2F2/PTN	5	NEO1
GO:0030282	bone mineralization	3/48	117/18866	0.00328136	0.0701018	0.052753	OSR1/MGP/PTN	3	NEO1
GO:0055022	negative regulation of cardiac muscle tissue growth	2/48	34/18866	0.00337608	0.0702993	0.0529016	VGLL4/CXADR	2	NEO1
GO:0061117	negative regulation of heart growth	2/48	34/18866	0.00337608	0.0702993	0.0529016	VGLL4/CXADR	2	NEO1
GO:0035909	aorta morphogenesis	2/48	35/18866	0.0035749	0.0735088	0.0553168	EFNB2/COL3A1	2	NEO1
GO:0001893	maternal placenta development	2/48	36/18866	0.00377906	0.0767477	0.0577541	NR2F2/PTN	2	NEO1
GO:0001503	ossification	5/48	412/18866	0.00383781	0.0769902	0.0579366	CLEC11A/OSR1/MGP/COL5A2/PTN	5	NEO1
GO:0051930	regulation of sensory perception of pain	2/48	38/18866	0.00420333	0.081533	0.0613552	TMEM100/FABP5	2	NEO1
GO:0021537	telencephalon development	4/48	259/18866	0.00420471	0.081533	0.0613552	SLC7A11/NTRK2/ATP1A2/COL3A1	4	NEO1
GO:0034763	negative regulation of transmembrane transport	3/48	128/18866	0.00422303	0.081533	0.0613552	OSR1/ATP1A2/FABP5	3	NEO1
GO:0007611	learning or memory	4/48	260/18866	0.00426251	0.081533	0.0613552	SLC7A11/NTRK2/ATP1A2/PTN	4	NEO1
GO:0051931	regulation of sensory perception	2/48	39/18866	0.00442338	0.0836375	0.0629389	TMEM100/FABP5	2	NEO1
GO:0030501	positive regulation of bone mineralization	2/48	40/18866	0.00464867	0.0868984	0.0653927	OSR1/PTN	2	NEO1
GO:0032102	negative regulation of response to external stimulus	5/48	433/18866	0.00473501	0.0868999	0.0653938	THBD/HLA-E/NRP1/APOD/NBL1	5	NEO1
GO:0034329	cell junction assembly	5/48	434/18866	0.00478116	0.0868999	0.0653938	EFNB2/CLDN11/NTRK2/NRP1/APOD	5	NEO1
GO:0090596	sensory organ morphogenesis	4/48	269/18866	0.00480723	0.0868999	0.0653938	NTRK2/OSR1/COL5A2/PTN	4	NEO1
GO:0001941	postsynaptic membrane organization	2/48	41/18866	0.00487917	0.0872416	0.065651	SLC7A11/PTN	2	NEO1
GO:0042552	myelination	3/48	137/18866	0.00510396	0.0895099	0.0673579	NTRK2/CTSC/PTN	3	NEO1
GO:0046621	negative regulation of organ growth	2/48	42/18866	0.00511485	0.0895099	0.0673579	VGLL4/CXADR	2	NEO1
GO:0001508	action potential	3/48	138/18866	0.00520815	0.0900656	0.0677761	NTRK2/ATP1A2/CXADR	3	NEO1
GO:1901342	regulation of vasculature development	5/48	444/18866	0.00526047	0.0900656	0.0677761	EFNB2/ADAM12/NRP1/TMEM100/PTN	5	NEO1
GO:0010470	regulation of gastrulation	2/48	43/18866	0.00535569	0.0900656	0.0677761	OSR1/COL5A2	2	NEO1
GO:0009314	response to radiation	5/48	447/18866	0.0054107	0.0900656	0.0677761	SLC7A11/THBD/ATP1A2/PTN/COL3A1	5	NEO1
GO:0007266	Rho protein signal transduction	3/48	140/18866	0.00542036	0.0900656	0.0677761	ARHGAP29/NRP1/COL3A1	3	NEO1
GO:0001913	T cell mediated cytotoxicity	2/48	44/18866	0.00560167	0.091235	0.0686562	HLA-E/CTSC	2	NEO1
GO:0010463	mesenchymal cell proliferation	2/48	44/18866	0.00560167	0.091235	0.0686562	OSR1/PTN	2	NEO1
GO:0050673	epithelial cell proliferation	5/48	453/18866	0.00572027	0.091693	0.0690008	EFNB2/NRP1/OSR1/NR2F2/PTN	5	NEO1
GO:0099177	regulation of trans-synaptic signaling	5/48	455/18866	0.00582619	0.091693	0.0690008	SLC7A11/NTRK2/ATP1A2/FABP5/PTN	5	NEO1
GO:0035094	response to nicotine	2/48	45/18866	0.00585275	0.091693	0.0690008	SLC7A11/ATP1A2	2	NEO1
GO:0055026	negative regulation of cardiac muscle tissue development	2/48	45/18866	0.00585275	0.091693	0.0690008	VGLL4/CXADR	2	NEO1
GO:0043542	endothelial cell migration	4/48	286/18866	0.00596061	0.0925019	0.0696095	EFNB2/NRP1/NR2F2/PTN	4	NEO1
GO:0001754	eye photoreceptor cell differentiation	2/48	46/18866	0.0061089	0.0930476	0.0700202	NTRK2/PTN	2	NEO1
GO:0031641	regulation of myelination	2/48	46/18866	0.0061089	0.0930476	0.0700202	CTSC/PTN	2	NEO1
GO:0002683	negative regulation of immune system process	5/48	463/18866	0.00626384	0.0939259	0.0706811	HLA-E/LRRC17/APOD/NBL1/COL3A1	5	NEO1
GO:0031644	regulation of nervous system process	3/48	148/18866	0.00632103	0.0939259	0.0706811	CTSC/TMEM100/FABP5	3	NEO1
GO:0008542	visual learning	2/48	47/18866	0.00637011	0.0939259	0.0706811	SLC7A11/ATP1A2	2	NEO1
GO:0060041	retina development in camera-type eye	3/48	150/18866	0.00655932	0.0939259	0.0706811	NTRK2/NRP1/PTN	3	NEO1
GO:1905039	carboxylic acid transmembrane transport	3/48	150/18866	0.00655932	0.0939259	0.0706811	SLC7A11/SLC6A13/ATP1A2	3	NEO1
GO:0070169	positive regulation of biomineral tissue development	2/48	48/18866	0.00663635	0.0939259	0.0706811	OSR1/PTN	2	NEO1
GO:0110151	positive regulation of biomineralization	2/48	48/18866	0.00663635	0.0939259	0.0706811	OSR1/PTN	2	NEO1
GO:0050768	negative regulation of neurogenesis	4/48	295/18866	0.00664015	0.0939259	0.0706811	EFNB2/NRP1/PTN/COL3A1	4	NEO1
GO:1903825	organic acid transmembrane transport	3/48	151/18866	0.00668045	0.0939259	0.0706811	SLC7A11/SLC6A13/ATP1A2	3	NEO1
GO:0002686	negative regulation of leukocyte migration	2/48	49/18866	0.00690758	0.0941688	0.0708639	APOD/NBL1	2	NEO1
GO:0009395	phospholipid catabolic process	2/48	49/18866	0.00690758	0.0941688	0.0708639	PLBD1/APOC1	2	NEO1
GO:0072348	sulfur compound transport	2/48	49/18866	0.00690758	0.0941688	0.0708639	SLC7A11/SLC6A13	2	NEO1
GO:0016202	regulation of striated muscle tissue development	3/48	153/18866	0.0069267	0.0941688	0.0708639	VGLL4/EFNB2/CXADR	3	NEO1
GO:0050890	cognition	4/48	302/18866	0.007203	0.0964789	0.0726022	SLC7A11/NTRK2/ATP1A2/PTN	4	NEO1
GO:0048592	eye morphogenesis	3/48	156/18866	0.00730613	0.0964789	0.0726022	NTRK2/COL5A2/PTN	3	NEO1
GO:1901861	regulation of muscle tissue development	3/48	156/18866	0.00730613	0.0964789	0.0726022	VGLL4/EFNB2/CXADR	3	NEO1
GO:0048634	regulation of muscle organ development	3/48	157/18866	0.0074353	0.0964789	0.0726022	VGLL4/EFNB2/CXADR	3	NEO1
GO:0098739	import across plasma membrane	3/48	157/18866	0.0074353	0.0964789	0.0726022	SLC7A11/SLC6A13/ATP1A2	3	NEO1
GO:0051051	negative regulation of transport	5/48	483/18866	0.00745885	0.0964789	0.0726022	OSR1/ATP1A2/APOD/FABP5/APOC1	5	NEO1
GO:0030168	platelet activation	3/48	158/18866	0.00756582	0.0964789	0.0726022	SLC7A11/THBD/COL3A1	3	NEO1
GO:0050729	positive regulation of inflammatory response	3/48	158/18866	0.00756582	0.0964789	0.0726022	HLA-E/GPRC5B/CTSC	3	NEO1
GO:0072132	mesenchyme morphogenesis	2/48	52/18866	0.00775103	0.0973317	0.073244	OSR1/TMEM100	2	NEO1
GO:1990089	response to nerve growth factor	2/48	52/18866	0.00775103	0.0973317	0.073244	NTRK2/PTN	2	NEO1
GO:0060326	cell chemotaxis	4/48	311/18866	0.00797201	0.0993482	0.0747615	NRP1/NBL1/CXADR/PTN	4	NEO1
GO:0007632	visual behavior	2/48	53/18866	0.00804201	0.0994669	0.0748508	SLC7A11/ATP1A2	2	NEO1
GO:0031214	biomineral tissue development	3/48	163/18866	0.00823882	0.100392	0.0755466	OSR1/MGP/PTN	3	NEO1
GO:0110148	biomineralization	3/48	163/18866	0.00823882	0.100392	0.0755466	OSR1/MGP/PTN	3	NEO1
GO:0098656	anion transmembrane transport	4/48	315/18866	0.00833052	0.100763	0.0758258	SLC7A11/SLC6A13/OSR1/ATP1A2	4	NEO1
GO:0002720	positive regulation of cytokine production involved in immune response	2/48	55/18866	0.00863855	0.100783	0.0758412	HLA-E/GPRC5B	2	NEO1
GO:0030199	collagen fibril organization	2/48	55/18866	0.00863855	0.100783	0.0758412	COL5A2/COL3A1	2	NEO1
GO:0042304	regulation of fatty acid biosynthetic process	2/48	55/18866	0.00863855	0.100783	0.0758412	FABP5/APOC1	2	NEO1
GO:0050819	negative regulation of coagulation	2/48	55/18866	0.00863855	0.100783	0.0758412	THBD/ANXA5	2	NEO1
GO:2000649	regulation of sodium ion transmembrane transporter activity	2/48	55/18866	0.00863855	0.100783	0.0758412	OSR1/ATP1A2	2	NEO1
GO:1901214	regulation of neuron death	4/48	321/18866	0.00888794	0.102173	0.0768875	SLC7A11/EFNB2/NTRK2/NRP1	4	NEO1
GO:0043113	receptor clustering	2/48	56/18866	0.00894406	0.102173	0.0768875	SLC7A11/PTN	2	NEO1
GO:0086065	cell communication involved in cardiac conduction	2/48	56/18866	0.00894406	0.102173	0.0768875	ATP1A2/CXADR	2	NEO1
GO:0099173	postsynapse organization	3/48	173/18866	0.00968803	0.109607	0.0824817	SLC7A11/NRP1/PTN	3	NEO1
GO:0035725	sodium ion transmembrane transport	3/48	174/18866	0.00984061	0.109607	0.0824817	SLC6A13/OSR1/ATP1A2	3	NEO1
GO:0048008	platelet-derived growth factor receptor signaling pathway	2/48	59/18866	0.00988925	0.109607	0.0824817	NRP1/APOD	2	NEO1
GO:0060043	regulation of cardiac muscle cell proliferation	2/48	59/18866	0.00988925	0.109607	0.0824817	VGLL4/CXADR	2	NEO1
GO:0043010	camera-type eye development	4/48	332/18866	0.0099724	0.109607	0.0824817	SLC7A11/NTRK2/NRP1/PTN	4	NEO1
GO:0050680	negative regulation of epithelial cell proliferation	3/48	175/18866	0.00999459	0.109607	0.0824817	EFNB2/NR2F2/PTN	3	NEO1
GO:0035904	aorta development	2/48	60/18866	0.0102138	0.109815	0.0826379	EFNB2/COL3A1	2	NEO1
GO:0060042	retina morphogenesis in camera-type eye	2/48	60/18866	0.0102138	0.109815	0.0826379	NTRK2/PTN	2	NEO1
GO:0061098	positive regulation of protein tyrosine kinase activity	2/48	60/18866	0.0102138	0.109815	0.0826379	GPRC5B/NTRK2	2	NEO1
GO:0045843	negative regulation of striated muscle tissue development	2/48	61/18866	0.010543	0.112619	0.0847477	VGLL4/CXADR	2	NEO1
GO:0048635	negative regulation of muscle organ development	2/48	62/18866	0.0108769	0.113187	0.0851752	VGLL4/CXADR	2	NEO1
GO:1902475	L-alpha-amino acid transmembrane transport	2/48	62/18866	0.0108769	0.113187	0.0851752	SLC7A11/ATP1A2	2	NEO1
GO:0048736	appendage development	3/48	181/18866	0.0109481	0.113187	0.0851752	SLC7A11/OSR1/NR2F2	3	NEO1
GO:0060173	limb development	3/48	181/18866	0.0109481	0.113187	0.0851752	SLC7A11/OSR1/NR2F2	3	NEO1
GO:0007596	blood coagulation	4/48	343/18866	0.0111398	0.113187	0.0851752	SLC7A11/THBD/ANXA5/COL3A1	4	NEO1
GO:0010721	negative regulation of cell development	4/48	343/18866	0.0111398	0.113187	0.0851752	EFNB2/NRP1/PTN/COL3A1	4	NEO1
GO:0046530	photoreceptor cell differentiation	2/48	63/18866	0.0112155	0.113187	0.0851752	NTRK2/PTN	2	NEO1
GO:0051893	regulation of focal adhesion assembly	2/48	63/18866	0.0112155	0.113187	0.0851752	NRP1/APOD	2	NEO1
GO:0090109	regulation of cell-substrate junction assembly	2/48	63/18866	0.0112155	0.113187	0.0851752	NRP1/APOD	2	NEO1
GO:0060135	maternal process involved in female pregnancy	2/48	64/18866	0.0115586	0.115236	0.0867173	NR2F2/PTN	2	NEO1
GO:1901862	negative regulation of muscle tissue development	2/48	64/18866	0.0115586	0.115236	0.0867173	VGLL4/CXADR	2	NEO1
GO:0007599	hemostasis	4/48	348/18866	0.0116985	0.115928	0.0872379	SLC7A11/THBD/ANXA5/COL3A1	4	NEO1
GO:0050817	coagulation	4/48	349/18866	0.0118124	0.116355	0.0875596	SLC7A11/THBD/ANXA5/COL3A1	4	NEO1
GO:1902305	regulation of sodium ion transmembrane transport	2/48	65/18866	0.0119064	0.116583	0.0877312	OSR1/ATP1A2	2	NEO1
GO:0050922	negative regulation of chemotaxis	2/48	66/18866	0.0122587	0.118314	0.0890337	NRP1/NBL1	2	NEO1
GO:0150116	regulation of cell-substrate junction organization	2/48	66/18866	0.0122587	0.118314	0.0890337	NRP1/APOD	2	NEO1
GO:0010565	regulation of cellular ketone metabolic process	3/48	189/18866	0.0122989	0.118314	0.0890337	SLC7A11/FABP5/APOC1	3	NEO1
GO:0003002	regionalization	4/48	355/18866	0.0125106	0.119268	0.0897514	NRP1/OSR1/NBL1/NR2F2	4	NEO1
GO:0032890	regulation of organic acid transport	2/48	67/18866	0.0126156	0.119268	0.0897514	OSR1/ATP1A2	2	NEO1
GO:0072678	T cell migration	2/48	67/18866	0.0126156	0.119268	0.0897514	APOD/CD99	2	NEO1
GO:0007178	transmembrane receptor protein serine/threonine kinase signaling pathway	4/48	359/18866	0.0129906	0.121418	0.0913692	NREP/TMEM100/NBL1/COL3A1	4	NEO1
GO:0031589	cell-substrate adhesion	4/48	359/18866	0.0129906	0.121418	0.0913692	NRP1/APOD/PTN/COL3A1	4	NEO1
GO:0070997	neuron death	4/48	360/18866	0.0131124	0.121864	0.0917049	SLC7A11/EFNB2/NTRK2/NRP1	4	NEO1
GO:0060038	cardiac muscle cell proliferation	2/48	69/18866	0.0133428	0.122208	0.0919639	VGLL4/CXADR	2	NEO1
GO:0050731	positive regulation of peptidyl-tyrosine phosphorylation	3/48	195/18866	0.0133723	0.122208	0.0919639	GPRC5B/NTRK2/NRP1	3	NEO1
GO:1905475	regulation of protein localization to membrane	3/48	195/18866	0.0133723	0.122208	0.0919639	SLC7A11/TMEM59/PTN	3	NEO1
GO:0007565	female pregnancy	3/48	196/18866	0.0135563	0.123205	0.0927139	THBD/NR2F2/PTN	3	NEO1
GO:0010631	epithelial cell migration	4/48	365/18866	0.0137325	0.12412	0.093403	EFNB2/NRP1/NR2F2/PTN	4	NEO1
GO:0007626	locomotory behavior	3/48	198/18866	0.0139285	0.125204	0.0942187	NOVA1/ATP1A2/SELENOP	3	NEO1
GO:0090132	epithelium migration	4/48	368/18866	0.0141134	0.126177	0.0949504	EFNB2/NRP1/NR2F2/PTN	4	NEO1
GO:1901888	regulation of cell junction assembly	3/48	200/18866	0.0143066	0.127212	0.0957299	NTRK2/NRP1/APOD	3	NEO1
GO:0003407	neural retina development	2/48	72/18866	0.0144672	0.127534	0.0959718	NTRK2/PTN	2	NEO1
GO:0031099	regeneration	3/48	201/18866	0.0144978	0.127534	0.0959718	NREP/APOD/PTN	3	NEO1
GO:0015807	L-amino acid transport	2/48	73/18866	0.0148509	0.128962	0.0970462	SLC7A11/ATP1A2	2	NEO1
GO:1903779	regulation of cardiac conduction	2/48	73/18866	0.0148509	0.128962	0.0970462	ATP1A2/CXADR	2	NEO1
GO:0090130	tissue migration	4/48	374/18866	0.0148953	0.128962	0.0970462	EFNB2/NRP1/NR2F2/PTN	4	NEO1
GO:0021536	diencephalon development	2/48	74/18866	0.0152389	0.129886	0.0977415	NRP1/PTN	2	NEO1
GO:0046503	glycerolipid catabolic process	2/48	74/18866	0.0152389	0.129886	0.0977415	FABP5/APOC1	2	NEO1
GO:1903036	positive regulation of response to wounding	2/48	74/18866	0.0152389	0.129886	0.0977415	THBD/PTN	2	NEO1
GO:0035637	multicellular organismal signaling	3/48	206/18866	0.0154757	0.131224	0.0987489	NTRK2/ATP1A2/CXADR	3	NEO1
GO:0086001	cardiac muscle cell action potential	2/48	75/18866	0.0156312	0.131863	0.0992298	ATP1A2/CXADR	2	NEO1
GO:0008306	associative learning	2/48	76/18866	0.0160279	0.134272	0.101042	SLC7A11/ATP1A2	2	NEO1
GO:0009612	response to mechanical stimulus	3/48	209/18866	0.01608	0.134272	0.101042	ATP1A2/PTN/COL3A1	3	NEO1
GO:0045216	cell-cell junction organization	3/48	210/18866	0.0162844	0.135292	0.10181	EFNB2/CLDN11/CXADR	3	NEO1
GO:0032413	negative regulation of ion transmembrane transporter activity	2/48	77/18866	0.0164289	0.135632	0.102066	OSR1/ATP1A2	2	NEO1
GO:0050679	positive regulation of epithelial cell proliferation	3/48	211/18866	0.0164902	0.135632	0.102066	NRP1/OSR1/PTN	3	NEO1
GO:0030278	regulation of ossification	3/48	212/18866	0.0166975	0.135977	0.102325	OSR1/MGP/PTN	3	NEO1
GO:1901215	negative regulation of neuron death	3/48	212/18866	0.0166975	0.135977	0.102325	SLC7A11/NTRK2/NRP1	3	NEO1
GO:0042246	tissue regeneration	2/48	79/18866	0.0172437	0.139733	0.105152	APOD/PTN	2	NEO1
GO:0055021	regulation of cardiac muscle tissue growth	2/48	80/18866	0.0176575	0.142385	0.107147	VGLL4/CXADR	2	NEO1
GO:0010810	regulation of cell-substrate adhesion	3/48	217/18866	0.017756	0.142481	0.10722	NRP1/APOD/PTN	3	NEO1
GO:0021954	central nervous system neuron development	2/48	82/18866	0.0184976	0.147535	0.111023	NTRK2/NRP1	2	NEO1
GO:0097529	myeloid leukocyte migration	3/48	222/18866	0.0188515	0.147535	0.111023	NBL1/CXADR/CD99	3	NEO1
GO:0001570	vasculogenesis	2/48	83/18866	0.0189239	0.147535	0.111023	NTRK2/TMEM100	2	NEO1
GO:0002718	regulation of cytokine production involved in immune response	2/48	83/18866	0.0189239	0.147535	0.111023	HLA-E/GPRC5B	2	NEO1
GO:0014855	striated muscle cell proliferation	2/48	83/18866	0.0189239	0.147535	0.111023	VGLL4/CXADR	2	NEO1
GO:0048041	focal adhesion assembly	2/48	83/18866	0.0189239	0.147535	0.111023	NRP1/APOD	2	NEO1
GO:0044706	multi-multicellular organism process	3/48	226/18866	0.0197544	0.153283	0.115348	THBD/NR2F2/PTN	3	NEO1
GO:0035023	regulation of Rho protein signal transduction	2/48	86/18866	0.0202277	0.155343	0.116899	NRP1/COL3A1	2	NEO1
GO:0050772	positive regulation of axonogenesis	2/48	86/18866	0.0202277	0.155343	0.116899	NTRK2/NRP1	2	NEO1
GO:0048762	mesenchymal cell differentiation	3/48	229/18866	0.0204471	0.155343	0.116899	NRP1/OSR1/TMEM100	3	NEO1
GO:0051781	positive regulation of cell division	2/48	87/18866	0.0206705	0.155343	0.116899	SVIL/PTN	2	NEO1
GO:0060291	long-term synaptic potentiation	2/48	87/18866	0.0206705	0.155343	0.116899	NTRK2/PTN	2	NEO1
GO:0060420	regulation of heart growth	2/48	87/18866	0.0206705	0.155343	0.116899	VGLL4/CXADR	2	NEO1
GO:0007160	cell-matrix adhesion	3/48	230/18866	0.020681	0.155343	0.116899	NRP1/APOD/COL3A1	3	NEO1
GO:0048738	cardiac muscle tissue development	3/48	231/18866	0.0209163	0.155343	0.116899	VGLL4/EFNB2/CXADR	3	NEO1
GO:0002028	regulation of sodium ion transport	2/48	88/18866	0.0211173	0.155343	0.116899	OSR1/ATP1A2	2	NEO1
GO:0032410	negative regulation of transporter activity	2/48	88/18866	0.0211173	0.155343	0.116899	OSR1/ATP1A2	2	NEO1
GO:0050818	regulation of coagulation	2/48	88/18866	0.0211173	0.155343	0.116899	THBD/ANXA5	2	NEO1
GO:0030595	leukocyte chemotaxis	3/48	232/18866	0.0211532	0.155343	0.116899	NBL1/CXADR/PTN	3	NEO1
GO:0044242	cellular lipid catabolic process	3/48	236/18866	0.0221153	0.159296	0.119873	PLBD1/FABP5/APOC1	3	NEO1
GO:0048477	oogenesis	2/48	91/18866	0.0224818	0.159296	0.119873	PAQR8/PTN	2	NEO1
GO:1904063	negative regulation of cation transmembrane transport	2/48	91/18866	0.0224818	0.159296	0.119873	OSR1/ATP1A2	2	NEO1
GO:0010594	regulation of endothelial cell migration	3/48	238/18866	0.0226053	0.159296	0.119873	NRP1/NR2F2/PTN	3	NEO1
GO:0050727	regulation of inflammatory response	4/48	425/18866	0.0226617	0.159296	0.119873	HLA-E/GPRC5B/APOD/CTSC	4	NEO1
GO:0045785	positive regulation of cell adhesion	4/48	428/18866	0.0231828	0.159296	0.119873	HLA-E/EFNB2/NRP1/PTN	4	NEO1
GO:0006814	sodium ion transport	3/48	241/18866	0.0233514	0.159296	0.119873	SLC6A13/OSR1/ATP1A2	3	NEO1
GO:0061097	regulation of protein tyrosine kinase activity	2/48	93/18866	0.0234113	0.159296	0.119873	GPRC5B/NTRK2	2	NEO1
GO:0045778	positive regulation of ossification	2/48	94/18866	0.023882	0.159296	0.119873	OSR1/PTN	2	NEO1
GO:0033002	muscle cell proliferation	3/48	244/18866	0.0241109	0.159296	0.119873	VGLL4/APOD/CXADR	3	NEO1
GO:0051668	localization within membrane	2/48	95/18866	0.0243565	0.159296	0.119873	SLC7A11/PTN	2	NEO1
GO:0002524	hypersensitivity	1/48	10/18866	0.0251592	0.159296	0.119873	HLA-E	1	NEO1
GO:0006930	substrate-dependent cell migration, cell extension	1/48	10/18866	0.0251592	0.159296	0.119873	NRP1	1	NEO1
GO:0021562	vestibulocochlear nerve development	1/48	10/18866	0.0251592	0.159296	0.119873	NRP1	1	NEO1
GO:0032817	regulation of natural killer cell proliferation	1/48	10/18866	0.0251592	0.159296	0.119873	HLA-E	1	NEO1
GO:0034447	very-low-density lipoprotein particle clearance	1/48	10/18866	0.0251592	0.159296	0.119873	APOC1	1	NEO1
GO:0035581	sequestering of extracellular ligand from receptor	1/48	10/18866	0.0251592	0.159296	0.119873	NBL1	1	NEO1
GO:0045988	negative regulation of striated muscle contraction	1/48	10/18866	0.0251592	0.159296	0.119873	ATP1A2	1	NEO1
GO:0046548	retinal rod cell development	1/48	10/18866	0.0251592	0.159296	0.119873	NTRK2	1	NEO1
GO:0048262	determination of dorsal/ventral asymmetry	1/48	10/18866	0.0251592	0.159296	0.119873	NBL1	1	NEO1
GO:0048739	cardiac muscle fiber development	1/48	10/18866	0.0251592	0.159296	0.119873	CXADR	1	NEO1
GO:0051918	negative regulation of fibrinolysis	1/48	10/18866	0.0251592	0.159296	0.119873	THBD	1	NEO1
GO:0060600	dichotomous subdivision of an epithelial terminal unit	1/48	10/18866	0.0251592	0.159296	0.119873	NRP1	1	NEO1
GO:0072203	cell proliferation involved in metanephros development	1/48	10/18866	0.0251592	0.159296	0.119873	OSR1	1	NEO1
GO:1902946	protein localization to early endosome	1/48	10/18866	0.0251592	0.159296	0.119873	NRP1	1	NEO1
GO:1990416	cellular response to brain-derived neurotrophic factor stimulus	1/48	10/18866	0.0251592	0.159296	0.119873	NTRK2	1	NEO1
GO:0045833	negative regulation of lipid metabolic process	2/48	98/18866	0.0258033	0.159296	0.119873	APOD/APOC1	2	NEO1
GO:0042391	regulation of membrane potential	4/48	443/18866	0.0258986	0.159296	0.119873	NTRK2/ATP1A2/CXADR/PTN	4	NEO1
GO:0007044	cell-substrate junction assembly	2/48	99/18866	0.0262932	0.159296	0.119873	NRP1/APOD	2	NEO1
GO:0045926	negative regulation of growth	3/48	254/18866	0.0267388	0.159296	0.119873	VGLL4/NRP1/CXADR	3	NEO1
GO:0002702	positive regulation of production of molecular mediator of immune response	2/48	100/18866	0.0267869	0.159296	0.119873	HLA-E/GPRC5B	2	NEO1
GO:0035282	segmentation	2/48	100/18866	0.0267869	0.159296	0.119873	NRP1/OSR1	2	NEO1
GO:0019217	regulation of fatty acid metabolic process	2/48	101/18866	0.0272844	0.159296	0.119873	FABP5/APOC1	2	NEO1
GO:0060191	regulation of lipase activity	2/48	101/18866	0.0272844	0.159296	0.119873	NTRK2/APOC1	2	NEO1
GO:0001787	natural killer cell proliferation	1/48	11/18866	0.0276408	0.159296	0.119873	HLA-E	1	NEO1
GO:0006857	oligopeptide transport	1/48	11/18866	0.0276408	0.159296	0.119873	SLC7A11	1	NEO1
GO:0021561	facial nerve development	1/48	11/18866	0.0276408	0.159296	0.119873	NRP1	1	NEO1
GO:0021604	cranial nerve structural organization	1/48	11/18866	0.0276408	0.159296	0.119873	NRP1	1	NEO1
GO:0021610	facial nerve morphogenesis	1/48	11/18866	0.0276408	0.159296	0.119873	NRP1	1	NEO1
GO:0035331	negative regulation of hippo signaling	1/48	11/18866	0.0276408	0.159296	0.119873	VGLL4	1	NEO1
GO:0043455	regulation of secondary metabolic process	1/48	11/18866	0.0276408	0.159296	0.119873	SLC7A11	1	NEO1
GO:0048021	regulation of melanin biosynthetic process	1/48	11/18866	0.0276408	0.159296	0.119873	SLC7A11	1	NEO1
GO:0048680	positive regulation of axon regeneration	1/48	11/18866	0.0276408	0.159296	0.119873	PTN	1	NEO1
GO:0051024	positive regulation of immunoglobulin secretion	1/48	11/18866	0.0276408	0.159296	0.119873	HLA-E	1	NEO1
GO:0060272	embryonic skeletal joint morphogenesis	1/48	11/18866	0.0276408	0.159296	0.119873	OSR1	1	NEO1
GO:0061299	retina vasculature morphogenesis in camera-type eye	1/48	11/18866	0.0276408	0.159296	0.119873	NRP1	1	NEO1
GO:0086016	AV node cell action potential	1/48	11/18866	0.0276408	0.159296	0.119873	CXADR	1	NEO1
GO:0086027	AV node cell to bundle of His cell signaling	1/48	11/18866	0.0276408	0.159296	0.119873	CXADR	1	NEO1
GO:0098917	retrograde trans-synaptic signaling	1/48	11/18866	0.0276408	0.159296	0.119873	FABP5	1	NEO1
GO:0150104	transport across blood-brain barrier	1/48	11/18866	0.0276408	0.159296	0.119873	FABP5	1	NEO1
GO:1900376	regulation of secondary metabolite biosynthetic process	1/48	11/18866	0.0276408	0.159296	0.119873	SLC7A11	1	NEO1
GO:1903980	positive regulation of microglial cell activation	1/48	11/18866	0.0276408	0.159296	0.119873	CTSC	1	NEO1
GO:1904396	regulation of neuromuscular junction development	1/48	11/18866	0.0276408	0.159296	0.119873	PTN	1	NEO1
GO:0150115	cell-substrate junction organization	2/48	102/18866	0.0277856	0.159296	0.119873	NRP1/APOD	2	NEO1
GO:0050804	modulation of chemical synaptic transmission	4/48	454/18866	0.0280079	0.159296	0.119873	SLC7A11/NTRK2/ATP1A2/PTN	4	NEO1
GO:0007389	pattern specification process	4/48	455/18866	0.0282047	0.159296	0.119873	NRP1/OSR1/NBL1/NR2F2	4	NEO1
GO:0002042	cell migration involved in sprouting angiogenesis	2/48	103/18866	0.0282905	0.159296	0.119873	EFNB2/NRP1	2	NEO1
GO:0034766	negative regulation of ion transmembrane transport	2/48	103/18866	0.0282905	0.159296	0.119873	OSR1/ATP1A2	2	NEO1
GO:0048709	oligodendrocyte differentiation	2/48	103/18866	0.0282905	0.159296	0.119873	NTRK2/PTN	2	NEO1
GO:1901890	positive regulation of cell junction assembly	2/48	103/18866	0.0282905	0.159296	0.119873	NTRK2/NRP1	2	NEO1
GO:0042180	cellular ketone metabolic process	3/48	260/18866	0.0283868	0.159296	0.119873	SLC7A11/FABP5/APOC1	3	NEO1
GO:0002367	cytokine production involved in immune response	2/48	104/18866	0.0287991	0.159296	0.119873	HLA-E/GPRC5B	2	NEO1
GO:0002456	T cell mediated immunity	2/48	104/18866	0.0287991	0.159296	0.119873	HLA-E/CTSC	2	NEO1
GO:0050730	regulation of peptidyl-tyrosine phosphorylation	3/48	263/18866	0.0292307	0.159296	0.119873	GPRC5B/NTRK2/NRP1	3	NEO1
GO:0031532	actin cytoskeleton reorganization	2/48	105/18866	0.0293114	0.159296	0.119873	NRP1/CXADR	2	NEO1
GO:0044070	regulation of anion transport	2/48	105/18866	0.0293114	0.159296	0.119873	OSR1/ATP1A2	2	NEO1
GO:0048259	regulation of receptor-mediated endocytosis	2/48	105/18866	0.0293114	0.159296	0.119873	EFNB2/APOC1	2	NEO1
GO:0048863	stem cell differentiation	3/48	264/18866	0.029515	0.159296	0.119873	NRP1/OSR1/PTN	3	NEO1
GO:0019233	sensory perception of pain	2/48	106/18866	0.0298274	0.159296	0.119873	TMEM100/FABP5	2	NEO1
GO:0002863	positive regulation of inflammatory response to antigenic stimulus	1/48	12/18866	0.0301161	0.159296	0.119873	HLA-E	1	NEO1
GO:0006534	cysteine metabolic process	1/48	12/18866	0.0301161	0.159296	0.119873	SLC7A11	1	NEO1
GO:0010232	vascular transport	1/48	12/18866	0.0301161	0.159296	0.119873	FABP5	1	NEO1
GO:0021559	trigeminal nerve development	1/48	12/18866	0.0301161	0.159296	0.119873	NRP1	1	NEO1
GO:0031392	regulation of prostaglandin biosynthetic process	1/48	12/18866	0.0301161	0.159296	0.119873	FABP5	1	NEO1
GO:0032736	positive regulation of interleukin-13 production	1/48	12/18866	0.0301161	0.159296	0.119873	HLA-E	1	NEO1
GO:0033700	phospholipid efflux	1/48	12/18866	0.0301161	0.159296	0.119873	APOC1	1	NEO1
GO:0036444	calcium import into the mitochondrion	1/48	12/18866	0.0301161	0.159296	0.119873	MCUB	1	NEO1
GO:0070572	positive regulation of neuron projection regeneration	1/48	12/18866	0.0301161	0.159296	0.119873	PTN	1	NEO1
GO:0071340	skeletal muscle acetylcholine-gated channel clustering	1/48	12/18866	0.0301161	0.159296	0.119873	PTN	1	NEO1
GO:0071679	commissural neuron axon guidance	1/48	12/18866	0.0301161	0.159296	0.119873	NRP1	1	NEO1
GO:0086067	AV node cell to bundle of His cell communication	1/48	12/18866	0.0301161	0.159296	0.119873	CXADR	1	NEO1
GO:0099149	regulation of postsynaptic neurotransmitter receptor internalization	1/48	12/18866	0.0301161	0.159296	0.119873	EFNB2	1	NEO1
GO:1900115	extracellular regulation of signal transduction	1/48	12/18866	0.0301161	0.159296	0.119873	NBL1	1	NEO1
GO:1900116	extracellular negative regulation of signal transduction	1/48	12/18866	0.0301161	0.159296	0.119873	NBL1	1	NEO1
GO:1902287	semaphorin-plexin signaling pathway involved in axon guidance	1/48	12/18866	0.0301161	0.159296	0.119873	NRP1	1	NEO1
GO:2001214	positive regulation of vasculogenesis	1/48	12/18866	0.0301161	0.159296	0.119873	TMEM100	1	NEO1
GO:2001223	negative regulation of neuron migration	1/48	12/18866	0.0301161	0.159296	0.119873	COL3A1	1	NEO1
GO:0055017	cardiac muscle tissue growth	2/48	107/18866	0.030347	0.159491	0.12002	VGLL4/CXADR	2	NEO1
GO:0099175	regulation of postsynapse organization	2/48	107/18866	0.030347	0.159491	0.12002	SLC7A11/PTN	2	NEO1
GO:0001909	leukocyte mediated cytotoxicity	2/48	108/18866	0.0308702	0.159532	0.120051	HLA-E/CTSC	2	NEO1
GO:0021761	limbic system development	2/48	109/18866	0.031397	0.159532	0.120051	NRP1/ATP1A2	2	NEO1
GO:0006641	triglyceride metabolic process	2/48	110/18866	0.0319274	0.159532	0.120051	FABP5/APOC1	2	NEO1
GO:0002087	regulation of respiratory gaseous exchange by nervous system process	1/48	13/18866	0.0325853	0.159532	0.120051	ATP1A2	1	NEO1
GO:0003084	positive regulation of systemic arterial blood pressure	1/48	13/18866	0.0325853	0.159532	0.120051	NR2F2	1	NEO1
GO:0010642	negative regulation of platelet-derived growth factor receptor signaling pathway	1/48	13/18866	0.0325853	0.159532	0.120051	APOD	1	NEO1
GO:0010958	regulation of amino acid import across plasma membrane	1/48	13/18866	0.0325853	0.159532	0.120051	ATP1A2	1	NEO1
GO:0021794	thalamus development	1/48	13/18866	0.0325853	0.159532	0.120051	PTN	1	NEO1
GO:0034379	very-low-density lipoprotein particle assembly	1/48	13/18866	0.0325853	0.159532	0.120051	APOC1	1	NEO1
GO:0035641	locomotory exploration behavior	1/48	13/18866	0.0325853	0.159532	0.120051	ATP1A2	1	NEO1
GO:0042308	negative regulation of protein import into nucleus	1/48	13/18866	0.0325853	0.159532	0.120051	APOD	1	NEO1
GO:0048934	peripheral nervous system neuron differentiation	1/48	13/18866	0.0325853	0.159532	0.120051	NTRK2	1	NEO1
GO:0048935	peripheral nervous system neuron development	1/48	13/18866	0.0325853	0.159532	0.120051	NTRK2	1	NEO1
GO:0051481	negative regulation of cytosolic calcium ion concentration	1/48	13/18866	0.0325853	0.159532	0.120051	ATP1A2	1	NEO1
GO:0071696	ectodermal placode development	1/48	13/18866	0.0325853	0.159532	0.120051	NRP1	1	NEO1
GO:0072182	regulation of nephron tubule epithelial cell differentiation	1/48	13/18866	0.0325853	0.159532	0.120051	OSR1	1	NEO1
GO:0072578	neurotransmitter-gated ion channel clustering	1/48	13/18866	0.0325853	0.159532	0.120051	SLC7A11	1	NEO1
GO:0072683	T cell extravasation	1/48	13/18866	0.0325853	0.159532	0.120051	CD99	1	NEO1
GO:1900272	negative regulation of long-term synaptic potentiation	1/48	13/18866	0.0325853	0.159532	0.120051	PTN	1	NEO1
GO:1902285	semaphorin-plexin signaling pathway involved in neuron projection guidance	1/48	13/18866	0.0325853	0.159532	0.120051	NRP1	1	NEO1
GO:1903789	regulation of amino acid transmembrane transport	1/48	13/18866	0.0325853	0.159532	0.120051	ATP1A2	1	NEO1
GO:1904590	negative regulation of protein import	1/48	13/18866	0.0325853	0.159532	0.120051	APOD	1	NEO1
GO:1905651	regulation of artery morphogenesis	1/48	13/18866	0.0325853	0.159532	0.120051	EFNB2	1	NEO1
GO:0001667	ameboidal-type cell migration	4/48	481/18866	0.0336136	0.161724	0.121701	EFNB2/NRP1/NR2F2/PTN	4	NEO1
GO:0060419	heart growth	2/48	115/18866	0.0346322	0.161724	0.121701	VGLL4/CXADR	2	NEO1
GO:0002475	antigen processing and presentation via MHC class Ib	1/48	14/18866	0.0350484	0.161724	0.121701	HLA-E	1	NEO1
GO:0010248	establishment or maintenance of transmembrane electrochemical gradient	1/48	14/18866	0.0350484	0.161724	0.121701	ATP1A2	1	NEO1
GO:0010872	regulation of cholesterol esterification	1/48	14/18866	0.0350484	0.161724	0.121701	APOC1	1	NEO1
GO:0010935	regulation of macrophage cytokine production	1/48	14/18866	0.0350484	0.161724	0.121701	GPRC5B	1	NEO1
GO:0030007	cellular potassium ion homeostasis	1/48	14/18866	0.0350484	0.161724	0.121701	ATP1A2	1	NEO1
GO:0032488	Cdc42 protein signal transduction	1/48	14/18866	0.0350484	0.161724	0.121701	NRP1	1	NEO1
GO:0035358	regulation of peroxisome proliferator activated receptor signaling pathway	1/48	14/18866	0.0350484	0.161724	0.121701	FABP5	1	NEO1
GO:0042762	regulation of sulfur metabolic process	1/48	14/18866	0.0350484	0.161724	0.121701	SLC7A11	1	NEO1
GO:0051775	response to redox state	1/48	14/18866	0.0350484	0.161724	0.121701	SLC7A11	1	NEO1
GO:0051917	regulation of fibrinolysis	1/48	14/18866	0.0350484	0.161724	0.121701	THBD	1	NEO1
GO:0060707	trophoblast giant cell differentiation	1/48	14/18866	0.0350484	0.161724	0.121701	NR2F2	1	NEO1
GO:0072672	neutrophil extravasation	1/48	14/18866	0.0350484	0.161724	0.121701	CD99	1	NEO1
GO:0099550	trans-synaptic signaling, modulating synaptic transmission	1/48	14/18866	0.0350484	0.161724	0.121701	NTRK2	1	NEO1
GO:1902430	negative regulation of amyloid-beta formation	1/48	14/18866	0.0350484	0.161724	0.121701	NTRK2	1	NEO1
GO:1903726	negative regulation of phospholipid metabolic process	1/48	14/18866	0.0350484	0.161724	0.121701	APOC1	1	NEO1
GO:2000543	positive regulation of gastrulation	1/48	14/18866	0.0350484	0.161724	0.121701	OSR1	1	NEO1
GO:2001279	regulation of unsaturated fatty acid biosynthetic process	1/48	14/18866	0.0350484	0.161724	0.121701	FABP5	1	NEO1
GO:0046620	regulation of organ growth	2/48	116/18866	0.0351836	0.161724	0.121701	VGLL4/CXADR	2	NEO1
GO:1903828	negative regulation of cellular protein localization	2/48	116/18866	0.0351836	0.161724	0.121701	TMEM59/APOD	2	NEO1
GO:0001822	kidney development	3/48	283/18866	0.0351959	0.161724	0.121701	EFNB2/NRP1/OSR1	3	NEO1
GO:0072676	lymphocyte migration	2/48	117/18866	0.0357384	0.16365	0.12315	APOD/CD99	2	NEO1
GO:0021987	cerebral cortex development	2/48	118/18866	0.0362966	0.16365	0.12315	NTRK2/COL3A1	2	NEO1
GO:0010976	positive regulation of neuron projection development	3/48	290/18866	0.0374222	0.16365	0.12315	NTRK2/NRP1/PTN	3	NEO1
GO:0060485	mesenchyme development	3/48	290/18866	0.0374222	0.16365	0.12315	NRP1/OSR1/TMEM100	3	NEO1
GO:0002864	regulation of acute inflammatory response to antigenic stimulus	1/48	15/18866	0.0375053	0.16365	0.12315	HLA-E	1	NEO1
GO:0034638	phosphatidylcholine catabolic process	1/48	15/18866	0.0375053	0.16365	0.12315	APOC1	1	NEO1
GO:0036376	sodium ion export across plasma membrane	1/48	15/18866	0.0375053	0.16365	0.12315	ATP1A2	1	NEO1
GO:0044849	estrous cycle	1/48	15/18866	0.0375053	0.16365	0.12315	PTN	1	NEO1
GO:0045837	negative regulation of membrane potential	1/48	15/18866	0.0375053	0.16365	0.12315	PTN	1	NEO1
GO:0050746	regulation of lipoprotein metabolic process	1/48	15/18866	0.0375053	0.16365	0.12315	APOD	1	NEO1
GO:0060049	regulation of protein glycosylation	1/48	15/18866	0.0375053	0.16365	0.12315	TMEM59	1	NEO1
GO:0060253	negative regulation of glial cell proliferation	1/48	15/18866	0.0375053	0.16365	0.12315	PTN	1	NEO1
GO:0060841	venous blood vessel development	1/48	15/18866	0.0375053	0.16365	0.12315	EFNB2	1	NEO1
GO:0072075	metanephric mesenchyme development	1/48	15/18866	0.0375053	0.16365	0.12315	OSR1	1	NEO1
GO:0072160	nephron tubule epithelial cell differentiation	1/48	15/18866	0.0375053	0.16365	0.12315	OSR1	1	NEO1
GO:0072498	embryonic skeletal joint development	1/48	15/18866	0.0375053	0.16365	0.12315	OSR1	1	NEO1
GO:1903960	negative regulation of anion transmembrane transport	1/48	15/18866	0.0375053	0.16365	0.12315	OSR1	1	NEO1
GO:2000345	regulation of hepatocyte proliferation	1/48	15/18866	0.0375053	0.16365	0.12315	PTN	1	NEO1
GO:2000402	negative regulation of lymphocyte migration	1/48	15/18866	0.0375053	0.16365	0.12315	APOD	1	NEO1
GO:0072001	renal system development	3/48	292/18866	0.0380714	0.164731	0.123964	EFNB2/NRP1/OSR1	3	NEO1
GO:0051604	protein maturation	3/48	293/18866	0.0383981	0.164731	0.123964	NNAT/TMEM59/TSPAN5	3	NEO1
GO:0010811	positive regulation of cell-substrate adhesion	2/48	122/18866	0.0385632	0.164731	0.123964	NRP1/PTN	2	NEO1
GO:1990266	neutrophil migration	2/48	122/18866	0.0385632	0.164731	0.123964	CXADR/CD99	2	NEO1
GO:0051146	striated muscle cell differentiation	3/48	295/18866	0.039056	0.164731	0.123964	EFNB2/ADAM12/CXADR	3	NEO1
GO:0002688	regulation of leukocyte chemotaxis	2/48	124/18866	0.0397165	0.164731	0.123964	NBL1/PTN	2	NEO1
GO:0022612	gland morphogenesis	2/48	124/18866	0.0397165	0.164731	0.123964	NRP1/PTN	2	NEO1
GO:0001780	neutrophil homeostasis	1/48	16/18866	0.0399561	0.164731	0.123964	SLC7A11	1	NEO1
GO:0002523	leukocyte migration involved in inflammatory response	1/48	16/18866	0.0399561	0.164731	0.123964	PTN	1	NEO1
GO:0007379	segment specification	1/48	16/18866	0.0399561	0.164731	0.123964	OSR1	1	NEO1
GO:0010934	macrophage cytokine production	1/48	16/18866	0.0399561	0.164731	0.123964	GPRC5B	1	NEO1
GO:0010940	positive regulation of necrotic cell death	1/48	16/18866	0.0399561	0.164731	0.123964	SLC6A13	1	NEO1
GO:0015812	gamma-aminobutyric acid transport	1/48	16/18866	0.0399561	0.164731	0.123964	SLC6A13	1	NEO1
GO:0044065	regulation of respiratory system process	1/48	16/18866	0.0399561	0.164731	0.123964	ATP1A2	1	NEO1
GO:0045953	negative regulation of natural killer cell mediated cytotoxicity	1/48	16/18866	0.0399561	0.164731	0.123964	HLA-E	1	NEO1
GO:0048012	hepatocyte growth factor receptor signaling pathway	1/48	16/18866	0.0399561	0.164731	0.123964	NRP1	1	NEO1
GO:0051014	actin filament severing	1/48	16/18866	0.0399561	0.164731	0.123964	SVIL	1	NEO1
GO:0055119	relaxation of cardiac muscle	1/48	16/18866	0.0399561	0.164731	0.123964	ATP1A2	1	NEO1
GO:0060850	regulation of transcription involved in cell fate commitment	1/48	16/18866	0.0399561	0.164731	0.123964	NR2F2	1	NEO1
GO:0061548	ganglion development	1/48	16/18866	0.0399561	0.164731	0.123964	NRP1	1	NEO1
GO:0072224	metanephric glomerulus development	1/48	16/18866	0.0399561	0.164731	0.123964	OSR1	1	NEO1
GO:2001212	regulation of vasculogenesis	1/48	16/18866	0.0399561	0.164731	0.123964	TMEM100	1	NEO1
GO:0001952	regulation of cell-matrix adhesion	2/48	125/18866	0.040298	0.165312	0.124401	NRP1/APOD	2	NEO1
GO:0048593	camera-type eye morphogenesis	2/48	125/18866	0.040298	0.165312	0.124401	NTRK2/PTN	2	NEO1
GO:0055007	cardiac muscle cell differentiation	2/48	126/18866	0.0408828	0.167294	0.125892	EFNB2/CXADR	2	NEO1
GO:0010632	regulation of epithelial cell migration	3/48	301/18866	0.0410642	0.167619	0.126137	NRP1/NR2F2/PTN	3	NEO1
GO:0002483	antigen processing and presentation of endogenous peptide antigen	1/48	17/18866	0.0424008	0.167666	0.126172	HLA-E	1	NEO1
GO:0002716	negative regulation of natural killer cell mediated immunity	1/48	17/18866	0.0424008	0.167666	0.126172	HLA-E	1	NEO1
GO:0003198	epithelial to mesenchymal transition involved in endocardial cushion formation	1/48	17/18866	0.0424008	0.167666	0.126172	TMEM100	1	NEO1
GO:0006750	glutathione biosynthetic process	1/48	17/18866	0.0424008	0.167666	0.126172	SLC7A11	1	NEO1
GO:0019885	antigen processing and presentation of endogenous peptide antigen via MHC class I	1/48	17/18866	0.0424008	0.167666	0.126172	HLA-E	1	NEO1
GO:0021783	preganglionic parasympathetic fiber development	1/48	17/18866	0.0424008	0.167666	0.126172	NRP1	1	NEO1
GO:0032682	negative regulation of chemokine production	1/48	17/18866	0.0424008	0.167666	0.126172	APOD	1	NEO1
GO:0035729	cellular response to hepatocyte growth factor stimulus	1/48	17/18866	0.0424008	0.167666	0.126172	NRP1	1	NEO1
GO:0048532	anatomical structure arrangement	1/48	17/18866	0.0424008	0.167666	0.126172	NRP1	1	NEO1
GO:0051580	regulation of neurotransmitter uptake	1/48	17/18866	0.0424008	0.167666	0.126172	ATP1A2	1	NEO1
GO:0090185	negative regulation of kidney development	1/48	17/18866	0.0424008	0.167666	0.126172	OSR1	1	NEO1
GO:1902992	negative regulation of amyloid precursor protein catabolic process	1/48	17/18866	0.0424008	0.167666	0.126172	NTRK2	1	NEO1
GO:2000811	negative regulation of anoikis	1/48	17/18866	0.0424008	0.167666	0.126172	NTRK2	1	NEO1
GO:0002576	platelet degranulation	2/48	129/18866	0.0426565	0.16802	0.126438	SELENOP/ANXA5	2	NEO1
GO:0006883	cellular sodium ion homeostasis	1/48	18/18866	0.0448393	0.16802	0.126438	ATP1A2	1	NEO1
GO:0010839	negative regulation of keratinocyte proliferation	1/48	18/18866	0.0448393	0.16802	0.126438	EFNB2	1	NEO1
GO:0021756	striatum development	1/48	18/18866	0.0448393	0.16802	0.126438	SLC7A11	1	NEO1
GO:0032656	regulation of interleukin-13 production	1/48	18/18866	0.0448393	0.16802	0.126438	HLA-E	1	NEO1
GO:0034375	high-density lipoprotein particle remodeling	1/48	18/18866	0.0448393	0.16802	0.126438	APOC1	1	NEO1
GO:0034433	steroid esterification	1/48	18/18866	0.0448393	0.16802	0.126438	APOC1	1	NEO1
GO:0034434	sterol esterification	1/48	18/18866	0.0448393	0.16802	0.126438	APOC1	1	NEO1
GO:0034435	cholesterol esterification	1/48	18/18866	0.0448393	0.16802	0.126438	APOC1	1	NEO1
GO:0035330	regulation of hippo signaling	1/48	18/18866	0.0448393	0.16802	0.126438	VGLL4	1	NEO1
GO:0036149	phosphatidylinositol acyl-chain remodeling	1/48	18/18866	0.0448393	0.16802	0.126438	PLBD1	1	NEO1
GO:0051023	regulation of immunoglobulin secretion	1/48	18/18866	0.0448393	0.16802	0.126438	HLA-E	1	NEO1
GO:0051895	negative regulation of focal adhesion assembly	1/48	18/18866	0.0448393	0.16802	0.126438	APOD	1	NEO1
GO:0060192	negative regulation of lipase activity	1/48	18/18866	0.0448393	0.16802	0.126438	APOC1	1	NEO1
GO:0060977	coronary vasculature morphogenesis	1/48	18/18866	0.0448393	0.16802	0.126438	NRP1	1	NEO1
GO:0061298	retina vasculature development in camera-type eye	1/48	18/18866	0.0448393	0.16802	0.126438	NRP1	1	NEO1
GO:0071605	monocyte chemotactic protein-1 production	1/48	18/18866	0.0448393	0.16802	0.126438	APOD	1	NEO1
GO:0071637	regulation of monocyte chemotactic protein-1 production	1/48	18/18866	0.0448393	0.16802	0.126438	APOD	1	NEO1
GO:0072079	nephron tubule formation	1/48	18/18866	0.0448393	0.16802	0.126438	OSR1	1	NEO1
GO:0072189	ureter development	1/48	18/18866	0.0448393	0.16802	0.126438	OSR1	1	NEO1
GO:0150078	positive regulation of neuroinflammatory response	1/48	18/18866	0.0448393	0.16802	0.126438	CTSC	1	NEO1
GO:0150118	negative regulation of cell-substrate junction organization	1/48	18/18866	0.0448393	0.16802	0.126438	APOD	1	NEO1
GO:2001185	regulation of CD8-positive, alpha-beta T cell activation	1/48	18/18866	0.0448393	0.16802	0.126438	HLA-E	1	NEO1
GO:0045995	regulation of embryonic development	2/48	134/18866	0.0456759	0.170378	0.128213	OSR1/COL5A2	2	NEO1
GO:0046718	viral entry into host cell	2/48	134/18866	0.0456759	0.170378	0.128213	EFNB2/CXADR	2	NEO1
GO:0042157	lipoprotein metabolic process	2/48	135/18866	0.046289	0.171282	0.128893	APOD/APOC1	2	NEO1
GO:0010544	negative regulation of platelet activation	1/48	19/18866	0.0472718	0.171282	0.128893	THBD	1	NEO1
GO:0010561	negative regulation of glycoprotein biosynthetic process	1/48	19/18866	0.0472718	0.171282	0.128893	TMEM59	1	NEO1
GO:0010985	negative regulation of lipoprotein particle clearance	1/48	19/18866	0.0472718	0.171282	0.128893	APOC1	1	NEO1
GO:0019184	nonribosomal peptide biosynthetic process	1/48	19/18866	0.0472718	0.171282	0.128893	SLC7A11	1	NEO1
GO:0035728	response to hepatocyte growth factor	1/48	19/18866	0.0472718	0.171282	0.128893	NRP1	1	NEO1
GO:0046629	gamma-delta T cell activation	1/48	19/18866	0.0472718	0.171282	0.128893	CXADR	1	NEO1
GO:0048486	parasympathetic nervous system development	1/48	19/18866	0.0472718	0.171282	0.128893	NRP1	1	NEO1
GO:0061081	positive regulation of myeloid leukocyte cytokine production involved in immune response	1/48	19/18866	0.0472718	0.171282	0.128893	GPRC5B	1	NEO1
GO:0072074	kidney mesenchyme development	1/48	19/18866	0.0472718	0.171282	0.128893	OSR1	1	NEO1
GO:2000251	positive regulation of actin cytoskeleton reorganization	1/48	19/18866	0.0472718	0.171282	0.128893	NRP1	1	NEO1
GO:2000647	negative regulation of stem cell proliferation	1/48	19/18866	0.0472718	0.171282	0.128893	PTN	1	NEO1
GO:2000696	regulation of epithelial cell differentiation involved in kidney development	1/48	19/18866	0.0472718	0.171282	0.128893	OSR1	1	NEO1
GO:0009416	response to light stimulus	3/48	319/18866	0.047398	0.171362	0.128953	SLC7A11/ATP1A2/PTN	3	NEO1
GO:0030534	adult behavior	2/48	137/18866	0.0475246	0.171443	0.129014	SLC7A11/ATP1A2	2	NEO1
GO:0006638	neutral lipid metabolic process	2/48	138/18866	0.0481469	0.172505	0.129814	FABP5/APOC1	2	NEO1
GO:0006639	acylglycerol metabolic process	2/48	138/18866	0.0481469	0.172505	0.129814	FABP5/APOC1	2	NEO1
GO:0051056	regulation of small GTPase mediated signal transduction	3/48	323/18866	0.0488678	0.172505	0.129814	ARHGAP29/NRP1/COL3A1	3	NEO1
GO:0001911	negative regulation of leukocyte mediated cytotoxicity	1/48	20/18866	0.0496983	0.172505	0.129814	HLA-E	1	NEO1
GO:0002689	negative regulation of leukocyte chemotaxis	1/48	20/18866	0.0496983	0.172505	0.129814	NBL1	1	NEO1
GO:0007350	blastoderm segmentation	1/48	20/18866	0.0496983	0.172505	0.129814	NRP1	1	NEO1
GO:0031290	retinal ganglion cell axon guidance	1/48	20/18866	0.0496983	0.172505	0.129814	NRP1	1	NEO1
GO:0032816	positive regulation of natural killer cell activation	1/48	20/18866	0.0496983	0.172505	0.129814	HLA-E	1	NEO1
GO:0042474	middle ear morphogenesis	1/48	20/18866	0.0496983	0.172505	0.129814	OSR1	1	NEO1
GO:0072087	renal vesicle development	1/48	20/18866	0.0496983	0.172505	0.129814	OSR1	1	NEO1
GO:0072234	metanephric nephron tubule development	1/48	20/18866	0.0496983	0.172505	0.129814	OSR1	1	NEO1
GO:0098884	postsynaptic neurotransmitter receptor internalization	1/48	20/18866	0.0496983	0.172505	0.129814	EFNB2	1	NEO1
GO:0140239	postsynaptic endocytosis	1/48	20/18866	0.0496983	0.172505	0.129814	EFNB2	1	NEO1
GO:0014745	negative regulation of muscle adaptation	3/49	12/18866	3.56e-06	0.00311371	0.00220562	IGFBP5/LMNA/KLF4	3	NEO2
GO:0031960	response to corticosteroid	6/49	164/18866	4.04e-06	0.00311371	0.00220562	KLF9/CDKN1A/ZFP36L1/CCN2/ANXA1/FOSB	6	NEO2
GO:0048008	platelet-derived growth factor receptor signaling pathway	4/49	59/18866	1.65e-05	0.00691213	0.00489626	TIPARP/F3/ZFAND5/CSRNP1	4	NEO2
GO:0043434	response to peptide hormone	8/49	447/18866	1.79e-05	0.00691213	0.00489626	INSIG1/MAP1B/ZFP36L1/CCN2/JUND/IGFBP5/ANXA1/SOCS3	8	NEO2
GO:0051384	response to glucocorticoid	5/49	147/18866	3.88e-05	0.0119624	0.00847365	KLF9/CDKN1A/ZFP36L1/ANXA1/FOSB	5	NEO2
GO:1903707	negative regulation of hemopoiesis	5/49	158/18866	5.48e-05	0.0124234	0.00880022	ID2/ZFP36L1/ANXA1/IRF1/NFKBIA	5	NEO2
GO:1902107	positive regulation of leukocyte differentiation	5/49	159/18866	5.64e-05	0.0124234	0.00880022	KLF10/ID2/ZFP36L1/ANXA1/NFKBIZ	5	NEO2
GO:0051385	response to mineralocorticoid	3/49	32/18866	7.74e-05	0.0128245	0.00908432	CDKN1A/CCN2/FOSB	3	NEO2
GO:0060537	muscle tissue development	7/49	409/18866	8.37e-05	0.0128245	0.00908432	TIPARP/DSP/IFRD1/ZFAND5/ID2/IGFBP5/LMNA	7	NEO2
GO:0001558	regulation of cell growth	7/49	420/18866	9.88e-05	0.0128245	0.00908432	TNFRSF12A/IFRD1/CDKN1A/MAP1B/MEG3/IGFBP5/BTG1	7	NEO2
GO:1902105	regulation of leukocyte differentiation	6/49	290/18866	0.000100526	0.0128245	0.00908432	KLF10/ID2/ZFP36L1/ANXA1/NFKBIZ/IRF1	6	NEO2
GO:0045619	regulation of lymphocyte differentiation	5/49	181/18866	0.000104177	0.0128245	0.00908432	ID2/ZFP36L1/ANXA1/NFKBIZ/IRF1	5	NEO2
GO:2000516	positive regulation of CD4-positive, alpha-beta T cell activation	3/49	36/18866	0.000110678	0.0128245	0.00908432	CD55/ANXA1/NFKBIZ	3	NEO2
GO:0046634	regulation of alpha-beta T cell activation	4/49	97/18866	0.000116511	0.0128245	0.00908432	CD55/ANXA1/NFKBIZ/IRF1	4	NEO2
GO:0007568	aging	6/49	319/18866	0.000169063	0.016391	0.0116107	CDKN1A/ID2/CCN2/JUND/IGFBP5/LMNA	6	NEO2
GO:0031099	regeneration	5/49	201/18866	0.000170186	0.016391	0.0116107	IFRD1/CDKN1A/MAP1B/ANXA1/KLF4	5	NEO2
GO:1903708	positive regulation of hemopoiesis	5/49	204/18866	0.000182342	0.0165288	0.0117083	KLF10/ID2/ZFP36L1/ANXA1/NFKBIZ	5	NEO2
GO:1903037	regulation of leukocyte cell-cell adhesion	6/49	329/18866	0.000199805	0.0171055	0.0121168	CD44/CD55/ANXA1/NFKBIZ/IRF1/KLF4	6	NEO2
GO:0007623	circadian rhythm	5/49	218/18866	0.000248089	0.0179267	0.0126985	KLF10/KLF9/ID2/JUND/BHLHE40	5	NEO2
GO:0016049	cell growth	7/49	490/18866	0.000255201	0.0179267	0.0126985	TNFRSF12A/IFRD1/CDKN1A/MAP1B/MEG3/IGFBP5/BTG1	7	NEO2
GO:0048545	response to steroid hormone	6/49	346/18866	0.000262071	0.0179267	0.0126985	KLF9/CDKN1A/ZFP36L1/CCN2/ANXA1/FOSB	6	NEO2
GO:0060324	face development	3/49	48/18866	0.000262299	0.0179267	0.0126985	TIPARP/ZFAND5/CSRNP1	3	NEO2
GO:1903706	regulation of hemopoiesis	7/49	498/18866	0.000281579	0.0179267	0.0126985	KLF10/ID2/ZFP36L1/ANXA1/NFKBIZ/IRF1/NFKBIA	7	NEO2
GO:0036490	regulation of translation in response to endoplasmic reticulum stress	2/49	10/18866	0.000293455	0.0179267	0.0126985	PPP1R15B/PPP1R15A	2	NEO2
GO:1903897	regulation of PERK-mediated unfolded protein response	2/49	10/18866	0.000293455	0.0179267	0.0126985	PPP1R15B/PPP1R15A	2	NEO2
GO:0048705	skeletal system morphogenesis	5/49	228/18866	0.000305111	0.0179267	0.0126985	TIPARP/INSIG1/ZFAND5/CSRNP1/CCN2	5	NEO2
GO:0006984	ER-nucleus signaling pathway	3/49	51/18866	0.000314095	0.0179267	0.0126985	INSIG1/PPP1R15B/PPP1R15A	3	NEO2
GO:0007159	leukocyte cell-cell adhesion	6/49	364/18866	0.000343725	0.0189171	0.0134001	CD44/CD55/ANXA1/NFKBIZ/IRF1/KLF4	6	NEO2
GO:0030098	lymphocyte differentiation	6/49	368/18866	0.000364322	0.0193593	0.0137133	ID2/ZFP36L1/ANXA1/NFKBIZ/IRF1/KLF6	6	NEO2
GO:0045620	negative regulation of lymphocyte differentiation	3/49	55/18866	0.000392816	0.0201776	0.014293	ID2/ANXA1/IRF1	3	NEO2
GO:0071216	cellular response to biotic stimulus	5/49	246/18866	0.000432224	0.0211262	0.0149649	CXCL3/CD55/PPP1R15B/CXCL2/NFKBIA	5	NEO2
GO:0002763	positive regulation of myeloid leukocyte differentiation	3/49	58/18866	0.000459487	0.0211262	0.0149649	KLF10/ID2/ZFP36L1	3	NEO2
GO:0071385	cellular response to glucocorticoid stimulus	3/49	59/18866	0.00048322	0.0211262	0.0149649	KLF9/ZFP36L1/ANXA1	3	NEO2
GO:0045926	negative regulation of growth	5/49	254/18866	0.000500066	0.0211262	0.0149649	IFRD1/CDKN1A/MEG3/IGFBP5/BTG1	5	NEO2
GO:1900102	negative regulation of endoplasmic reticulum unfolded protein response	2/49	13/18866	0.000506128	0.0211262	0.0149649	PPP1R15B/PPP1R15A	2	NEO2
GO:0090257	regulation of muscle system process	5/49	256/18866	0.000518214	0.0211262	0.0149649	DSP/CCN2/IGFBP5/LMNA/KLF4	5	NEO2
GO:1901653	cellular response to peptide	6/49	398/18866	0.000551499	0.0211262	0.0149649	INSIG1/KLF10/MAP1B/ZFP36L1/SOCS3/KLF4	6	NEO2
GO:0046631	alpha-beta T cell activation	4/49	146/18866	0.00055644	0.0211262	0.0149649	CD55/ANXA1/NFKBIZ/IRF1	4	NEO2
GO:0034113	heterotypic cell-cell adhesion	3/49	62/18866	0.0005591	0.0211262	0.0149649	DSP/CD44/KLF4	3	NEO2
GO:0071384	cellular response to corticosteroid stimulus	3/49	62/18866	0.0005591	0.0211262	0.0149649	KLF9/ZFP36L1/ANXA1	3	NEO2
GO:0046635	positive regulation of alpha-beta T cell activation	3/49	63/18866	0.000585986	0.0211262	0.0149649	CD55/ANXA1/NFKBIZ	3	NEO2
GO:2000514	regulation of CD4-positive, alpha-beta T cell activation	3/49	63/18866	0.000585986	0.0211262	0.0149649	CD55/ANXA1/NFKBIZ	3	NEO2
GO:0043558	regulation of translational initiation in response to stress	2/49	14/18866	0.000589504	0.0211262	0.0149649	PPP1R15B/PPP1R15A	2	NEO2
GO:0048662	negative regulation of smooth muscle cell proliferation	3/49	69/18866	0.000764737	0.0267832	0.0189721	CDKN1A/IGFBP5/KLF4	3	NEO2
GO:0022407	regulation of cell-cell adhesion	6/49	439/18866	0.000919877	0.0315007	0.0223137	CD44/CD55/ANXA1/NFKBIZ/IRF1/KLF4	6	NEO2
GO:0001933	negative regulation of protein phosphorylation	6/49	444/18866	0.000975349	0.0326742	0.023145	GPRC5A/PPP1R15B/CDKN1A/SOCS3/KLF4/GADD45B	6	NEO2
GO:0048660	regulation of smooth muscle cell proliferation	4/49	173/18866	0.00104895	0.0334221	0.0236748	CDKN1A/ID2/IGFBP5/KLF4	4	NEO2
GO:0048659	smooth muscle cell proliferation	4/49	175/18866	0.00109458	0.0334221	0.0236748	CDKN1A/ID2/IGFBP5/KLF4	4	NEO2
GO:0042246	tissue regeneration	3/49	79/18866	0.00113341	0.0334221	0.0236748	IFRD1/CDKN1A/ANXA1	3	NEO2
GO:0048511	rhythmic process	5/49	305/18866	0.00113847	0.0334221	0.0236748	KLF10/KLF9/ID2/JUND/BHLHE40	5	NEO2
GO:0002683	negative regulation of immune system process	6/49	463/18866	0.00121007	0.0334221	0.0236748	CD55/ID2/ZFP36L1/ANXA1/IRF1/NFKBIA	6	NEO2
GO:0043555	regulation of translation in response to stress	2/49	20/18866	0.00121865	0.0334221	0.0236748	PPP1R15B/PPP1R15A	2	NEO2
GO:0051412	response to corticosterone	2/49	20/18866	0.00121865	0.0334221	0.0236748	CDKN1A/FOSB	2	NEO2
GO:0070262	peptidyl-serine dephosphorylation	2/49	20/18866	0.00121865	0.0334221	0.0236748	PPP1R15B/PPP1R15A	2	NEO2
GO:0006986	response to unfolded protein	4/49	183/18866	0.00129112	0.0334221	0.0236748	PPP1R15B/DNAJB1/LMNA/PPP1R15A	4	NEO2
GO:0043433	negative regulation of DNA-binding transcription factor activity	4/49	183/18866	0.00129112	0.0334221	0.0236748	ID2/BHLHE40/KLF4/NFKBIA	4	NEO2
GO:1903034	regulation of response to wounding	4/49	183/18866	0.00129112	0.0334221	0.0236748	TNFRSF12A/F3/ANXA1/KLF4	4	NEO2
GO:2000045	regulation of G1/S transition of mitotic cell cycle	4/49	185/18866	0.00134387	0.0334221	0.0236748	CDKN1A/ID2/ANXA1/KLF4	4	NEO2
GO:0032516	positive regulation of phosphoprotein phosphatase activity	2/49	21/18866	0.00134469	0.0334221	0.0236748	PPP1R15B/PPP1R15A	2	NEO2
GO:0036499	PERK-mediated unfolded protein response	2/49	21/18866	0.00134469	0.0334221	0.0236748	PPP1R15B/PPP1R15A	2	NEO2
GO:0060713	labyrinthine layer morphogenesis	2/49	21/18866	0.00134469	0.0334221	0.0236748	ZFP36L1/SOCS3	2	NEO2
GO:0140467	integrated stress response signaling	2/49	21/18866	0.00134469	0.0334221	0.0236748	PPP1R15B/PPP1R15A	2	NEO2
GO:0008544	epidermis development	6/49	477/18866	0.00140914	0.0338939	0.024009	DSP/ZFP36L1/CCN2/IGFBP5/ANXA1/KLF4	6	NEO2
GO:0009791	post-embryonic development	3/49	86/18866	0.00144825	0.0338939	0.024009	TIPARP/CSRNP1/KLF4	3	NEO2
GO:0045445	myoblast differentiation	3/49	86/18866	0.00144825	0.0338939	0.024009	IFRD1/ZFP36L1/BTG1	3	NEO2
GO:0045624	positive regulation of T-helper cell differentiation	2/49	22/18866	0.00147671	0.0338939	0.024009	ANXA1/NFKBIZ	2	NEO2
GO:0030308	negative regulation of cell growth	4/49	190/18866	0.00148232	0.0338939	0.024009	IFRD1/CDKN1A/MEG3/BTG1	4	NEO2
GO:0042110	T cell activation	6/49	483/18866	0.00150176	0.0338939	0.024009	CD44/CD55/ZFP36L1/ANXA1/NFKBIZ/IRF1	6	NEO2
GO:0042326	negative regulation of phosphorylation	6/49	484/18866	0.00151764	0.0338939	0.024009	GPRC5A/PPP1R15B/CDKN1A/SOCS3/KLF4/GADD45B	6	NEO2
GO:0060021	roof of mouth development	3/49	91/18866	0.00170362	0.0369758	0.0261921	TIPARP/INSIG1/CSRNP1	3	NEO2
GO:0060333	interferon-gamma-mediated signaling pathway	3/49	91/18866	0.00170362	0.0369758	0.0261921	CD44/IRF1/SOCS3	3	NEO2
GO:0048745	smooth muscle tissue development	2/49	24/18866	0.00175855	0.0372461	0.0263835	TIPARP/ZFAND5	2	NEO2
GO:0022604	regulation of cell morphogenesis	6/49	499/18866	0.00177159	0.0372461	0.0263835	TNFRSF12A/CD44/IFRD1/MAP1B/RND3/ANXA1	6	NEO2
GO:1901654	response to ketone	4/49	200/18866	0.00178858	0.0372461	0.0263835	KLF9/CDKN1A/KLF4/FOSB	4	NEO2
GO:0032677	regulation of interleukin-8 production	3/49	93/18866	0.00181315	0.0372541	0.0263892	F3/ANXA1/KLF4	3	NEO2
GO:0051591	response to cAMP	3/49	94/18866	0.00186952	0.0378629	0.0268205	ZFP36L1/IGFBP5/FOSB	3	NEO2
GO:0060669	embryonic placenta morphogenesis	2/49	25/18866	0.0019083	0.0378629	0.0268205	ZFP36L1/SOCS3	2	NEO2
GO:0035966	response to topologically incorrect protein	4/49	205/18866	0.00195709	0.0378629	0.0268205	PPP1R15B/DNAJB1/LMNA/PPP1R15A	4	NEO2
GO:1902806	regulation of cell cycle G1/S phase transition	4/49	206/18866	0.00199207	0.0378629	0.0268205	CDKN1A/ID2/ANXA1/KLF4	4	NEO2
GO:0030516	regulation of axon extension	3/49	97/18866	0.00204518	0.0378629	0.0268205	TNFRSF12A/IFRD1/MAP1B	3	NEO2
GO:0035710	CD4-positive, alpha-beta T cell activation	3/49	97/18866	0.00204518	0.0378629	0.0268205	CD55/ANXA1/NFKBIZ	3	NEO2
GO:0045766	positive regulation of angiogenesis	4/49	208/18866	0.00206332	0.0378629	0.0268205	F3/ANXA1/KLF4/BTG1	4	NEO2
GO:0071222	cellular response to lipopolysaccharide	4/49	208/18866	0.00206332	0.0378629	0.0268205	CXCL3/CD55/CXCL2/NFKBIA	4	NEO2
GO:0034114	regulation of heterotypic cell-cell adhesion	2/49	26/18866	0.00206391	0.0378629	0.0268205	CD44/KLF4	2	NEO2
GO:0009612	response to mechanical stimulus	4/49	209/18866	0.00209959	0.0380644	0.0269632	MAP1B/IRF1/FOSB/NFKBIA	4	NEO2
GO:0032637	interleukin-8 production	3/49	101/18866	0.00229491	0.0404113	0.0286257	F3/ANXA1/KLF4	3	NEO2
GO:0045639	positive regulation of myeloid cell differentiation	3/49	101/18866	0.00229491	0.0404113	0.0286257	KLF10/ID2/ZFP36L1	3	NEO2
GO:0043281	regulation of cysteine-type endopeptidase activity involved in apoptotic process	4/49	215/18866	0.00232659	0.0404113	0.0286257	CD44/F3/CCN2/KLF4	4	NEO2
GO:0000079	regulation of cyclin-dependent protein serine/threonine kinase activity	3/49	102/18866	0.00236017	0.0404113	0.0286257	CDKN1A/SERTAD1/CCNL1	3	NEO2
GO:0043502	regulation of muscle adaptation	3/49	102/18866	0.00236017	0.0404113	0.0286257	IGFBP5/LMNA/KLF4	3	NEO2
GO:1900101	regulation of endoplasmic reticulum unfolded protein response	2/49	28/18866	0.00239255	0.0405156	0.0286995	PPP1R15B/PPP1R15A	2	NEO2
GO:0050670	regulation of lymphocyte proliferation	4/49	219/18866	0.002487	0.0409792	0.0290279	CD55/CDKN1A/ANXA1/IRF1	4	NEO2
GO:1902106	negative regulation of leukocyte differentiation	3/49	105/18866	0.00256281	0.0409792	0.0290279	ID2/ANXA1/IRF1	3	NEO2
GO:0043153	entrainment of circadian clock by photoperiod	2/49	29/18866	0.00256553	0.0409792	0.0290279	ID2/BHLHE40	2	NEO2
GO:0045577	regulation of B cell differentiation	2/49	29/18866	0.00256553	0.0409792	0.0290279	ID2/ZFP36L1	2	NEO2
GO:0032944	regulation of mononuclear cell proliferation	4/49	221/18866	0.00257	0.0409792	0.0290279	CD55/CDKN1A/ANXA1/IRF1	4	NEO2
GO:0071219	cellular response to molecule of bacterial origin	4/49	222/18866	0.0026122	0.0409792	0.0290279	CXCL3/CD55/CXCL2/NFKBIA	4	NEO2
GO:0046632	alpha-beta T cell differentiation	3/49	106/18866	0.00263267	0.0409792	0.0290279	ANXA1/NFKBIZ/IRF1	3	NEO2
GO:1904029	regulation of cyclin-dependent protein kinase activity	3/49	106/18866	0.00263267	0.0409792	0.0290279	CDKN1A/SERTAD1/CCNL1	3	NEO2
GO:0043372	positive regulation of CD4-positive, alpha-beta T cell differentiation	2/49	30/18866	0.00274423	0.0422886	0.0299555	ANXA1/NFKBIZ	2	NEO2
GO:0060325	face morphogenesis	2/49	31/18866	0.00292864	0.0446835	0.0316519	TIPARP/CSRNP1	2	NEO2
GO:0061387	regulation of extent of cell growth	3/49	111/18866	0.00299964	0.0448999	0.0318052	TNFRSF12A/IFRD1/MAP1B	3	NEO2
GO:0009266	response to temperature stimulus	4/49	233/18866	0.00310839	0.0448999	0.0318052	DNAJB1/IER5/CDKN1A/NFKBIA	4	NEO2
GO:0010165	response to X-ray	2/49	32/18866	0.00311872	0.0448999	0.0318052	CDKN1A/ANXA1	2	NEO2
GO:0048730	epidermis morphogenesis	2/49	32/18866	0.00311872	0.0448999	0.0318052	IGFBP5/KLF4	2	NEO2
GO:0007050	cell cycle arrest	4/49	234/18866	0.00315647	0.0448999	0.0318052	CDKN1A/ID2/IRF1/PPP1R15A	4	NEO2
GO:0097305	response to alcohol	4/49	234/18866	0.00315647	0.0448999	0.0318052	KLF9/CDKN1A/KLF4/FOSB	4	NEO2
GO:0045444	fat cell differentiation	4/49	235/18866	0.00320505	0.0448999	0.0318052	INSIG1/ID2/ZFP36L1/KLF4	4	NEO2
GO:1903039	positive regulation of leukocyte cell-cell adhesion	4/49	235/18866	0.00320505	0.0448999	0.0318052	CD44/CD55/ANXA1/NFKBIZ	4	NEO2
GO:1904018	positive regulation of vasculature development	4/49	235/18866	0.00320505	0.0448999	0.0318052	F3/ANXA1/KLF4/BTG1	4	NEO2
GO:0009648	photoperiodism	2/49	33/18866	0.00331444	0.0456032	0.0323034	ID2/BHLHE40	2	NEO2
GO:0046640	regulation of alpha-beta T cell proliferation	2/49	33/18866	0.00331444	0.0456032	0.0323034	CD55/IRF1	2	NEO2
GO:2000116	regulation of cysteine-type endopeptidase activity	4/49	239/18866	0.00340452	0.0463061	0.0328013	CD44/F3/CCN2/KLF4	4	NEO2
GO:0070663	regulation of leukocyte proliferation	4/49	240/18866	0.00345568	0.0463061	0.0328013	CD55/CDKN1A/ANXA1/IRF1	4	NEO2
GO:0009649	entrainment of circadian clock	2/49	34/18866	0.00351578	0.0463061	0.0328013	ID2/BHLHE40	2	NEO2
GO:0010922	positive regulation of phosphatase activity	2/49	34/18866	0.00351578	0.0463061	0.0328013	PPP1R15B/PPP1R15A	2	NEO2
GO:0018149	peptide cross-linking	2/49	34/18866	0.00351578	0.0463061	0.0328013	DSP/ANXA1	2	NEO2
GO:0007569	cell aging	3/49	118/18866	0.00356402	0.0464555	0.0329071	CDKN1A/ID2/LMNA	3	NEO2
GO:0042493	response to drug	5/49	397/18866	0.00358741	0.0464555	0.0329071	TGIF1/CDKN1A/MAP1B/ANXA1/FOSB	5	NEO2
GO:0033002	muscle cell proliferation	4/49	244/18866	0.00366557	0.047072	0.0333438	CDKN1A/ID2/IGFBP5/KLF4	4	NEO2
GO:0006469	negative regulation of protein kinase activity	4/49	246/18866	0.0037737	0.0479285	0.0339505	GPRC5A/CDKN1A/SOCS3/GADD45B	4	NEO2
GO:0045765	regulation of angiogenesis	5/49	403/18866	0.00382367	0.0479285	0.0339505	TNFRSF12A/F3/ANXA1/KLF4/BTG1	5	NEO2
GO:0042752	regulation of circadian rhythm	3/49	122/18866	0.00391373	0.0479285	0.0339505	KLF10/ID2/BHLHE40	3	NEO2
GO:0045622	regulation of T-helper cell differentiation	2/49	36/18866	0.00393517	0.0479285	0.0339505	ANXA1/NFKBIZ	2	NEO2
GO:0046633	alpha-beta T cell proliferation	2/49	36/18866	0.00393517	0.0479285	0.0339505	CD55/IRF1	2	NEO2
GO:0060323	head morphogenesis	2/49	36/18866	0.00393517	0.0479285	0.0339505	TIPARP/CSRNP1	2	NEO2
GO:0002761	regulation of myeloid leukocyte differentiation	3/49	123/18866	0.00400431	0.0479285	0.0339505	KLF10/ID2/ZFP36L1	3	NEO2
GO:0048675	axon extension	3/49	123/18866	0.00400431	0.0479285	0.0339505	TNFRSF12A/IFRD1/MAP1B	3	NEO2
GO:0051101	regulation of DNA binding	3/49	124/18866	0.00409617	0.0479285	0.0339505	ID2/KLF4/NFKBIA	3	NEO2
GO:0032717	negative regulation of interleukin-8 production	2/49	37/18866	0.00415316	0.0479285	0.0339505	ANXA1/KLF4	2	NEO2
GO:0030217	T cell differentiation	4/49	253/18866	0.00416923	0.0479285	0.0339505	ZFP36L1/ANXA1/NFKBIZ/IRF1	4	NEO2
GO:0030968	endoplasmic reticulum unfolded protein response	3/49	125/18866	0.00418929	0.0479285	0.0339505	PPP1R15B/LMNA/PPP1R15A	3	NEO2
GO:0034605	cellular response to heat	3/49	125/18866	0.00418929	0.0479285	0.0339505	DNAJB1/IER5/CDKN1A	3	NEO2
GO:0043500	muscle adaptation	3/49	125/18866	0.00418929	0.0479285	0.0339505	IGFBP5/LMNA/KLF4	3	NEO2
GO:0001503	ossification	5/49	412/18866	0.00419879	0.0479285	0.0339505	KLF10/ID2/CCN2/JUND/IGFBP5	5	NEO2
GO:0071621	granulocyte chemotaxis	3/49	127/18866	0.0043794	0.0496225	0.0351504	CXCL3/CXCL2/ANXA1	3	NEO2
GO:0050867	positive regulation of cell activation	5/49	421/18866	0.00459964	0.0510594	0.0361683	CD55/CDKN1A/CCN2/ANXA1/NFKBIZ	5	NEO2
GO:0010837	regulation of keratinocyte proliferation	2/49	39/18866	0.00460562	0.0510594	0.0361683	KLF9/ZFP36L1	2	NEO2
GO:0014741	negative regulation of muscle hypertrophy	2/49	39/18866	0.00460562	0.0510594	0.0361683	IGFBP5/LMNA	2	NEO2
GO:0045667	regulation of osteoblast differentiation	3/49	131/18866	0.00477516	0.0519414	0.0367931	ID2/JUND/IGFBP5	3	NEO2
GO:0045637	regulation of myeloid cell differentiation	4/49	263/18866	0.00478171	0.0519414	0.0367931	KLF10/ID2/ZFP36L1/NFKBIA	4	NEO2
GO:0050727	regulation of inflammatory response	5/49	425/18866	0.00478629	0.0519414	0.0367931	ANXA1/NFKBIZ/SOCS3/KLF4/NFKBIA	5	NEO2
GO:0043403	skeletal muscle tissue regeneration	2/49	40/18866	0.00484001	0.0521571	0.0369459	IFRD1/ANXA1	2	NEO2
GO:0019216	regulation of lipid metabolic process	5/49	431/18866	0.00507634	0.0539302	0.0382019	INSIG1/ID2/ANXA1/SOCS3/KLF4	5	NEO2
GO:0046683	response to organophosphorus	3/49	134/18866	0.00508575	0.0539302	0.0382019	ZFP36L1/IGFBP5/FOSB	3	NEO2
GO:0033673	negative regulation of kinase activity	4/49	268/18866	0.00510955	0.0539302	0.0382019	GPRC5A/CDKN1A/SOCS3/GADD45B	4	NEO2
GO:0050671	positive regulation of lymphocyte proliferation	3/49	136/18866	0.00529944	0.0551931	0.0390965	CD55/CDKN1A/ANXA1	3	NEO2
GO:0001709	cell fate determination	2/49	42/18866	0.00532501	0.0551931	0.0390965	IFRD1/KLF4	2	NEO2
GO:0030183	B cell differentiation	3/49	137/18866	0.00540828	0.0551931	0.0390965	ID2/ZFP36L1/KLF6	3	NEO2
GO:0032946	positive regulation of mononuclear cell proliferation	3/49	137/18866	0.00540828	0.0551931	0.0390965	CD55/CDKN1A/ANXA1	3	NEO2
GO:1903038	negative regulation of leukocyte cell-cell adhesion	3/49	137/18866	0.00540828	0.0551931	0.0390965	ANXA1/IRF1/KLF4	3	NEO2
GO:0045773	positive regulation of axon extension	2/49	43/18866	0.00557556	0.0565259	0.0400405	TNFRSF12A/MAP1B	2	NEO2
GO:1901342	regulation of vasculature development	5/49	444/18866	0.00574741	0.0576489	0.0408361	TNFRSF12A/F3/ANXA1/KLF4/BTG1	5	NEO2
GO:0043491	protein kinase B signaling	4/49	278/18866	0.00580995	0.0576489	0.0408361	F3/ZFP36L1/IGFBP5/KLF4	4	NEO2
GO:0035307	positive regulation of protein dephosphorylation	2/49	44/18866	0.00583143	0.0576489	0.0408361	PPP1R15B/PPP1R15A	2	NEO2
GO:0032355	response to estradiol	3/49	141/18866	0.00585713	0.0576489	0.0408361	MAP1B/CCN2/ANXA1	3	NEO2
GO:0022409	positive regulation of cell-cell adhesion	4/49	279/18866	0.00588334	0.0576489	0.0408361	CD44/CD55/ANXA1/NFKBIZ	4	NEO2
GO:0009314	response to radiation	5/49	447/18866	0.00591079	0.0576489	0.0408361	CDKN1A/ID2/JUND/ANXA1/BHLHE40	5	NEO2
GO:1901990	regulation of mitotic cell cycle phase transition	5/49	448/18866	0.00596598	0.0578212	0.0409581	CDKN1A/ID2/ZFP36L1/ANXA1/KLF4	5	NEO2
GO:0045598	regulation of fat cell differentiation	3/49	143/18866	0.00608968	0.0583148	0.0413077	INSIG1/ID2/ZFP36L1	3	NEO2
GO:0042771	intrinsic apoptotic signaling pathway in response to DNA damage by p53 class mediator	2/49	45/18866	0.00609259	0.0583148	0.0413077	CD44/CDKN1A	2	NEO2
GO:0046651	lymphocyte proliferation	4/49	283/18866	0.00618309	0.0588157	0.0416626	CD55/CDKN1A/ANXA1/IRF1	4	NEO2
GO:0050673	epithelial cell proliferation	5/49	453/18866	0.00624738	0.0590626	0.0418375	F3/KLF9/ID2/ZFP36L1/IGFBP5	5	NEO2
GO:0045581	negative regulation of T cell differentiation	2/49	46/18866	0.00635902	0.0591523	0.0419009	ANXA1/IRF1	2	NEO2
GO:0032943	mononuclear cell proliferation	4/49	286/18866	0.00641449	0.0591523	0.0419009	CD55/CDKN1A/ANXA1/IRF1	4	NEO2
GO:0034620	cellular response to unfolded protein	3/49	146/18866	0.00644879	0.0591523	0.0419009	PPP1R15B/LMNA/PPP1R15A	3	NEO2
GO:0042542	response to hydrogen peroxide	3/49	146/18866	0.00644879	0.0591523	0.0419009	PPP1R15B/ANXA1/KLF4	3	NEO2
GO:0044344	cellular response to fibroblast growth factor stimulus	3/49	146/18866	0.00644879	0.0591523	0.0419009	CD44/ZFP36L1/CCN2	3	NEO2
GO:0000082	G1/S transition of mitotic cell cycle	4/49	287/18866	0.00649289	0.0592044	0.0419379	CDKN1A/ID2/ANXA1/KLF4	4	NEO2
GO:0046638	positive regulation of alpha-beta T cell differentiation	2/49	47/18866	0.0066307	0.0601053	0.0425761	ANXA1/NFKBIZ	2	NEO2
GO:0014074	response to purine-containing compound	3/49	149/18866	0.00682031	0.0608251	0.0430859	ZFP36L1/IGFBP5/FOSB	3	NEO2
GO:0043370	regulation of CD4-positive, alpha-beta T cell differentiation	2/49	48/18866	0.00690758	0.0608251	0.0430859	ANXA1/NFKBIZ	2	NEO2
GO:0006606	protein import into nucleus	3/49	150/18866	0.00694693	0.0608251	0.0430859	CDKN1A/LMNA/NFKBIA	3	NEO2
GO:0045580	regulation of T cell differentiation	3/49	150/18866	0.00694693	0.0608251	0.0430859	ANXA1/NFKBIZ/IRF1	3	NEO2
GO:0070665	positive regulation of leukocyte proliferation	3/49	150/18866	0.00694693	0.0608251	0.0430859	CD55/CDKN1A/ANXA1	3	NEO2
GO:0097530	granulocyte migration	3/49	150/18866	0.00694693	0.0608251	0.0430859	CXCL3/CXCL2/ANXA1	3	NEO2
GO:0061041	regulation of wound healing	3/49	151/18866	0.00707494	0.0613377	0.0434491	TNFRSF12A/F3/ANXA1	3	NEO2
GO:0003012	muscle system process	5/49	467/18866	0.00708509	0.0613377	0.0434491	DSP/CCN2/IGFBP5/LMNA/KLF4	5	NEO2
GO:0010171	body morphogenesis	2/49	49/18866	0.00718966	0.0615323	0.0435869	TIPARP/CSRNP1	2	NEO2
GO:0060711	labyrinthine layer development	2/49	49/18866	0.00718966	0.0615323	0.0435869	ZFP36L1/SOCS3	2	NEO2
GO:0051348	negative regulation of transferase activity	4/49	296/18866	0.00722736	0.0615323	0.0435869	GPRC5A/CDKN1A/SOCS3/GADD45B	4	NEO2
GO:0071774	response to fibroblast growth factor	3/49	153/18866	0.00733517	0.0616143	0.043645	CD44/ZFP36L1/CCN2	3	NEO2
GO:0002262	myeloid cell homeostasis	3/49	154/18866	0.0074674	0.0616143	0.043645	ID2/ZFP36L1/ANXA1	3	NEO2
GO:0014065	phosphatidylinositol 3-kinase signaling	3/49	154/18866	0.0074674	0.0616143	0.043645	IER3/ZFP36L1/KLF4	3	NEO2
GO:0051250	negative regulation of lymphocyte activation	3/49	154/18866	0.0074674	0.0616143	0.043645	ID2/ANXA1/IRF1	3	NEO2
GO:0043616	keratinocyte proliferation	2/49	50/18866	0.00747689	0.0616143	0.043645	KLF9/ZFP36L1	2	NEO2
GO:0045646	regulation of erythrocyte differentiation	2/49	50/18866	0.00747689	0.0616143	0.043645	ID2/ZFP36L1	2	NEO2
GO:0090068	positive regulation of cell cycle process	4/49	302/18866	0.00774642	0.0633461	0.0448717	CDKN1A/ID2/CCN2/ANXA1	4	NEO2
GO:1903573	negative regulation of response to endoplasmic reticulum stress	2/49	51/18866	0.00776924	0.0633461	0.0448717	PPP1R15B/PPP1R15A	2	NEO2
GO:0031103	axon regeneration	2/49	52/18866	0.00806671	0.0647437	0.0458617	MAP1B/KLF4	2	NEO2
GO:0038066	p38MAPK cascade	2/49	52/18866	0.00806671	0.0647437	0.0458617	ZFP36L1/GADD45B	2	NEO2
GO:2000677	regulation of transcription regulatory region DNA binding	2/49	52/18866	0.00806671	0.0647437	0.0458617	ID2/KLF4	2	NEO2
GO:1901987	regulation of cell cycle phase transition	5/49	486/18866	0.00834427	0.065467	0.046374	CDKN1A/ID2/ZFP36L1/ANXA1/KLF4	5	NEO2
GO:0043392	negative regulation of DNA binding	2/49	53/18866	0.00836924	0.065467	0.046374	ID2/NFKBIA	2	NEO2
GO:0045661	regulation of myoblast differentiation	2/49	53/18866	0.00836924	0.065467	0.046374	ZFP36L1/BTG1	2	NEO2
GO:0045668	negative regulation of osteoblast differentiation	2/49	53/18866	0.00836924	0.065467	0.046374	ID2/IGFBP5	2	NEO2
GO:0071320	cellular response to cAMP	2/49	53/18866	0.00836924	0.065467	0.046374	ZFP36L1/IGFBP5	2	NEO2
GO:0044843	cell cycle G1/S phase transition	4/49	310/18866	0.00847604	0.0659676	0.0467286	CDKN1A/ID2/ANXA1/KLF4	4	NEO2
GO:0070661	leukocyte proliferation	4/49	313/18866	0.0087609	0.0678419	0.0480563	CD55/CDKN1A/ANXA1/IRF1	4	NEO2
GO:0003229	ventricular cardiac muscle tissue development	2/49	55/18866	0.00898943	0.0685778	0.0485776	DSP/ID2	2	NEO2
GO:0014888	striated muscle adaptation	2/49	55/18866	0.00898943	0.0685778	0.0485776	IGFBP5/LMNA	2	NEO2
GO:0042304	regulation of fatty acid biosynthetic process	2/49	55/18866	0.00898943	0.0685778	0.0485776	INSIG1/ANXA1	2	NEO2
GO:0009408	response to heat	3/49	166/18866	0.00916509	0.0692324	0.0490413	DNAJB1/IER5/CDKN1A	3	NEO2
GO:0035967	cellular response to topologically incorrect protein	3/49	166/18866	0.00916509	0.0692324	0.0490413	PPP1R15B/LMNA/PPP1R15A	3	NEO2
GO:0050732	negative regulation of peptidyl-tyrosine phosphorylation	2/49	56/18866	0.00930703	0.0696006	0.0493021	GPRC5A/SOCS3	2	NEO2
GO:0042129	regulation of T cell proliferation	3/49	167/18866	0.00931591	0.0696006	0.0493021	CD55/ANXA1/IRF1	3	NEO2
GO:0009416	response to light stimulus	4/49	319/18866	0.00934933	0.0696006	0.0493021	CDKN1A/ID2/JUND/BHLHE40	4	NEO2
GO:0002819	regulation of adaptive immune response	3/49	168/18866	0.00946819	0.0701465	0.0496888	ANXA1/NFKBIZ/IRF1	3	NEO2
GO:0051100	negative regulation of binding	3/49	169/18866	0.00962192	0.0709444	0.050254	CDKN1A/ID2/NFKBIA	3	NEO2
GO:0051170	import into nucleus	3/49	171/18866	0.00993376	0.0720803	0.0510586	CDKN1A/LMNA/NFKBIA	3	NEO2
GO:0035306	positive regulation of dephosphorylation	2/49	58/18866	0.00995709	0.0720803	0.0510586	PPP1R15B/PPP1R15A	2	NEO2
GO:0043551	regulation of phosphatidylinositol 3-kinase activity	2/49	58/18866	0.00995709	0.0720803	0.0510586	SOCS3/KLF4	2	NEO2
GO:0070371	ERK1 and ERK2 cascade	4/49	325/18866	0.00996308	0.0720803	0.0510586	CD44/ZFP36L1/CCN2/KLF4	4	NEO2
GO:1990138	neuron projection extension	3/49	172/18866	0.0100919	0.0726709	0.051477	TNFRSF12A/IFRD1/MAP1B	3	NEO2
GO:0042113	B cell activation	4/49	328/18866	0.0102796	0.0727346	0.0515221	CDKN1A/ID2/ZFP36L1/KLF6	4	NEO2
GO:0031102	neuron projection regeneration	2/49	59/18866	0.0102895	0.0727346	0.0515221	MAP1B/KLF4	2	NEO2
GO:0031663	lipopolysaccharide-mediated signaling pathway	2/49	59/18866	0.0102895	0.0727346	0.0515221	CD55/NFKBIA	2	NEO2
GO:0032387	negative regulation of intracellular transport	2/49	59/18866	0.0102895	0.0727346	0.0515221	INSIG1/MAP1B	2	NEO2
GO:0071375	cellular response to peptide hormone stimulus	4/49	330/18866	0.0104942	0.0738425	0.0523069	INSIG1/MAP1B/ZFP36L1/SOCS3	4	NEO2
GO:0042093	T-helper cell differentiation	2/49	60/18866	0.0106268	0.074436	0.0527273	ANXA1/NFKBIZ	2	NEO2
GO:0050863	regulation of T cell activation	4/49	332/18866	0.0107117	0.0746908	0.0529078	CD55/ANXA1/NFKBIZ/IRF1	4	NEO2
GO:0032496	response to lipopolysaccharide	4/49	334/18866	0.0109321	0.0757991	0.0536928	CXCL3/CD55/CXCL2/NFKBIA	4	NEO2
GO:0090303	positive regulation of wound healing	2/49	61/18866	0.010969	0.0757991	0.0536928	F3/ANXA1	2	NEO2
GO:0002294	CD4-positive, alpha-beta T cell differentiation involved in immune response	2/49	62/18866	0.011316	0.0778478	0.0551441	ANXA1/NFKBIZ	2	NEO2
GO:0008361	regulation of cell size	3/49	181/18866	0.0115812	0.0790963	0.0560285	TNFRSF12A/IFRD1/MAP1B	3	NEO2
GO:0002287	alpha-beta T cell activation involved in immune response	2/49	63/18866	0.0116678	0.0790963	0.0560285	ANXA1/NFKBIZ	2	NEO2
GO:0002293	alpha-beta T cell differentiation involved in immune response	2/49	63/18866	0.0116678	0.0790963	0.0560285	ANXA1/NFKBIZ	2	NEO2
GO:0045930	negative regulation of mitotic cell cycle	4/49	341/18866	0.0117266	0.0790963	0.0560285	CDKN1A/ZFP36L1/KLF4/BTG1	4	NEO2
GO:0071346	cellular response to interferon-gamma	3/49	182/18866	0.0117541	0.0790963	0.0560285	CD44/IRF1/SOCS3	3	NEO2
GO:0046637	regulation of alpha-beta T cell differentiation	2/49	64/18866	0.0120244	0.0805632	0.0570676	ANXA1/NFKBIZ	2	NEO2
GO:0002695	negative regulation of leukocyte activation	3/49	184/18866	0.0121044	0.0807481	0.0571985	ID2/ANXA1/IRF1	3	NEO2
GO:0050770	regulation of axonogenesis	3/49	186/18866	0.0124606	0.0827663	0.0586281	TNFRSF12A/IFRD1/MAP1B	3	NEO2
GO:0032922	circadian regulation of gene expression	2/49	66/18866	0.0127518	0.0843368	0.0597406	ID2/BHLHE40	2	NEO2
GO:0043550	regulation of lipid kinase activity	2/49	67/18866	0.0131225	0.08602	0.0609329	SOCS3/KLF4	2	NEO2
GO:1903672	positive regulation of sprouting angiogenesis	2/49	67/18866	0.0131225	0.08602	0.0609329	ANXA1/KLF4	2	NEO2
GO:0048638	regulation of developmental growth	4/49	353/18866	0.0131737	0.08602	0.0609329	TNFRSF12A/IFRD1/CDKN1A/MAP1B	4	NEO2
GO:0022408	negative regulation of cell-cell adhesion	3/49	191/18866	0.0133775	0.0869817	0.0616141	ANXA1/IRF1/KLF4	3	NEO2
GO:0002237	response to molecule of bacterial origin	4/49	356/18866	0.0135526	0.0874652	0.0619567	CXCL3/CD55/CXCL2/NFKBIA	4	NEO2
GO:0048015	phosphatidylinositol-mediated signaling	3/49	192/18866	0.0135653	0.0874652	0.0619567	IER3/ZFP36L1/KLF4	3	NEO2
GO:0051251	positive regulation of lymphocyte activation	4/49	357/18866	0.0136804	0.0878395	0.0622218	CD55/CDKN1A/ANXA1/NFKBIZ	4	NEO2
GO:0071248	cellular response to metal ion	3/49	193/18866	0.0137547	0.0879504	0.0623004	ID2/JUND/FOSB	3	NEO2
GO:0042098	T cell proliferation	3/49	195/18866	0.0141381	0.0896575	0.0635096	CD55/ANXA1/IRF1	3	NEO2
GO:0050864	regulation of B cell activation	3/49	195/18866	0.0141381	0.0896575	0.0635096	CDKN1A/ID2/ZFP36L1	3	NEO2
GO:0007565	female pregnancy	3/49	196/18866	0.014332	0.089779	0.0635956	VMP1/IGFBP5/FOSB	3	NEO2
GO:0048017	inositol lipid-mediated signaling	3/49	196/18866	0.014332	0.089779	0.0635956	IER3/ZFP36L1/KLF4	3	NEO2
GO:0071897	DNA biosynthetic process	3/49	196/18866	0.014332	0.089779	0.0635956	CDKN1A/CCN2/KLF4	3	NEO2
GO:0002292	T cell differentiation involved in immune response	2/49	71/18866	0.0146521	0.0914126	0.0647528	ANXA1/NFKBIZ	2	NEO2
GO:0009913	epidermal cell differentiation	4/49	365/18866	0.0147308	0.0915328	0.0648379	DSP/ZFP36L1/ANXA1/KLF4	4	NEO2
GO:0051098	regulation of binding	4/49	367/18866	0.0150012	0.0927436	0.0656957	CDKN1A/ID2/KLF4/NFKBIA	4	NEO2
GO:0045600	positive regulation of fat cell differentiation	2/49	72/18866	0.015046	0.0927436	0.0656957	ID2/ZFP36L1	2	NEO2
GO:0017038	protein import	3/49	200/18866	0.015123	0.0928465	0.0657685	CDKN1A/LMNA/NFKBIA	3	NEO2
GO:0034341	response to interferon-gamma	3/49	202/18866	0.0155276	0.0949523	0.0672602	CD44/IRF1/SOCS3	3	NEO2
GO:1903036	positive regulation of response to wounding	2/49	74/18866	0.0158474	0.0965252	0.0683744	F3/ANXA1	2	NEO2
GO:0035019	somatic stem cell population maintenance	2/49	75/18866	0.0162549	0.0982306	0.0695824	KLF10/KLF4	2	NEO2
GO:0061844	antimicrobial humoral immune response mediated by antimicrobial peptide	2/49	75/18866	0.0162549	0.0982306	0.0695824	CXCL3/CXCL2	2	NEO2
GO:0071383	cellular response to steroid hormone stimulus	3/49	206/18866	0.0163551	0.0984499	0.0697377	KLF9/ZFP36L1/ANXA1	3	NEO2
GO:0050866	negative regulation of cell activation	3/49	207/18866	0.0165658	0.0993302	0.0703613	ID2/ANXA1/IRF1	3	NEO2
GO:0014743	regulation of muscle hypertrophy	2/49	76/18866	0.0166668	0.0995488	0.0705162	IGFBP5/LMNA	2	NEO2
GO:0002573	myeloid leukocyte differentiation	3/49	210/18866	0.0172071	0.102014	0.0722627	KLF10/ID2/ZFP36L1	3	NEO2
GO:0001701	in utero embryonic development	4/49	383/18866	0.0172782	0.102014	0.0722627	ZFAND5/TM4SF1/ZFP36L1/SOCS3	4	NEO2
GO:0032535	regulation of cellular component size	4/49	383/18866	0.0172782	0.102014	0.0722627	TNFRSF12A/IFRD1/MAP1B/PPP1R15A	4	NEO2
GO:0043367	CD4-positive, alpha-beta T cell differentiation	2/49	78/18866	0.017504	0.102562	0.0726503	ANXA1/NFKBIZ	2	NEO2
GO:0072332	intrinsic apoptotic signaling pathway by p53 class mediator	2/49	78/18866	0.017504	0.102562	0.0726503	CD44/CDKN1A	2	NEO2
GO:0030278	regulation of ossification	3/49	212/18866	0.0176423	0.10298	0.0729467	ID2/JUND/IGFBP5	3	NEO2
GO:0006446	regulation of translational initiation	2/49	79/18866	0.0179292	0.103479	0.0733003	PPP1R15B/PPP1R15A	2	NEO2
GO:0090398	cellular senescence	2/49	79/18866	0.0179292	0.103479	0.0733003	CDKN1A/ID2	2	NEO2
GO:1900034	regulation of cellular response to heat	2/49	79/18866	0.0179292	0.103479	0.0733003	DNAJB1/IER5	2	NEO2
GO:0050870	positive regulation of T cell activation	3/49	214/18866	0.0180836	0.103981	0.0736555	CD55/ANXA1/NFKBIZ	3	NEO2
GO:0014706	striated muscle tissue development	4/49	389/18866	0.0181851	0.104176	0.0737936	DSP/IFRD1/ID2/LMNA	4	NEO2
GO:0042692	muscle cell differentiation	4/49	390/18866	0.0183391	0.104395	0.0739488	IFRD1/ID2/IGFBP5/LMNA	4	NEO2
GO:0048678	response to axon injury	2/49	80/18866	0.0183588	0.104395	0.0739488	MAP1B/KLF4	2	NEO2
GO:0071158	positive regulation of cell cycle arrest	2/49	81/18866	0.0187928	0.106469	0.0754183	CDKN1A/ID2	2	NEO2
GO:0045787	positive regulation of cell cycle	4/49	396/18866	0.0192802	0.108433	0.0768096	CDKN1A/ID2/CCN2/ANXA1	4	NEO2
GO:0070482	response to oxygen levels	4/49	396/18866	0.0192802	0.108433	0.0768096	CDKN1A/ZFP36L1/CCN2/LMNA	4	NEO2
GO:0007163	establishment or maintenance of cell polarity	3/49	220/18866	0.0194446	0.108681	0.0769848	MAP1B/RND3/LMNA	3	NEO2
GO:0001570	vasculogenesis	2/49	83/18866	0.0196736	0.108681	0.0769848	TIPARP/ZFP36L1	2	NEO2
GO:0055117	regulation of cardiac muscle contraction	2/49	83/18866	0.0196736	0.108681	0.0769848	DSP/CCN2	2	NEO2
GO:0071277	cellular response to calcium ion	2/49	83/18866	0.0196736	0.108681	0.0769848	JUND/FOSB	2	NEO2
GO:0071241	cellular response to inorganic substance	3/49	221/18866	0.0196768	0.108681	0.0769848	ID2/JUND/FOSB	3	NEO2
GO:0097529	myeloid leukocyte migration	3/49	222/18866	0.0199105	0.109579	0.0776211	CXCL3/CXCL2/ANXA1	3	NEO2
GO:0030279	negative regulation of ossification	2/49	84/18866	0.0201204	0.11034	0.0781603	ID2/IGFBP5	2	NEO2
GO:0043154	negative regulation of cysteine-type endopeptidase activity involved in apoptotic process	2/49	85/18866	0.0205715	0.112414	0.0796292	CD44/KLF4	2	NEO2
GO:0032869	cellular response to insulin stimulus	3/49	226/18866	0.020861	0.113086	0.0801051	INSIG1/ZFP36L1/SOCS3	3	NEO2
GO:0044706	multi-multicellular organism process	3/49	226/18866	0.020861	0.113086	0.0801051	VMP1/IGFBP5/FOSB	3	NEO2
GO:0002696	positive regulation of leukocyte activation	4/49	406/18866	0.0209146	0.113086	0.0801051	CD55/CDKN1A/ANXA1/NFKBIZ	4	NEO2
GO:0050772	positive regulation of axonogenesis	2/49	86/18866	0.0210268	0.113295	0.0802533	TNFRSF12A/MAP1B	2	NEO2
GO:0090049	regulation of cell migration involved in sprouting angiogenesis	2/49	87/18866	0.0214863	0.114569	0.0811559	ANXA1/KLF4	2	NEO2
GO:1904705	regulation of vascular associated smooth muscle cell proliferation	2/49	87/18866	0.0214863	0.114569	0.0811559	CDKN1A/IGFBP5	2	NEO2
GO:1990874	vascular associated smooth muscle cell proliferation	2/49	87/18866	0.0214863	0.114569	0.0811559	CDKN1A/IGFBP5	2	NEO2
GO:0070098	chemokine-mediated signaling pathway	2/49	88/18866	0.02195	0.116545	0.0825558	CXCL3/CXCL2	2	NEO2
GO:0001649	osteoblast differentiation	3/49	231/18866	0.0220839	0.116545	0.0825558	ID2/JUND/IGFBP5	3	NEO2
GO:0048738	cardiac muscle tissue development	3/49	231/18866	0.0220839	0.116545	0.0825558	DSP/ID2/LMNA	3	NEO2
GO:0030595	leukocyte chemotaxis	3/49	232/18866	0.0223331	0.117458	0.0832025	CXCL3/CXCL2/ANXA1	3	NEO2
GO:0001892	embryonic placenta development	2/49	89/18866	0.0224179	0.117503	0.0832344	ZFP36L1/SOCS3	2	NEO2
GO:0009743	response to carbohydrate	3/49	233/18866	0.0225838	0.117972	0.0835663	MAP1B/ZFP36L1/CCN2	3	NEO2
GO:0000302	response to reactive oxygen species	3/49	235/18866	0.02309	0.120208	0.0851505	PPP1R15B/ANXA1/KLF4	3	NEO2
GO:0060560	developmental growth involved in morphogenesis	3/49	236/18866	0.0233454	0.120829	0.08559	TNFRSF12A/IFRD1/MAP1B	3	NEO2
GO:0097306	cellular response to alcohol	2/49	91/18866	0.023366	0.120829	0.08559	KLF9/KLF4	2	NEO2
GO:0048588	developmental cell growth	3/49	237/18866	0.0236023	0.121643	0.0861666	TNFRSF12A/IFRD1/MAP1B	3	NEO2
GO:0045582	positive regulation of T cell differentiation	2/49	92/18866	0.0238462	0.122083	0.0864783	ANXA1/NFKBIZ	2	NEO2
GO:1905897	regulation of response to endoplasmic reticulum stress	2/49	92/18866	0.0238462	0.122083	0.0864783	PPP1R15B/PPP1R15A	2	NEO2
GO:0043588	skin development	4/49	425/18866	0.0242506	0.122928	0.0870772	DSP/ZFP36L1/IGFBP5/ANXA1	4	NEO2
GO:0032088	negative regulation of NF-kappaB transcription factor activity	2/49	93/18866	0.0243304	0.122928	0.0870772	KLF4/NFKBIA	2	NEO2
GO:0045185	maintenance of protein location	2/49	93/18866	0.0243304	0.122928	0.0870772	INSIG1/NFKBIA	2	NEO2
GO:2000117	negative regulation of cysteine-type endopeptidase activity	2/49	93/18866	0.0243304	0.122928	0.0870772	CD44/KLF4	2	NEO2
GO:0045785	positive regulation of cell adhesion	4/49	428/18866	0.0248053	0.12404	0.0878644	CD44/CD55/ANXA1/NFKBIZ	4	NEO2
GO:0045638	negative regulation of myeloid cell differentiation	2/49	95/18866	0.025311	0.12404	0.0878644	ZFP36L1/NFKBIA	2	NEO2
GO:1903725	regulation of phospholipid metabolic process	2/49	95/18866	0.025311	0.12404	0.0878644	SOCS3/KLF4	2	NEO2
GO:0030099	myeloid cell differentiation	4/49	431/18866	0.0253677	0.12404	0.0878644	KLF10/ID2/ZFP36L1/NFKBIA	4	NEO2
GO:0002934	desmosome organization	1/49	10/18866	0.0256772	0.12404	0.0878644	DSP	1	NEO2
GO:0003149	membranous septum morphogenesis	1/49	10/18866	0.0256772	0.12404	0.0878644	ID2	1	NEO2
GO:0007084	mitotic nuclear envelope reassembly	1/49	10/18866	0.0256772	0.12404	0.0878644	LMNA	1	NEO2
GO:0010998	regulation of translational initiation by eIF2 alpha phosphorylation	1/49	10/18866	0.0256772	0.12404	0.0878644	PPP1R15B	1	NEO2
GO:0042541	hemoglobin biosynthetic process	1/49	10/18866	0.0256772	0.12404	0.0878644	KLF4	1	NEO2
GO:0045625	regulation of T-helper 1 cell differentiation	1/49	10/18866	0.0256772	0.12404	0.0878644	ANXA1	1	NEO2
GO:0045647	negative regulation of erythrocyte differentiation	1/49	10/18866	0.0256772	0.12404	0.0878644	ZFP36L1	1	NEO2
GO:0070862	negative regulation of protein exit from endoplasmic reticulum	1/49	10/18866	0.0256772	0.12404	0.0878644	INSIG1	1	NEO2
GO:0097278	complement-dependent cytotoxicity	1/49	10/18866	0.0256772	0.12404	0.0878644	CD55	1	NEO2
GO:2000271	positive regulation of fibroblast apoptotic process	1/49	10/18866	0.0256772	0.12404	0.0878644	BTG1	1	NEO2
GO:0052548	regulation of endopeptidase activity	4/49	434/18866	0.0259378	0.124738	0.0883592	CD44/F3/CCN2/KLF4	4	NEO2
GO:1901655	cellular response to ketone	2/49	97/18866	0.0263075	0.124738	0.0883592	KLF9/KLF4	2	NEO2
GO:1990823	response to leukemia inhibitory factor	2/49	97/18866	0.0263075	0.124738	0.0883592	SOCS3/KLF4	2	NEO2
GO:1990830	cellular response to leukemia inhibitory factor	2/49	97/18866	0.0263075	0.124738	0.0883592	SOCS3/KLF4	2	NEO2
GO:1990868	response to chemokine	2/49	97/18866	0.0263075	0.124738	0.0883592	CXCL3/CXCL2	2	NEO2
GO:1990869	cellular response to chemokine	2/49	97/18866	0.0263075	0.124738	0.0883592	CXCL3/CXCL2	2	NEO2
GO:0006942	regulation of striated muscle contraction	2/49	98/18866	0.0268117	0.126254	0.089433	DSP/CCN2	2	NEO2
GO:1901991	negative regulation of mitotic cell cycle phase transition	3/49	251/18866	0.0273619	0.126254	0.089433	CDKN1A/ZFP36L1/KLF4	3	NEO2
GO:0048608	reproductive structure development	4/49	443/18866	0.0276946	0.126254	0.089433	TIPARP/ZFP36L1/ANXA1/SOCS3	4	NEO2
GO:0070301	cellular response to hydrogen peroxide	2/49	100/18866	0.0278319	0.126254	0.089433	ANXA1/KLF4	2	NEO2
GO:0051896	regulation of protein kinase B signaling	3/49	253/18866	0.0279237	0.126254	0.089433	F3/IGFBP5/KLF4	3	NEO2
GO:0017085	response to insecticide	1/49	11/18866	0.0282092	0.126254	0.089433	MAP1B	1	NEO2
GO:0031915	positive regulation of synaptic plasticity	1/49	11/18866	0.0282092	0.126254	0.089433	MAP1B	1	NEO2
GO:0034115	negative regulation of heterotypic cell-cell adhesion	1/49	11/18866	0.0282092	0.126254	0.089433	KLF4	1	NEO2
GO:0045628	regulation of T-helper 2 cell differentiation	1/49	11/18866	0.0282092	0.126254	0.089433	ANXA1	1	NEO2
GO:0045657	positive regulation of monocyte differentiation	1/49	11/18866	0.0282092	0.126254	0.089433	ZFP36L1	1	NEO2
GO:0051574	positive regulation of histone H3-K9 methylation	1/49	11/18866	0.0282092	0.126254	0.089433	LMNA	1	NEO2
GO:0070213	protein auto-ADP-ribosylation	1/49	11/18866	0.0282092	0.126254	0.089433	TIPARP	1	NEO2
GO:0070417	cellular response to cold	1/49	11/18866	0.0282092	0.126254	0.089433	NFKBIA	1	NEO2
GO:0070587	regulation of cell-cell adhesion involved in gastrulation	1/49	11/18866	0.0282092	0.126254	0.089433	KLF4	1	NEO2
GO:0090084	negative regulation of inclusion body assembly	1/49	11/18866	0.0282092	0.126254	0.089433	DNAJB1	1	NEO2
GO:1900112	regulation of histone H3-K9 trimethylation	1/49	11/18866	0.0282092	0.126254	0.089433	LMNA	1	NEO2
GO:2000318	positive regulation of T-helper 17 type immune response	1/49	11/18866	0.0282092	0.126254	0.089433	NFKBIZ	1	NEO2
GO:2000392	regulation of lamellipodium morphogenesis	1/49	11/18866	0.0282092	0.126254	0.089433	CD44	1	NEO2
GO:0006906	vesicle fusion	2/49	101/18866	0.0283478	0.126254	0.089433	TAP1/ANXA1	2	NEO2
GO:0019217	regulation of fatty acid metabolic process	2/49	101/18866	0.0283478	0.126254	0.089433	INSIG1/ANXA1	2	NEO2
GO:0042102	positive regulation of T cell proliferation	2/49	101/18866	0.0283478	0.126254	0.089433	CD55/ANXA1	2	NEO2
GO:0061458	reproductive system development	4/49	447/18866	0.0284979	0.126557	0.0896476	TIPARP/ZFP36L1/ANXA1/SOCS3	4	NEO2
GO:0048872	homeostasis of number of cells	3/49	256/18866	0.028778	0.127326	0.0901924	ID2/ZFP36L1/ANXA1	3	NEO2
GO:0006417	regulation of translation	4/49	450/18866	0.0291095	0.127326	0.0901924	PPP1R15B/ZFP36L1/IGFBP5/PPP1R15A	4	NEO2
GO:0048568	embryonic organ development	4/49	451/18866	0.0293151	0.127326	0.0901924	INSIG1/ID2/ZFP36L1/SOCS3	4	NEO2
GO:0002042	cell migration involved in sprouting angiogenesis	2/49	103/18866	0.0293911	0.127326	0.0901924	ANXA1/KLF4	2	NEO2
GO:0008630	intrinsic apoptotic signaling pathway in response to DNA damage	2/49	103/18866	0.0293911	0.127326	0.0901924	CD44/CDKN1A	2	NEO2
GO:0030593	neutrophil chemotaxis	2/49	103/18866	0.0293911	0.127326	0.0901924	CXCL3/CXCL2	2	NEO2
GO:0048661	positive regulation of smooth muscle cell proliferation	2/49	103/18866	0.0293911	0.127326	0.0901924	ID2/IGFBP5	2	NEO2
GO:0051090	regulation of DNA-binding transcription factor activity	4/49	455/18866	0.0301462	0.127326	0.0901924	ID2/BHLHE40/KLF4/NFKBIA	4	NEO2
GO:0002824	positive regulation of adaptive immune response based on somatic recombination of immune receptors built from immunoglobulin superfamily domains	2/49	105/18866	0.0304497	0.127326	0.0901924	ANXA1/NFKBIZ	2	NEO2
GO:0045621	positive regulation of lymphocyte differentiation	2/49	105/18866	0.0304497	0.127326	0.0901924	ANXA1/NFKBIZ	2	NEO2
GO:0061448	connective tissue development	3/49	262/18866	0.0305282	0.127326	0.0901924	CD44/ID2/CCN2	3	NEO2
GO:0000185	activation of MAPKKK activity	1/49	12/18866	0.0307346	0.127326	0.0901924	GADD45B	1	NEO2
GO:0006983	ER overload response	1/49	12/18866	0.0307346	0.127326	0.0901924	PPP1R15B	1	NEO2
GO:0008298	intracellular mRNA localization	1/49	12/18866	0.0307346	0.127326	0.0901924	ZFP36L1	1	NEO2
GO:0031340	positive regulation of vesicle fusion	1/49	12/18866	0.0307346	0.127326	0.0901924	ANXA1	1	NEO2
GO:0031392	regulation of prostaglandin biosynthetic process	1/49	12/18866	0.0307346	0.127326	0.0901924	ANXA1	1	NEO2
GO:0035739	CD4-positive, alpha-beta T cell proliferation	1/49	12/18866	0.0307346	0.127326	0.0901924	CD55	1	NEO2
GO:0055015	ventricular cardiac muscle cell development	1/49	12/18866	0.0307346	0.127326	0.0901924	LMNA	1	NEO2
GO:0060670	branching involved in labyrinthine layer morphogenesis	1/49	12/18866	0.0307346	0.127326	0.0901924	SOCS3	1	NEO2
GO:0070278	extracellular matrix constituent secretion	1/49	12/18866	0.0307346	0.127326	0.0901924	CCN2	1	NEO2
GO:0070586	cell-cell adhesion involved in gastrulation	1/49	12/18866	0.0307346	0.127326	0.0901924	KLF4	1	NEO2
GO:0071472	cellular response to salt stress	1/49	12/18866	0.0307346	0.127326	0.0901924	ZFP36L1	1	NEO2
GO:0097201	negative regulation of transcription from RNA polymerase II promoter in response to stress	1/49	12/18866	0.0307346	0.127326	0.0901924	DNAJB1	1	NEO2
GO:2000561	regulation of CD4-positive, alpha-beta T cell proliferation	1/49	12/18866	0.0307346	0.127326	0.0901924	CD55	1	NEO2
GO:0050730	regulation of peptidyl-tyrosine phosphorylation	3/49	263/18866	0.0308252	0.127326	0.0901924	CD44/GPRC5A/SOCS3	3	NEO2
GO:0014812	muscle cell migration	2/49	106/18866	0.0309846	0.127326	0.0901924	IGFBP5/ANXA1	2	NEO2
GO:0071156	regulation of cell cycle arrest	2/49	106/18866	0.0309846	0.127326	0.0901924	CDKN1A/ID2	2	NEO2
GO:2000379	positive regulation of reactive oxygen species metabolic process	2/49	106/18866	0.0309846	0.127326	0.0901924	CDKN1A/KLF4	2	NEO2
GO:0014897	striated muscle hypertrophy	2/49	107/18866	0.0315233	0.128512	0.0910322	IGFBP5/LMNA	2	NEO2
GO:0030330	DNA damage response, signal transduction by p53 class mediator	2/49	107/18866	0.0315233	0.128512	0.0910322	CD44/CDKN1A	2	NEO2
GO:0090174	organelle membrane fusion	2/49	107/18866	0.0315233	0.128512	0.0910322	TAP1/ANXA1	2	NEO2
GO:0052547	regulation of peptidase activity	4/49	466/18866	0.0325039	0.129731	0.0918962	CD44/F3/CCN2/KLF4	4	NEO2
GO:0002286	T cell activation involved in immune response	2/49	109/18866	0.0326118	0.129731	0.0918962	ANXA1/NFKBIZ	2	NEO2
GO:0014896	muscle hypertrophy	2/49	109/18866	0.0326118	0.129731	0.0918962	IGFBP5/LMNA	2	NEO2
GO:2000278	regulation of DNA biosynthetic process	2/49	109/18866	0.0326118	0.129731	0.0918962	CDKN1A/KLF4	2	NEO2
GO:1901988	negative regulation of cell cycle phase transition	3/49	270/18866	0.0329477	0.129731	0.0918962	CDKN1A/ZFP36L1/KLF4	3	NEO2
GO:0002821	positive regulation of adaptive immune response	2/49	110/18866	0.0331616	0.129731	0.0918962	ANXA1/NFKBIZ	2	NEO2
GO:0002921	negative regulation of humoral immune response	1/49	13/18866	0.0332537	0.129731	0.0918962	CD55	1	NEO2
GO:0003161	cardiac conduction system development	1/49	13/18866	0.0332537	0.129731	0.0918962	ID2	1	NEO2
GO:0006596	polyamine biosynthetic process	1/49	13/18866	0.0332537	0.129731	0.0918962	SAT1	1	NEO2
GO:0010745	negative regulation of macrophage derived foam cell differentiation	1/49	13/18866	0.0332537	0.129731	0.0918962	NFKBIA	1	NEO2
GO:0032429	regulation of phospholipase A2 activity	1/49	13/18866	0.0332537	0.129731	0.0918962	ANXA1	1	NEO2
GO:0043568	positive regulation of insulin-like growth factor receptor signaling pathway	1/49	13/18866	0.0332537	0.129731	0.0918962	IGFBP5	1	NEO2
GO:0048096	chromatin-mediated maintenance of transcription	1/49	13/18866	0.0332537	0.129731	0.0918962	SERTAD1	1	NEO2
GO:0048711	positive regulation of astrocyte differentiation	1/49	13/18866	0.0332537	0.129731	0.0918962	ID2	1	NEO2
GO:0048715	negative regulation of oligodendrocyte differentiation	1/49	13/18866	0.0332537	0.129731	0.0918962	ID2	1	NEO2
GO:0051451	myoblast migration	1/49	13/18866	0.0332537	0.129731	0.0918962	ANXA1	1	NEO2
GO:1904995	negative regulation of leukocyte adhesion to vascular endothelial cell	1/49	13/18866	0.0332537	0.129731	0.0918962	KLF4	1	NEO2
GO:0051346	negative regulation of hydrolase activity	4/49	473/18866	0.0340596	0.13254	0.0938857	CD44/ANXA1/KLF4/PPP1R15A	4	NEO2
GO:0034504	protein localization to nucleus	3/49	277/18866	0.0351452	0.134102	0.094992	CDKN1A/LMNA/NFKBIA	3	NEO2
GO:0045165	cell fate commitment	3/49	278/18866	0.0354652	0.134102	0.094992	IFRD1/ID2/KLF4	3	NEO2
GO:0002829	negative regulation of type 2 immune response	1/49	14/18866	0.0357663	0.134102	0.094992	ANXA1	1	NEO2
GO:0007175	negative regulation of epidermal growth factor-activated receptor activity	1/49	14/18866	0.0357663	0.134102	0.094992	GPRC5A	1	NEO2
GO:0032933	SREBP signaling pathway	1/49	14/18866	0.0357663	0.134102	0.094992	INSIG1	1	NEO2
GO:0034616	response to laminar fluid shear stress	1/49	14/18866	0.0357663	0.134102	0.094992	KLF4	1	NEO2
GO:0035437	maintenance of protein localization in endoplasmic reticulum	1/49	14/18866	0.0357663	0.134102	0.094992	INSIG1	1	NEO2
GO:0060452	positive regulation of cardiac muscle contraction	1/49	14/18866	0.0357663	0.134102	0.094992	CCN2	1	NEO2
GO:0060707	trophoblast giant cell differentiation	1/49	14/18866	0.0357663	0.134102	0.094992	SOCS3	1	NEO2
GO:0070431	nucleotide-binding oligomerization domain containing 2 signaling pathway	1/49	14/18866	0.0357663	0.134102	0.094992	NFKBIA	1	NEO2
GO:0070486	leukocyte aggregation	1/49	14/18866	0.0357663	0.134102	0.094992	CD44	1	NEO2
GO:0071285	cellular response to lithium ion	1/49	14/18866	0.0357663	0.134102	0.094992	ID2	1	NEO2
GO:0086069	bundle of His cell to Purkinje myocyte communication	1/49	14/18866	0.0357663	0.134102	0.094992	DSP	1	NEO2
GO:0090399	replicative senescence	1/49	14/18866	0.0357663	0.134102	0.094992	CDKN1A	1	NEO2
GO:2001279	regulation of unsaturated fatty acid biosynthetic process	1/49	14/18866	0.0357663	0.134102	0.094992	ANXA1	1	NEO2
GO:0048640	negative regulation of developmental growth	2/49	115/18866	0.0359648	0.134519	0.0952875	IFRD1/CDKN1A	2	NEO2
GO:0032868	response to insulin	3/49	283/18866	0.0370881	0.137478	0.0973834	INSIG1/ZFP36L1/SOCS3	3	NEO2
GO:0043666	regulation of phosphoprotein phosphatase activity	2/49	117/18866	0.0371111	0.137478	0.0973834	PPP1R15B/PPP1R15A	2	NEO2
GO:0050868	negative regulation of T cell activation	2/49	118/18866	0.0376895	0.137478	0.0973834	ANXA1/IRF1	2	NEO2
GO:0051403	stress-activated MAPK cascade	3/49	286/18866	0.03808	0.137478	0.0973834	ZFP36L1/CCN2/GADD45B	3	NEO2
GO:0014733	regulation of skeletal muscle adaptation	1/49	15/18866	0.0382725	0.137478	0.0973834	IGFBP5	1	NEO2
GO:0020027	hemoglobin metabolic process	1/49	15/18866	0.0382725	0.137478	0.0973834	KLF4	1	NEO2
GO:0043374	CD8-positive, alpha-beta T cell differentiation	1/49	15/18866	0.0382725	0.137478	0.0973834	IRF1	1	NEO2
GO:0043518	negative regulation of DNA damage response, signal transduction by p53 class mediator	1/49	15/18866	0.0382725	0.137478	0.0973834	CD44	1	NEO2
GO:0045064	T-helper 2 cell differentiation	1/49	15/18866	0.0382725	0.137478	0.0973834	ANXA1	1	NEO2
GO:0045475	locomotor rhythm	1/49	15/18866	0.0382725	0.137478	0.0973834	ID2	1	NEO2
GO:0045651	positive regulation of macrophage differentiation	1/49	15/18866	0.0382725	0.137478	0.0973834	ID2	1	NEO2
GO:0048569	post-embryonic animal organ development	1/49	15/18866	0.0382725	0.137478	0.0973834	KLF4	1	NEO2
GO:0070365	hepatocyte differentiation	1/49	15/18866	0.0382725	0.137478	0.0973834	ANXA1	1	NEO2
GO:0071501	cellular response to sterol depletion	1/49	15/18866	0.0382725	0.137478	0.0973834	INSIG1	1	NEO2
GO:0072567	chemokine (C-X-C motif) ligand 2 production	1/49	15/18866	0.0382725	0.137478	0.0973834	KLF4	1	NEO2
GO:0090110	COPII-coated vesicle cargo loading	1/49	15/18866	0.0382725	0.137478	0.0973834	INSIG1	1	NEO2
GO:2000341	regulation of chemokine (C-X-C motif) ligand 2 production	1/49	15/18866	0.0382725	0.137478	0.0973834	KLF4	1	NEO2
GO:0021700	developmental maturation	3/49	287/18866	0.0384137	0.137664	0.0975153	CDKN1A/ID2/MAP1B	3	NEO2
GO:0072593	reactive oxygen species metabolic process	3/49	288/18866	0.0387489	0.138543	0.0981379	CDKN1A/CCN2/KLF4	3	NEO2
GO:0097193	intrinsic apoptotic signaling pathway	3/49	290/18866	0.0394237	0.139999	0.0991697	CD44/CDKN1A/PPP1R15A	3	NEO2
GO:0030218	erythrocyte differentiation	2/49	121/18866	0.0394455	0.139999	0.0991697	ID2/ZFP36L1	2	NEO2
GO:1990266	neutrophil migration	2/49	122/18866	0.0400377	0.139999	0.0991697	CXCL3/CXCL2	2	NEO2
GO:0001780	neutrophil homeostasis	1/49	16/18866	0.0407724	0.139999	0.0991697	ANXA1	1	NEO2
GO:0002070	epithelial cell maturation	1/49	16/18866	0.0407724	0.139999	0.0991697	CDKN1A	1	NEO2
GO:0006595	polyamine metabolic process	1/49	16/18866	0.0407724	0.139999	0.0991697	SAT1	1	NEO2
GO:0030214	hyaluronan catabolic process	1/49	16/18866	0.0407724	0.139999	0.0991697	CD44	1	NEO2
GO:0034116	positive regulation of heterotypic cell-cell adhesion	1/49	16/18866	0.0407724	0.139999	0.0991697	CD44	1	NEO2
GO:0036124	histone H3-K9 trimethylation	1/49	16/18866	0.0407724	0.139999	0.0991697	LMNA	1	NEO2
GO:0042532	negative regulation of tyrosine phosphorylation of STAT protein	1/49	16/18866	0.0407724	0.139999	0.0991697	SOCS3	1	NEO2
GO:0042994	cytoplasmic sequestering of transcription factor	1/49	16/18866	0.0407724	0.139999	0.0991697	NFKBIA	1	NEO2
GO:0045989	positive regulation of striated muscle contraction	1/49	16/18866	0.0407724	0.139999	0.0991697	CCN2	1	NEO2
GO:0060576	intestinal epithelial cell development	1/49	16/18866	0.0407724	0.139999	0.0991697	CDKN1A	1	NEO2
GO:0060628	regulation of ER to Golgi vesicle-mediated transport	1/49	16/18866	0.0407724	0.139999	0.0991697	INSIG1	1	NEO2
GO:0090083	regulation of inclusion body assembly	1/49	16/18866	0.0407724	0.139999	0.0991697	DNAJB1	1	NEO2
GO:0090136	epithelial cell-cell adhesion	1/49	16/18866	0.0407724	0.139999	0.0991697	DSP	1	NEO2
GO:1902166	negative regulation of intrinsic apoptotic signaling pathway in response to DNA damage by p53 class mediator	1/49	16/18866	0.0407724	0.139999	0.0991697	CD44	1	NEO2
GO:0034976	response to endoplasmic reticulum stress	3/49	294/18866	0.0407915	0.139999	0.0991697	PPP1R15B/LMNA/PPP1R15A	3	NEO2
GO:0002698	negative regulation of immune effector process	2/49	124/18866	0.0412322	0.141198	0.100018	CD55/ANXA1	2	NEO2
GO:0071356	cellular response to tumor necrosis factor	3/49	297/18866	0.0418331	0.141857	0.100485	TNFRSF12A/ZFP36L1/NFKBIA	3	NEO2
GO:2000134	negative regulation of G1/S transition of mitotic cell cycle	2/49	126/18866	0.0424402	0.141857	0.100485	CDKN1A/KLF4	2	NEO2
GO:0031098	stress-activated protein kinase signaling cascade	3/49	300/18866	0.0428882	0.141857	0.100485	ZFP36L1/CCN2/GADD45B	3	NEO2
GO:0014066	regulation of phosphatidylinositol 3-kinase signaling	2/49	127/18866	0.0430492	0.141857	0.100485	IER3/KLF4	2	NEO2
GO:0007162	negative regulation of cell adhesion	3/49	301/18866	0.0432428	0.141857	0.100485	ANXA1/IRF1/KLF4	3	NEO2
GO:0002483	antigen processing and presentation of endogenous peptide antigen	1/49	17/18866	0.0432659	0.141857	0.100485	TAP1	1	NEO2
GO:0006978	DNA damage response, signal transduction by p53 class mediator resulting in transcription of p21 class mediator	1/49	17/18866	0.0432659	0.141857	0.100485	CDKN1A	1	NEO2
GO:0006991	response to sterol depletion	1/49	17/18866	0.0432659	0.141857	0.100485	INSIG1	1	NEO2
GO:0010224	response to UV-B	1/49	17/18866	0.0432659	0.141857	0.100485	CDKN1A	1	NEO2
GO:0014067	negative regulation of phosphatidylinositol 3-kinase signaling	1/49	17/18866	0.0432659	0.141857	0.100485	KLF4	1	NEO2
GO:0019885	antigen processing and presentation of endogenous peptide antigen via MHC class I	1/49	17/18866	0.0432659	0.141857	0.100485	TAP1	1	NEO2
GO:0032682	negative regulation of chemokine production	1/49	17/18866	0.0432659	0.141857	0.100485	KLF4	1	NEO2
GO:0045623	negative regulation of T-helper cell differentiation	1/49	17/18866	0.0432659	0.141857	0.100485	ANXA1	1	NEO2
GO:0055012	ventricular cardiac muscle cell differentiation	1/49	17/18866	0.0432659	0.141857	0.100485	LMNA	1	NEO2
GO:0060644	mammary gland epithelial cell differentiation	1/49	17/18866	0.0432659	0.141857	0.100485	ID2	1	NEO2
GO:0061158	3'-UTR-mediated mRNA destabilization	1/49	17/18866	0.0432659	0.141857	0.100485	ZFP36L1	1	NEO2
GO:0071850	mitotic cell cycle arrest	1/49	17/18866	0.0432659	0.141857	0.100485	CDKN1A	1	NEO2
GO:0072673	lamellipodium morphogenesis	1/49	17/18866	0.0432659	0.141857	0.100485	CD44	1	NEO2
GO:0097067	cellular response to thyroid hormone stimulus	1/49	17/18866	0.0432659	0.141857	0.100485	KLF9	1	NEO2
GO:0097094	craniofacial suture morphogenesis	1/49	17/18866	0.0432659	0.141857	0.100485	INSIG1	1	NEO2
GO:0034101	erythrocyte homeostasis	2/49	129/18866	0.044277	0.144775	0.102552	ID2/ZFP36L1	2	NEO2
GO:0030216	keratinocyte differentiation	3/49	306/18866	0.0450384	0.144775	0.102552	DSP/ZFP36L1/ANXA1	3	NEO2
GO:0070372	regulation of ERK1 and ERK2 cascade	3/49	306/18866	0.0450384	0.144775	0.102552	CD44/CCN2/KLF4	3	NEO2
GO:0003206	cardiac chamber morphogenesis	2/49	131/18866	0.0455178	0.144775	0.102552	DSP/ID2	2	NEO2
GO:0003231	cardiac ventricle development	2/49	131/18866	0.0455178	0.144775	0.102552	DSP/ID2	2	NEO2
GO:0001710	mesodermal cell fate commitment	1/49	18/18866	0.045753	0.144775	0.102552	KLF4	1	NEO2
GO:0010612	regulation of cardiac muscle adaptation	1/49	18/18866	0.045753	0.144775	0.102552	LMNA	1	NEO2
GO:0010839	negative regulation of keratinocyte proliferation	1/49	18/18866	0.045753	0.144775	0.102552	KLF9	1	NEO2
GO:0031468	nuclear envelope reassembly	1/49	18/18866	0.045753	0.144775	0.102552	LMNA	1	NEO2
GO:0035994	response to muscle stretch	1/49	18/18866	0.045753	0.144775	0.102552	NFKBIA	1	NEO2
GO:0042772	DNA damage response, signal transduction resulting in transcription	1/49	18/18866	0.045753	0.144775	0.102552	CDKN1A	1	NEO2
GO:0048557	embryonic digestive tract morphogenesis	1/49	18/18866	0.045753	0.144775	0.102552	ID2	1	NEO2
GO:0060192	negative regulation of lipase activity	1/49	18/18866	0.045753	0.144775	0.102552	ANXA1	1	NEO2
GO:1900153	positive regulation of nuclear-transcribed mRNA catabolic process, deadenylation-dependent decay	1/49	18/18866	0.045753	0.144775	0.102552	ZFP36L1	1	NEO2
GO:1902165	regulation of intrinsic apoptotic signaling pathway in response to DNA damage by p53 class mediator	1/49	18/18866	0.045753	0.144775	0.102552	CD44	1	NEO2
GO:1903242	regulation of cardiac muscle hypertrophy in response to stress	1/49	18/18866	0.045753	0.144775	0.102552	LMNA	1	NEO2
GO:2001185	regulation of CD8-positive, alpha-beta T cell activation	1/49	18/18866	0.045753	0.144775	0.102552	IRF1	1	NEO2
GO:1902807	negative regulation of cell cycle G1/S phase transition	2/49	132/18866	0.0461431	0.14571	0.103215	CDKN1A/KLF4	2	NEO2
GO:0010769	regulation of cell morphogenesis involved in differentiation	3/49	310/18866	0.0465016	0.146542	0.103804	TNFRSF12A/IFRD1/MAP1B	3	NEO2
GO:0042770	signal transduction in response to DNA damage	2/49	133/18866	0.0467715	0.147092	0.104193	CD44/CDKN1A	2	NEO2
GO:0060326	cell chemotaxis	3/49	311/18866	0.046871	0.147104	0.104202	CXCL3/CXCL2/ANXA1	3	NEO2
GO:0007498	mesoderm development	2/49	134/18866	0.0474031	0.148064	0.104882	ZFP36L1/KLF4	2	NEO2
GO:0043280	positive regulation of cysteine-type endopeptidase activity involved in apoptotic process	2/49	134/18866	0.0474031	0.148064	0.104882	F3/CCN2	2	NEO2
GO:0048565	digestive tract development	2/49	135/18866	0.0480379	0.148064	0.104882	CDKN1A/ID2	2	NEO2
GO:0002076	osteoblast development	1/49	19/18866	0.0482338	0.148064	0.104882	JUND	1	NEO2
GO:0033189	response to vitamin A	1/49	19/18866	0.0482338	0.148064	0.104882	MAP1B	1	NEO2
GO:0035988	chondrocyte proliferation	1/49	19/18866	0.0482338	0.148064	0.104882	CCN2	1	NEO2
GO:0045063	T-helper 1 cell differentiation	1/49	19/18866	0.0482338	0.148064	0.104882	ANXA1	1	NEO2
GO:0060749	mammary gland alveolus development	1/49	19/18866	0.0482338	0.148064	0.104882	ID2	1	NEO2
GO:0061377	mammary gland lobule development	1/49	19/18866	0.0482338	0.148064	0.104882	ID2	1	NEO2
GO:0098911	regulation of ventricular cardiac muscle cell action potential	1/49	19/18866	0.0482338	0.148064	0.104882	DSP	1	NEO2
GO:2000319	regulation of T-helper 17 cell differentiation	1/49	19/18866	0.0482338	0.148064	0.104882	NFKBIZ	1	NEO2
GO:0019730	antimicrobial humoral response	2/49	137/18866	0.0493167	0.151088	0.107024	CXCL3/CXCL2	2	NEO2
GO:0046330	positive regulation of JNK cascade	2/49	138/18866	0.0499608	0.15262	0.10811	CCN2/GADD45B	2	NEO2
GO:0001819	positive regulation of cytokine production	13/47	447/18866	4.22e-11	6.64e-08	4.67e-08	IL1B/AIF1/MAPK13/TYROBP/HLA-DPA1/HLA-DPB1/GPSM3/CD83/LY96/BIRC3/PDE4B/LGALS9/CD74	13	NEO3
GO:0050670	regulation of lymphocyte proliferation	9/47	219/18866	3.02e-09	1.62e-06	1.14e-06	IL1B/LST1/AIF1/TYROBP/HLA-DPA1/RAC2/HLA-DPB1/LGALS9/CD74	9	NEO3
GO:0032944	regulation of mononuclear cell proliferation	9/47	221/18866	3.27e-09	1.62e-06	1.14e-06	IL1B/LST1/AIF1/TYROBP/HLA-DPA1/RAC2/HLA-DPB1/LGALS9/CD74	9	NEO3
GO:0070661	leukocyte proliferation	10/47	313/18866	4.12e-09	1.62e-06	1.14e-06	IL1B/LST1/AIF1/TYROBP/HLA-DPA1/RAC2/HLA-DPB1/TCIRG1/LGALS9/CD74	10	NEO3
GO:0070663	regulation of leukocyte proliferation	9/47	240/18866	6.72e-09	2.12e-06	1.49e-06	IL1B/LST1/AIF1/TYROBP/HLA-DPA1/RAC2/HLA-DPB1/LGALS9/CD74	9	NEO3
GO:0042110	T cell activation	11/47	483/18866	2.1e-08	5.5e-06	3.87e-06	IL1B/AIF1/CLEC4A/HLA-DPA1/RAC2/HLA-DPB1/TCIRG1/CD83/LAT/LGALS9/CD74	11	NEO3
GO:0046651	lymphocyte proliferation	9/47	283/18866	2.8e-08	6.04e-06	4.25e-06	IL1B/LST1/AIF1/TYROBP/HLA-DPA1/RAC2/HLA-DPB1/LGALS9/CD74	9	NEO3
GO:0032943	mononuclear cell proliferation	9/47	286/18866	3.07e-08	6.04e-06	4.25e-06	IL1B/LST1/AIF1/TYROBP/HLA-DPA1/RAC2/HLA-DPB1/LGALS9/CD74	9	NEO3
GO:0002573	myeloid leukocyte differentiation	8/47	210/18866	4.47e-08	7.82e-06	5.5e-06	ROR2/SPI1/TYROBP/CD109/SNX10/TCIRG1/CA2/CD74	8	NEO3
GO:0032755	positive regulation of interleukin-6 production	6/47	88/18866	7.98e-08	1.26e-05	8.85e-06	IL1B/AIF1/MAPK13/TYROBP/LGALS9/CD74	6	NEO3
GO:0019882	antigen processing and presentation	8/47	232/18866	9.64e-08	1.38e-05	9.72e-06	CLEC4A/HLA-DPA1/HLA-DPB1/HLA-DRA/CD68/IFI30/CTSS/CD74	8	NEO3
GO:0050863	regulation of T cell activation	9/47	332/18866	1.1e-07	1.44e-05	1.02e-05	IL1B/AIF1/HLA-DPA1/RAC2/HLA-DPB1/CD83/LAT/LGALS9/CD74	9	NEO3
GO:1902107	positive regulation of leukocyte differentiation	7/47	159/18866	1.25e-07	1.52e-05	1.07e-05	IL1B/ROR2/TYROBP/CD83/CA2/LGALS9/CD74	7	NEO3
GO:0019886	antigen processing and presentation of exogenous peptide antigen via MHC class II	6/47	99/18866	1.62e-07	1.82e-05	1.28e-05	HLA-DPA1/HLA-DPB1/HLA-DRA/IFI30/CTSS/CD74	6	NEO3
GO:0002495	antigen processing and presentation of peptide antigen via MHC class II	6/47	103/18866	2.05e-07	2.13e-05	1.5e-05	HLA-DPA1/HLA-DPB1/HLA-DRA/IFI30/CTSS/CD74	6	NEO3
GO:0002504	antigen processing and presentation of peptide or polysaccharide antigen via MHC class II	6/47	104/18866	2.17e-07	2.13e-05	1.5e-05	HLA-DPA1/HLA-DPB1/HLA-DRA/IFI30/CTSS/CD74	6	NEO3
GO:0002478	antigen processing and presentation of exogenous peptide antigen	7/47	177/18866	2.6e-07	2.41e-05	1.7e-05	CLEC4A/HLA-DPA1/HLA-DPB1/HLA-DRA/IFI30/CTSS/CD74	7	NEO3
GO:0019884	antigen processing and presentation of exogenous antigen	7/47	185/18866	3.51e-07	3.07e-05	2.16e-05	CLEC4A/HLA-DPA1/HLA-DPB1/HLA-DRA/IFI30/CTSS/CD74	7	NEO3
GO:0048002	antigen processing and presentation of peptide antigen	7/47	194/18866	4.84e-07	4.02e-05	2.83e-05	CLEC4A/HLA-DPA1/HLA-DPB1/HLA-DRA/IFI30/CTSS/CD74	7	NEO3
GO:0045453	bone resorption	5/47	64/18866	5.27e-07	4.15e-05	2.92e-05	RAC2/SNX10/TCIRG1/CA2/CTSK	5	NEO3
GO:0032729	positive regulation of interferon-gamma production	5/47	65/18866	5.69e-07	4.27e-05	3.01e-05	IL1B/HLA-DPA1/HLA-DPB1/PDE4B/LGALS9	5	NEO3
GO:1903708	positive regulation of hemopoiesis	7/47	204/18866	6.8e-07	4.87e-05	3.42e-05	IL1B/ROR2/TYROBP/CD83/CA2/LGALS9/CD74	7	NEO3
GO:0050870	positive regulation of T cell activation	7/47	214/18866	9.37e-07	6.42e-05	4.52e-05	IL1B/AIF1/HLA-DPA1/HLA-DPB1/CD83/LGALS9/CD74	7	NEO3
GO:0050671	positive regulation of lymphocyte proliferation	6/47	136/18866	1.06e-06	6.94e-05	4.89e-05	IL1B/AIF1/HLA-DPA1/HLA-DPB1/LGALS9/CD74	6	NEO3
GO:0032946	positive regulation of mononuclear cell proliferation	6/47	137/18866	1.1e-06	6.96e-05	4.9e-05	IL1B/AIF1/HLA-DPA1/HLA-DPB1/LGALS9/CD74	6	NEO3
GO:0030595	leukocyte chemotaxis	7/47	232/18866	1.61e-06	9.74e-05	6.85e-05	IL1B/AIF1/RAC2/GPSM3/PDE4B/LGALS9/CD74	7	NEO3
GO:1903039	positive regulation of leukocyte cell-cell adhesion	7/47	235/18866	1.75e-06	0.000102153	7.19e-05	IL1B/AIF1/HLA-DPA1/HLA-DPB1/CD83/LGALS9/CD74	7	NEO3
GO:0070665	positive regulation of leukocyte proliferation	6/47	150/18866	1.88e-06	0.000105482	7.42e-05	IL1B/AIF1/HLA-DPA1/HLA-DPB1/LGALS9/CD74	6	NEO3
GO:0001776	leukocyte homeostasis	5/47	86/18866	2.31e-06	0.000125399	8.83e-05	TCIRG1/PDE4B/LAT/LGALS9/CD74	5	NEO3
GO:0051251	positive regulation of lymphocyte activation	8/47	357/18866	2.51e-06	0.000131806	9.28e-05	IL1B/AIF1/TYROBP/HLA-DPA1/HLA-DPB1/CD83/LGALS9/CD74	8	NEO3
GO:0032675	regulation of interleukin-6 production	6/47	159/18866	2.63e-06	0.000133669	9.41e-05	IL1B/AIF1/MAPK13/TYROBP/LGALS9/CD74	6	NEO3
GO:0007159	leukocyte cell-cell adhesion	8/47	364/18866	2.9e-06	0.000141218	9.94e-05	IL1B/AIF1/HLA-DPA1/RAC2/HLA-DPB1/CD83/LGALS9/CD74	8	NEO3
GO:0046849	bone remodeling	5/47	91/18866	3.05e-06	0.000141218	9.94e-05	RAC2/SNX10/TCIRG1/CA2/CTSK	5	NEO3
GO:0048872	homeostasis of number of cells	7/47	256/18866	3.09e-06	0.000141218	9.94e-05	SPI1/TCIRG1/HMOX1/PDE4B/LAT/LGALS9/CD74	7	NEO3
GO:0002468	dendritic cell antigen processing and presentation	3/47	12/18866	3.14e-06	0.000141218	9.94e-05	CLEC4A/CD68/CD74	3	NEO3
GO:0042129	regulation of T cell proliferation	6/47	167/18866	3.5e-06	0.000152942	0.000107635	IL1B/AIF1/HLA-DPA1/RAC2/HLA-DPB1/LGALS9	6	NEO3
GO:0032635	interleukin-6 production	6/47	170/18866	3.87e-06	0.000164874	0.000116031	IL1B/AIF1/MAPK13/TYROBP/LGALS9/CD74	6	NEO3
GO:0002690	positive regulation of leukocyte chemotaxis	5/47	96/18866	3.98e-06	0.000164874	0.000116031	AIF1/RAC2/GPSM3/LGALS9/CD74	5	NEO3
GO:0030316	osteoclast differentiation	5/47	98/18866	4.4e-06	0.000177822	0.000125144	TYROBP/CD109/SNX10/TCIRG1/CA2	5	NEO3
GO:0042102	positive regulation of T cell proliferation	5/47	101/18866	5.11e-06	0.000201097	0.000141524	IL1B/AIF1/HLA-DPA1/HLA-DPB1/LGALS9	5	NEO3
GO:0022409	positive regulation of cell-cell adhesion	7/47	279/18866	5.44e-06	0.000209013	0.000147095	IL1B/AIF1/HLA-DPA1/HLA-DPB1/CD83/LGALS9/CD74	7	NEO3
GO:0043303	mast cell degranulation	4/47	47/18866	5.57e-06	0.000209033	0.000147109	RAC2/HMOX1/LAT/LGALS9	4	NEO3
GO:0071346	cellular response to interferon-gamma	6/47	182/18866	5.74e-06	0.000210191	0.000147924	AIF1/HLA-DPA1/HLA-DPB1/HLA-DRA/IFI30/LGALS9	6	NEO3
GO:0032649	regulation of interferon-gamma production	5/47	104/18866	5.9e-06	0.000211073	0.000148545	IL1B/HLA-DPA1/HLA-DPB1/PDE4B/LGALS9	5	NEO3
GO:0002279	mast cell activation involved in immune response	4/47	48/18866	6.07e-06	0.000212446	0.000149511	RAC2/HMOX1/LAT/LGALS9	4	NEO3
GO:0007249	I-kappaB kinase/NF-kappaB signaling	7/47	286/18866	6.4e-06	0.000216477	0.000152348	IL1B/LY96/HMOX1/BIRC3/LGALS9/S100A4/CD74	7	NEO3
GO:0002696	positive regulation of leukocyte activation	8/47	406/18866	6.48e-06	0.000216477	0.000152348	IL1B/AIF1/TYROBP/HLA-DPA1/HLA-DPB1/CD83/LGALS9/CD74	8	NEO3
GO:0002448	mast cell mediated immunity	4/47	49/18866	6.6e-06	0.000216477	0.000152348	RAC2/HMOX1/LAT/LGALS9	4	NEO3
GO:0043123	positive regulation of I-kappaB kinase/NF-kappaB signaling	6/47	188/18866	6.91e-06	0.000220744	0.000155351	IL1B/HMOX1/BIRC3/LGALS9/S100A4/CD74	6	NEO3
GO:1902105	regulation of leukocyte differentiation	7/47	290/18866	7.01e-06	0.000220744	0.000155351	IL1B/ROR2/TYROBP/CD83/CA2/LGALS9/CD74	7	NEO3
GO:0050867	positive regulation of cell activation	8/47	421/18866	8.44e-06	0.000258078	0.000181625	IL1B/AIF1/TYROBP/HLA-DPA1/HLA-DPB1/CD83/LGALS9/CD74	8	NEO3
GO:0042098	T cell proliferation	6/47	195/18866	8.52e-06	0.000258078	0.000181625	IL1B/AIF1/HLA-DPA1/RAC2/HLA-DPB1/LGALS9	6	NEO3
GO:0032609	interferon-gamma production	5/47	115/18866	9.64e-06	0.000286534	0.000201651	IL1B/HLA-DPA1/HLA-DPB1/PDE4B/LGALS9	5	NEO3
GO:0030099	myeloid cell differentiation	8/47	431/18866	1e-05	0.000292012	0.000205506	ROR2/SPI1/TYROBP/CD109/SNX10/TCIRG1/CA2/CD74	8	NEO3
GO:0034341	response to interferon-gamma	6/47	202/18866	1.04e-05	0.000298398	0.00021	AIF1/HLA-DPA1/HLA-DPB1/HLA-DRA/IFI30/LGALS9	6	NEO3
GO:0060326	cell chemotaxis	7/47	311/18866	1.1e-05	0.000310701	0.000218659	IL1B/AIF1/RAC2/GPSM3/PDE4B/LGALS9/CD74	7	NEO3
GO:0002763	positive regulation of myeloid leukocyte differentiation	4/47	58/18866	1.3e-05	0.000352908	0.000248362	ROR2/TYROBP/CA2/CD74	4	NEO3
GO:0002886	regulation of myeloid leukocyte mediated immunity	4/47	58/18866	1.3e-05	0.000352908	0.000248362	TYROBP/RAC2/HMOX1/LGALS9	4	NEO3
GO:0002685	regulation of leukocyte migration	6/47	212/18866	1.37e-05	0.000365156	0.000256982	AIF1/RAC2/GPSM3/HMOX1/LGALS9/CD74	6	NEO3
GO:0002688	regulation of leukocyte chemotaxis	5/47	124/18866	1.39e-05	0.000365156	0.000256982	AIF1/RAC2/GPSM3/LGALS9/CD74	5	NEO3
GO:1903037	regulation of leukocyte cell-cell adhesion	7/47	329/18866	1.59e-05	0.000403861	0.000284221	IL1B/AIF1/HLA-DPA1/HLA-DPB1/CD83/LGALS9/CD74	7	NEO3
GO:0045576	mast cell activation	4/47	61/18866	1.59e-05	0.000403861	0.000284221	RAC2/HMOX1/LAT/LGALS9	4	NEO3
GO:0002260	lymphocyte homeostasis	4/47	62/18866	1.7e-05	0.000424087	0.000298455	TCIRG1/LAT/LGALS9/CD74	4	NEO3
GO:0097529	myeloid leukocyte migration	6/47	222/18866	1.78e-05	0.000438255	0.000308426	IL1B/ROR2/AIF1/RAC2/PDE4B/CD74	6	NEO3
GO:0002699	positive regulation of immune effector process	6/47	223/18866	1.83e-05	0.000442616	0.000311495	IL1B/TYROBP/RAC2/HMOX1/LGALS9/CD74	6	NEO3
GO:0002687	positive regulation of leukocyte migration	5/47	142/18866	2.68e-05	0.00063894	0.00044966	AIF1/RAC2/GPSM3/LGALS9/CD74	5	NEO3
GO:1903706	regulation of hemopoiesis	8/47	498/18866	2.83e-05	0.000663267	0.000466781	IL1B/ROR2/SPI1/TYROBP/CD83/CA2/LGALS9/CD74	8	NEO3
GO:0050921	positive regulation of chemotaxis	5/47	144/18866	2.86e-05	0.000663267	0.000466781	AIF1/RAC2/GPSM3/LGALS9/CD74	5	NEO3
GO:0032418	lysosome localization	4/47	75/18866	3.61e-05	0.000805662	0.000566992	RAC2/HMOX1/LAT/LGALS9	4	NEO3
GO:0032743	positive regulation of interleukin-2 production	3/47	26/18866	3.62e-05	0.000805662	0.000566992	IL1B/CD83/PDE4B	3	NEO3
GO:0043122	regulation of I-kappaB kinase/NF-kappaB signaling	6/47	252/18866	3.63e-05	0.000805662	0.000566992	IL1B/HMOX1/BIRC3/LGALS9/S100A4/CD74	6	NEO3
GO:0043304	regulation of mast cell degranulation	3/47	32/18866	6.83e-05	0.00149451	0.00105177	RAC2/HMOX1/LGALS9	3	NEO3
GO:0033006	regulation of mast cell activation involved in immune response	3/47	33/18866	7.5e-05	0.00161861	0.00113911	RAC2/HMOX1/LGALS9	3	NEO3
GO:0060333	interferon-gamma-mediated signaling pathway	4/47	91/18866	7.71e-05	0.00164082	0.00115474	HLA-DPA1/HLA-DPB1/HLA-DRA/IFI30	4	NEO3
GO:0048771	tissue remodeling	5/47	178/18866	7.86e-05	0.00165163	0.00116235	RAC2/SNX10/TCIRG1/CA2/CTSK	5	NEO3
GO:0045582	positive regulation of T cell differentiation	4/47	92/18866	8.05e-05	0.00166722	0.00117332	IL1B/CD83/LGALS9/CD74	4	NEO3
GO:0045785	positive regulation of cell adhesion	7/47	428/18866	8.46e-05	0.00172994	0.00121746	IL1B/AIF1/HLA-DPA1/HLA-DPB1/CD83/LGALS9/CD74	7	NEO3
GO:0002695	negative regulation of leukocyte activation	5/47	184/18866	9.2e-05	0.00185714	0.00130698	LST1/TYROBP/HMOX1/LGALS9/CD74	5	NEO3
GO:0022407	regulation of cell-cell adhesion	7/47	439/18866	9.91e-05	0.00197538	0.00139019	IL1B/AIF1/HLA-DPA1/HLA-DPB1/CD83/LGALS9/CD74	7	NEO3
GO:0045639	positive regulation of myeloid cell differentiation	4/47	101/18866	0.000115647	0.0022768	0.00160232	ROR2/TYROBP/CA2/CD74	4	NEO3
GO:0030593	neutrophil chemotaxis	4/47	103/18866	0.000124776	0.0024262	0.00170746	IL1B/RAC2/PDE4B/CD74	4	NEO3
GO:0045621	positive regulation of lymphocyte differentiation	4/47	105/18866	0.000134416	0.00258178	0.00181695	IL1B/CD83/LGALS9/CD74	4	NEO3
GO:0002697	regulation of immune effector process	7/47	470/18866	0.000151231	0.00286975	0.00201961	IL1B/TYROBP/RAC2/HMOX1/BIRC3/LGALS9/CD74	7	NEO3
GO:0050852	T cell receptor signaling pathway	5/47	206/18866	0.000156227	0.00292925	0.00206149	HLA-DPA1/HLA-DPB1/HLA-DRA/PDE4B/LAT	5	NEO3
GO:0050866	negative regulation of cell activation	5/47	207/18866	0.000159797	0.00296095	0.00208379	LST1/TYROBP/HMOX1/LGALS9/CD74	5	NEO3
GO:0002703	regulation of leukocyte mediated immunity	5/47	211/18866	0.000174708	0.0031996	0.00225175	IL1B/TYROBP/RAC2/HMOX1/LGALS9	5	NEO3
GO:0033003	regulation of mast cell activation	3/47	44/18866	0.000178643	0.00323405	0.00227599	RAC2/HMOX1/LGALS9	3	NEO3
GO:0032722	positive regulation of chemokine production	3/47	45/18866	0.000191069	0.00341971	0.00240665	IL1B/LGALS9/CD74	3	NEO3
GO:0030574	collagen catabolic process	3/47	47/18866	0.000217575	0.00380757	0.00267961	MMP19/CTSS/CTSK	3	NEO3
GO:0043300	regulation of leukocyte degranulation	3/47	47/18866	0.000217575	0.00380757	0.00267961	RAC2/HMOX1/LGALS9	3	NEO3
GO:1990266	neutrophil migration	4/47	122/18866	0.000239463	0.00414455	0.00291677	IL1B/RAC2/PDE4B/CD74	4	NEO3
GO:0032663	regulation of interleukin-2 production	3/47	49/18866	0.000246355	0.00418413	0.00294462	IL1B/CD83/PDE4B	3	NEO3
GO:0002761	regulation of myeloid leukocyte differentiation	4/47	123/18866	0.000247063	0.00418413	0.00294462	ROR2/TYROBP/CA2/CD74	4	NEO3
GO:0050920	regulation of chemotaxis	5/47	229/18866	0.000255407	0.00427943	0.00301169	AIF1/RAC2/GPSM3/LGALS9/CD74	5	NEO3
GO:0002887	negative regulation of myeloid leukocyte mediated immunity	2/47	10/18866	0.000269901	0.00438242	0.00308417	HMOX1/LGALS9	2	NEO3
GO:0046598	positive regulation of viral entry into host cell	2/47	10/18866	0.000269901	0.00438242	0.00308417	LGALS9/CD74	2	NEO3
GO:0075294	positive regulation by symbiont of entry into host	2/47	10/18866	0.000269901	0.00438242	0.00308417	LGALS9/CD74	2	NEO3
GO:0071621	granulocyte chemotaxis	4/47	127/18866	0.000279205	0.00448723	0.00315793	IL1B/RAC2/PDE4B/CD74	4	NEO3
GO:0030098	lymphocyte differentiation	6/47	368/18866	0.000289053	0.00459857	0.00323629	IL1B/SPI1/TCIRG1/CD83/LGALS9/CD74	6	NEO3
GO:0006968	cellular defense response	3/47	54/18866	0.000328784	0.00503626	0.00354432	TYROBP/TCIRG1/LY96	3	NEO3
GO:0032623	interleukin-2 production	3/47	54/18866	0.000328784	0.00503626	0.00354432	IL1B/CD83/PDE4B	3	NEO3
GO:0032757	positive regulation of interleukin-8 production	3/47	54/18866	0.000328784	0.00503626	0.00354432	IL1B/LGALS9/CD74	3	NEO3
GO:0002604	regulation of dendritic cell antigen processing and presentation	2/47	11/18866	0.000329355	0.00503626	0.00354432	CD68/CD74	2	NEO3
GO:0051452	intracellular pH reduction	3/47	55/18866	0.000347146	0.00525726	0.00369984	ATP6V1B2/TCIRG1/CA2	3	NEO3
GO:0031529	ruffle organization	3/47	56/18866	0.000366156	0.00549235	0.00386529	AIF1/SNX10/TCIRG1	3	NEO3
GO:0031392	regulation of prostaglandin biosynthetic process	2/47	12/18866	0.000394599	0.00570177	0.00401268	IL1B/CD74	2	NEO3
GO:0033004	negative regulation of mast cell activation	2/47	12/18866	0.000394599	0.00570177	0.00401268	HMOX1/LGALS9	2	NEO3
GO:0043301	negative regulation of leukocyte degranulation	2/47	12/18866	0.000394599	0.00570177	0.00401268	HMOX1/LGALS9	2	NEO3
GO:0071639	positive regulation of monocyte chemotactic protein-1 production	2/47	12/18866	0.000394599	0.00570177	0.00401268	IL1B/LGALS9	2	NEO3
GO:0030217	T cell differentiation	5/47	253/18866	0.000403804	0.0057631	0.00405583	IL1B/TCIRG1/CD83/LGALS9/CD74	5	NEO3
GO:0045851	pH reduction	3/47	58/18866	0.000406161	0.0057631	0.00405583	ATP6V1B2/TCIRG1/CA2	3	NEO3
GO:0032653	regulation of interleukin-10 production	3/47	60/18866	0.000448874	0.00625643	0.00440302	TYROBP/CD83/LGALS9	3	NEO3
GO:0061900	glial cell activation	3/47	60/18866	0.000448874	0.00625643	0.00440302	IL1B/AIF1/TYROBP	3	NEO3
GO:0001894	tissue homeostasis	5/47	261/18866	0.000465445	0.00643049	0.00452552	RAC2/SNX10/TCIRG1/CA2/CTSK	5	NEO3
GO:0046631	alpha-beta T cell activation	4/47	146/18866	0.000474071	0.00649271	0.00456931	CLEC4A/TCIRG1/CD83/LGALS9	4	NEO3
GO:0045637	regulation of myeloid cell differentiation	5/47	263/18866	0.000481908	0.00654315	0.0046048	ROR2/SPI1/TYROBP/CA2/CD74	5	NEO3
GO:0032613	interleukin-10 production	3/47	63/18866	0.000518184	0.00694799	0.00488971	TYROBP/CD83/LGALS9	3	NEO3
GO:0045580	regulation of T cell differentiation	4/47	150/18866	0.000524959	0.00694799	0.00488971	IL1B/CD83/LGALS9/CD74	4	NEO3
GO:0097530	granulocyte migration	4/47	150/18866	0.000524959	0.00694799	0.00488971	IL1B/RAC2/PDE4B/CD74	4	NEO3
GO:0070486	leukocyte aggregation	2/47	14/18866	0.000542342	0.00705941	0.00496812	IL1B/RAC2	2	NEO3
GO:2001279	regulation of unsaturated fatty acid biosynthetic process	2/47	14/18866	0.000542342	0.00705941	0.00496812	IL1B/CD74	2	NEO3
GO:0002224	toll-like receptor signaling pathway	4/47	152/18866	0.00055181	0.00712378	0.00501343	LY96/BIRC3/CTSS/CTSK	4	NEO3
GO:0051250	negative regulation of lymphocyte activation	4/47	154/18866	0.000579625	0.00742203	0.00522332	LST1/TYROBP/LGALS9/CD74	4	NEO3
GO:0032642	regulation of chemokine production	3/47	68/18866	0.000648284	0.00823425	0.00579493	IL1B/LGALS9/CD74	3	NEO3
GO:0032602	chemokine production	3/47	75/18866	0.000862896	0.0108725	0.00765161	IL1B/LGALS9/CD74	3	NEO3
GO:0071605	monocyte chemotactic protein-1 production	2/47	18/18866	0.000906075	0.0112368	0.00790797	IL1B/LGALS9	2	NEO3
GO:0071637	regulation of monocyte chemotactic protein-1 production	2/47	18/18866	0.000906075	0.0112368	0.00790797	IL1B/LGALS9	2	NEO3
GO:0150076	neuroinflammatory response	3/47	77/18866	0.000931527	0.0114622	0.0080666	IL1B/AIF1/TYROBP	3	NEO3
GO:0002683	negative regulation of immune system process	6/47	463/18866	0.000968251	0.0118217	0.00831962	LST1/TYROBP/CD68/HMOX1/LGALS9/CD74	6	NEO3
GO:0050672	negative regulation of lymphocyte proliferation	3/47	79/18866	0.00100353	0.0121581	0.00855641	LST1/TYROBP/LGALS9	3	NEO3
GO:0032945	negative regulation of mononuclear cell proliferation	3/47	80/18866	0.00104082	0.0125136	0.00880657	LST1/TYROBP/LGALS9	3	NEO3
GO:0045619	regulation of lymphocyte differentiation	4/47	181/18866	0.0010594	0.0126405	0.00889587	IL1B/CD83/LGALS9/CD74	4	NEO3
GO:0022617	extracellular matrix disassembly	3/47	82/18866	0.00111799	0.0130856	0.00920913	MMP19/CTSS/CTSK	3	NEO3
GO:0002577	regulation of antigen processing and presentation	2/47	20/18866	0.00112163	0.0130856	0.00920913	CD68/CD74	2	NEO3
GO:0071243	cellular response to arsenic-containing substance	2/47	20/18866	0.00112163	0.0130856	0.00920913	MAPK13/HMOX1	2	NEO3
GO:0002718	regulation of cytokine production involved in immune response	3/47	83/18866	0.0011579	0.0134095	0.00943707	IL1B/HMOX1/CD74	3	NEO3
GO:0002429	immune response-activating cell surface receptor signaling pathway	6/47	481/18866	0.00117843	0.0134495	0.00946522	CLEC4A/HLA-DPA1/HLA-DPB1/HLA-DRA/PDE4B/LAT	6	NEO3
GO:0002757	immune response-activating signal transduction	6/47	481/18866	0.00117843	0.0134495	0.00946522	CLEC4A/HLA-DPA1/HLA-DPB1/HLA-DRA/PDE4B/LAT	6	NEO3
GO:0050851	antigen receptor-mediated signaling pathway	5/47	325/18866	0.00124723	0.0141274	0.00994231	HLA-DPA1/HLA-DPB1/HLA-DRA/PDE4B/LAT	5	NEO3
GO:0043312	neutrophil degranulation	6/47	487/18866	0.00125577	0.0141274	0.00994231	ANPEP/TYROBP/TCIRG1/CD68/GLIPR1/CTSS	6	NEO3
GO:0051048	negative regulation of secretion	4/47	190/18866	0.00126753	0.0141586	0.00996427	IL1B/HMOX1/LGALS9/CD74	4	NEO3
GO:0070664	negative regulation of leukocyte proliferation	3/47	86/18866	0.00128299	0.0142304	0.0100148	LST1/TYROBP/LGALS9	3	NEO3
GO:0002283	neutrophil activation involved in immune response	6/47	490/18866	0.00129587	0.0142727	0.0100446	ANPEP/TYROBP/TCIRG1/CD68/GLIPR1/CTSS	6	NEO3
GO:0051453	regulation of intracellular pH	3/47	87/18866	0.0013265	0.0145086	0.0102106	ATP6V1B2/TCIRG1/CA2	3	NEO3
GO:0032496	response to lipopolysaccharide	5/47	334/18866	0.00140732	0.0152864	0.010758	IL1B/CD68/LY96/PDE4B/LGALS9	5	NEO3
GO:0045723	positive regulation of fatty acid biosynthetic process	2/47	23/18866	0.00148644	0.0160352	0.0112849	IL1B/CD74	2	NEO3
GO:2000377	regulation of reactive oxygen species metabolic process	4/47	200/18866	0.00153069	0.0164002	0.0115418	IL1B/AIF1/TYROBP/RAC2	4	NEO3
GO:0002221	pattern recognition receptor signaling pathway	4/47	201/18866	0.00155894	0.0165901	0.0116754	LY96/BIRC3/CTSS/CTSK	4	NEO3
GO:0032677	regulation of interleukin-8 production	3/47	93/18866	0.00160713	0.0169881	0.0119556	IL1B/LGALS9/CD74	3	NEO3
GO:1903306	negative regulation of regulated secretory pathway	2/47	24/18866	0.001619	0.0169995	0.0119636	HMOX1/LGALS9	2	NEO3
GO:0030641	regulation of cellular pH	3/47	94/18866	0.00165723	0.0172857	0.012165	ATP6V1B2/TCIRG1/CA2	3	NEO3
GO:0071222	cellular response to lipopolysaccharide	4/47	208/18866	0.00176698	0.0183091	0.0128852	IL1B/CD68/LY96/PDE4B	4	NEO3
GO:0035710	CD4-positive, alpha-beta T cell activation	3/47	97/18866	0.00181337	0.018667	0.0131371	TCIRG1/CD83/LGALS9	3	NEO3
GO:0002237	response to molecule of bacterial origin	5/47	356/18866	0.00186231	0.0190464	0.0134041	IL1B/CD68/LY96/PDE4B/LGALS9	5	NEO3
GO:0090023	positive regulation of neutrophil chemotaxis	2/47	26/18866	0.00190039	0.0193105	0.0135899	RAC2/CD74	2	NEO3
GO:0001818	negative regulation of cytokine production	5/47	360/18866	0.00195542	0.0197422	0.0138938	CLEC4A/TYROBP/CD83/HMOX1/LGALS9	5	NEO3
GO:0032637	interleukin-8 production	3/47	101/18866	0.00203543	0.0202899	0.0142792	IL1B/LGALS9/CD74	3	NEO3
GO:0042116	macrophage activation	3/47	101/18866	0.00203543	0.0202899	0.0142792	AIF1/TYROBP/CD74	3	NEO3
GO:0045672	positive regulation of osteoclast differentiation	2/47	27/18866	0.00204917	0.0202984	0.0142852	TYROBP/CA2	2	NEO3
GO:0006885	regulation of pH	3/47	103/18866	0.00215253	0.021189	0.0149119	ATP6V1B2/TCIRG1/CA2	3	NEO3
GO:0090383	phagosome acidification	2/47	28/18866	0.00220331	0.0215116	0.015139	ATP6V1B2/TCIRG1	2	NEO3
GO:0002367	cytokine production involved in immune response	3/47	104/18866	0.00221262	0.0215116	0.015139	IL1B/HMOX1/CD74	3	NEO3
GO:0071219	cellular response to molecule of bacterial origin	4/47	222/18866	0.00223962	0.0216405	0.0152297	IL1B/CD68/LY96/PDE4B	4	NEO3
GO:0032611	interleukin-1 beta production	3/47	106/18866	0.00233591	0.0222973	0.0156919	IL1B/TYROBP/LGALS9	3	NEO3
GO:2000379	positive regulation of reactive oxygen species metabolic process	3/47	106/18866	0.00233591	0.0222973	0.0156919	IL1B/AIF1/TYROBP	3	NEO3
GO:0071624	positive regulation of granulocyte chemotaxis	2/47	29/18866	0.00236277	0.0224178	0.0157768	RAC2/CD74	2	NEO3
GO:0001516	prostaglandin biosynthetic process	2/47	30/18866	0.00252753	0.0232799	0.0163834	IL1B/CD74	2	NEO3
GO:0035666	TRIF-dependent toll-like receptor signaling pathway	2/47	30/18866	0.00252753	0.0232799	0.0163834	LY96/BIRC3	2	NEO3
GO:0043372	positive regulation of CD4-positive, alpha-beta T cell differentiation	2/47	30/18866	0.00252753	0.0232799	0.0163834	CD83/LGALS9	2	NEO3
GO:0046457	prostanoid biosynthetic process	2/47	30/18866	0.00252753	0.0232799	0.0163834	IL1B/CD74	2	NEO3
GO:0061082	myeloid leukocyte cytokine production	2/47	30/18866	0.00252753	0.0232799	0.0163834	HMOX1/CD74	2	NEO3
GO:0032680	regulation of tumor necrosis factor production	3/47	110/18866	0.00259509	0.0237632	0.0167236	CLEC4A/LY96/LGALS9	3	NEO3
GO:1902624	positive regulation of neutrophil migration	2/47	31/18866	0.00269756	0.0245587	0.0172834	RAC2/CD74	2	NEO3
GO:0032963	collagen metabolic process	3/47	113/18866	0.00280071	0.0252064	0.0177392	MMP19/CTSS/CTSK	3	NEO3
GO:1903555	regulation of tumor necrosis factor superfamily cytokine production	3/47	113/18866	0.00280071	0.0252064	0.0177392	CLEC4A/LY96/LGALS9	3	NEO3
GO:0030004	cellular monovalent inorganic cation homeostasis	3/47	114/18866	0.00287141	0.0255635	0.0179905	ATP6V1B2/TCIRG1/CA2	3	NEO3
GO:0032673	regulation of interleukin-4 production	2/47	32/18866	0.00287285	0.0255635	0.0179905	CD83/LGALS9	2	NEO3
GO:0032640	tumor necrosis factor production	3/47	116/18866	0.00301611	0.0266875	0.0187816	CLEC4A/LY96/LGALS9	3	NEO3
GO:0045920	negative regulation of exocytosis	2/47	33/18866	0.00305335	0.0267168	0.0188022	HMOX1/LGALS9	2	NEO3
GO:0090022	regulation of neutrophil chemotaxis	2/47	33/18866	0.00305335	0.0267168	0.0188022	RAC2/CD74	2	NEO3
GO:0002756	MyD88-independent toll-like receptor signaling pathway	2/47	34/18866	0.00323905	0.0277497	0.0195291	LY96/BIRC3	2	NEO3
GO:0046685	response to arsenic-containing substance	2/47	34/18866	0.00323905	0.0277497	0.0195291	MAPK13/HMOX1	2	NEO3
GO:0071706	tumor necrosis factor superfamily cytokine production	3/47	119/18866	0.00324146	0.0277497	0.0195291	CLEC4A/LY96/LGALS9	3	NEO3
GO:0071216	cellular response to biotic stimulus	4/47	246/18866	0.00324187	0.0277497	0.0195291	IL1B/CD68/LY96/PDE4B	4	NEO3
GO:0002831	regulation of response to biotic stimulus	5/47	409/18866	0.00339216	0.0287674	0.0202453	IL1B/CLEC4A/LY96/BIRC3/LGALS9	5	NEO3
GO:0032612	interleukin-1 production	3/47	121/18866	0.00339729	0.0287674	0.0202453	IL1B/TYROBP/LGALS9	3	NEO3
GO:0032633	interleukin-4 production	2/47	35/18866	0.00342992	0.0288884	0.0203305	CD83/LGALS9	2	NEO3
GO:2001233	regulation of apoptotic signaling pathway	5/47	413/18866	0.00353594	0.0296229	0.0208474	IL1B/HMOX1/CHCHD10/LGALS9/CD74	5	NEO3
GO:0033572	transferrin transport	2/47	36/18866	0.00362594	0.0298997	0.0210422	ATP6V1B2/TCIRG1	2	NEO3
GO:0071634	regulation of transforming growth factor beta production	2/47	36/18866	0.00362594	0.0298997	0.0210422	TYROBP/LGALS9	2	NEO3
GO:2000516	positive regulation of CD4-positive, alpha-beta T cell activation	2/47	36/18866	0.00362594	0.0298997	0.0210422	CD83/LGALS9	2	NEO3
GO:0043500	muscle adaptation	3/47	125/18866	0.00372257	0.0305367	0.0214905	IL1B/AIF1/HMOX1	3	NEO3
GO:0032733	positive regulation of interleukin-10 production	2/47	38/18866	0.0040333	0.0322459	0.0226934	CD83/LGALS9	2	NEO3
GO:0043029	T cell homeostasis	2/47	38/18866	0.0040333	0.0322459	0.0226934	TCIRG1/LGALS9	2	NEO3
GO:0045923	positive regulation of fatty acid metabolic process	2/47	38/18866	0.0040333	0.0322459	0.0226934	IL1B/CD74	2	NEO3
GO:0046596	regulation of viral entry into host cell	2/47	38/18866	0.0040333	0.0322459	0.0226934	LGALS9/CD74	2	NEO3
GO:0071604	transforming growth factor beta production	2/47	38/18866	0.0040333	0.0322459	0.0226934	TYROBP/LGALS9	2	NEO3
GO:0016601	Rac protein signal transduction	2/47	39/18866	0.00424459	0.0337638	0.0237616	AIF1/RAC2	2	NEO3
GO:0051656	establishment of organelle localization	5/47	432/18866	0.00427959	0.0338712	0.0238372	RAC2/TCIRG1/HMOX1/LAT/LGALS9	5	NEO3
GO:0042476	odontogenesis	3/47	132/18866	0.00433634	0.0341487	0.0240325	SNX10/TCIRG1/CA2	3	NEO3
GO:0046718	viral entry into host cell	3/47	134/18866	0.0045223	0.035436	0.0249384	ANPEP/LGALS9/CD74	3	NEO3
GO:0009268	response to pH	2/47	42/18866	0.00490863	0.0380842	0.0268021	CA2/CTSS	2	NEO3
GO:1902622	regulation of neutrophil migration	2/47	42/18866	0.00490863	0.0380842	0.0268021	RAC2/CD74	2	NEO3
GO:0097028	dendritic cell differentiation	2/47	44/18866	0.00537619	0.0413049	0.0290687	SPI1/LGALS9	2	NEO3
GO:0097178	ruffle assembly	2/47	44/18866	0.00537619	0.0413049	0.0290687	AIF1/SNX10	2	NEO3
GO:0008286	insulin receptor signaling pathway	3/47	143/18866	0.00541879	0.04143	0.0291568	IL1B/ATP6V1B2/TCIRG1	3	NEO3
GO:0002700	regulation of production of molecular mediator of immune response	3/47	144/18866	0.0055245	0.0415368	0.0292319	IL1B/HMOX1/CD74	3	NEO3
GO:0051403	stress-activated MAPK cascade	4/47	286/18866	0.00552862	0.0415368	0.0292319	IL1B/ROR2/MAPK13/LGALS9	4	NEO3
GO:0014002	astrocyte development	2/47	45/18866	0.00561736	0.0415368	0.0292319	IL1B/ROR2	2	NEO3
GO:0045429	positive regulation of nitric oxide biosynthetic process	2/47	45/18866	0.00561736	0.0415368	0.0292319	IL1B/AIF1	2	NEO3
GO:0045616	regulation of keratinocyte differentiation	2/47	45/18866	0.00561736	0.0415368	0.0292319	CD109/CTSK	2	NEO3
GO:0052372	modulation by symbiont of entry into host	2/47	45/18866	0.00561736	0.0415368	0.0292319	LGALS9/CD74	2	NEO3
GO:0070266	necroptotic process	2/47	45/18866	0.00561736	0.0415368	0.0292319	LY96/BIRC3	2	NEO3
GO:0072593	reactive oxygen species metabolic process	4/47	288/18866	0.00566524	0.0416951	0.0293433	IL1B/AIF1/TYROBP/RAC2	4	NEO3
GO:0044409	entry into host	3/47	147/18866	0.0058491	0.0427541	0.0300886	ANPEP/LGALS9/CD74	3	NEO3
GO:1904407	positive regulation of nitric oxide metabolic process	2/47	46/18866	0.00586342	0.0427541	0.0300886	IL1B/AIF1	2	NEO3
GO:0060249	anatomical structure homeostasis	5/47	469/18866	0.00603939	0.0438343	0.0308488	RAC2/SNX10/TCIRG1/CA2/CTSK	5	NEO3
GO:0030225	macrophage differentiation	2/47	47/18866	0.00611434	0.043973	0.0309464	ROR2/SPI1	2	NEO3
GO:0046638	positive regulation of alpha-beta T cell differentiation	2/47	47/18866	0.00611434	0.043973	0.0309464	CD83/LGALS9	2	NEO3
GO:0043370	regulation of CD4-positive, alpha-beta T cell differentiation	2/47	48/18866	0.00637011	0.0453979	0.0319492	CD83/LGALS9	2	NEO3
GO:0090382	phagosome maturation	2/47	48/18866	0.00637011	0.0453979	0.0319492	ATP6V1B2/TCIRG1	2	NEO3
GO:0031098	stress-activated protein kinase signaling cascade	4/47	300/18866	0.00653267	0.0463466	0.0326169	IL1B/ROR2/MAPK13/LGALS9	4	NEO3
GO:0006692	prostanoid metabolic process	2/47	49/18866	0.0066307	0.0465526	0.0327618	IL1B/CD74	2	NEO3
GO:0006693	prostaglandin metabolic process	2/47	49/18866	0.0066307	0.0465526	0.0327618	IL1B/CD74	2	NEO3
GO:0002262	myeloid cell homeostasis	3/47	154/18866	0.00665037	0.0465526	0.0327618	SPI1/HMOX1/PDE4B	3	NEO3
GO:0001774	microglial cell activation	2/47	50/18866	0.00689608	0.0476374	0.0335252	AIF1/TYROBP	2	NEO3
GO:0002269	leukocyte activation involved in inflammatory response	2/47	50/18866	0.00689608	0.0476374	0.0335252	AIF1/TYROBP	2	NEO3
GO:0097300	programmed necrotic cell death	2/47	50/18866	0.00689608	0.0476374	0.0335252	LY96/BIRC3	2	NEO3
GO:0002440	production of molecular mediator of immune response	4/47	306/18866	0.0069978	0.048129	0.0338712	IL1B/TCIRG1/HMOX1/CD74	4	NEO3
GO:0050729	positive regulation of inflammatory response	3/47	158/18866	0.00713619	0.0488606	0.0343861	IL1B/MAPK13/GPSM3	3	NEO3
GO:0043277	apoptotic cell clearance	2/47	51/18866	0.00716622	0.0488606	0.0343861	TYROBP/RAC2	2	NEO3
GO:0055067	monovalent inorganic cation homeostasis	3/47	159/18866	0.00726086	0.0492925	0.03469	ATP6V1B2/TCIRG1/CA2	3	NEO3
GO:0002704	negative regulation of leukocyte mediated immunity	2/47	52/18866	0.00744111	0.0498713	0.0350974	HMOX1/LGALS9	2	NEO3
GO:0038066	p38MAPK cascade	2/47	52/18866	0.00744111	0.0498713	0.0350974	IL1B/LGALS9	2	NEO3
GO:0071622	regulation of granulocyte chemotaxis	2/47	52/18866	0.00744111	0.0498713	0.0350974	RAC2/CD74	2	NEO3
GO:1903305	regulation of regulated secretory pathway	3/47	162/18866	0.00764262	0.0510048	0.0358951	RAC2/HMOX1/LGALS9	3	NEO3
GO:0032731	positive regulation of interleukin-1 beta production	2/47	53/18866	0.00772072	0.0512202	0.0360467	TYROBP/LGALS9	2	NEO3
GO:0031214	biomineral tissue development	3/47	163/18866	0.00777247	0.0512202	0.0360467	ROR2/SNX10/TCIRG1	3	NEO3
GO:0110148	biomineralization	3/47	163/18866	0.00777247	0.0512202	0.0360467	ROR2/SNX10/TCIRG1	3	NEO3
GO:1903531	negative regulation of secretion by cell	3/47	166/18866	0.00816986	0.0535371	0.0376773	IL1B/HMOX1/LGALS9	3	NEO3
GO:0002720	positive regulation of cytokine production involved in immune response	2/47	55/18866	0.00829401	0.0535371	0.0376773	IL1B/CD74	2	NEO3
GO:0032720	negative regulation of tumor necrosis factor production	2/47	55/18866	0.00829401	0.0535371	0.0376773	CLEC4A/LGALS9	2	NEO3
GO:0035065	regulation of histone acetylation	2/47	55/18866	0.00829401	0.0535371	0.0376773	IL1B/SPI1	2	NEO3
GO:0042304	regulation of fatty acid biosynthetic process	2/47	55/18866	0.00829401	0.0535371	0.0376773	IL1B/CD74	2	NEO3
GO:0052126	movement in host environment	3/47	169/18866	0.00857906	0.0549818	0.0386939	ANPEP/LGALS9/CD74	3	NEO3
GO:0070228	regulation of lymphocyte apoptotic process	2/47	56/18866	0.00858763	0.0549818	0.0386939	LGALS9/CD74	2	NEO3
GO:0071496	cellular response to external stimulus	4/47	326/18866	0.00870582	0.0555128	0.0390677	IL1B/AIF1/CD68/HMOX1	4	NEO3
GO:0030856	regulation of epithelial cell differentiation	3/47	171/18866	0.00885846	0.0562058	0.0395554	IL1B/CD109/CTSK	3	NEO3
GO:1903556	negative regulation of tumor necrosis factor superfamily cytokine production	2/47	57/18866	0.00888588	0.0562058	0.0395554	CLEC4A/LGALS9	2	NEO3
GO:0050806	positive regulation of synaptic transmission	3/47	172/18866	0.00900015	0.0567009	0.0399038	ROR2/TYROBP/CA2	3	NEO3
GO:0071375	cellular response to peptide hormone stimulus	4/47	330/18866	0.00907741	0.0569598	0.040086	IL1B/ATP6V1B2/TCIRG1/CA2	4	NEO3
GO:0000768	syncytium formation by plasma membrane fusion	2/47	58/18866	0.00918872	0.0572025	0.0402568	TYROBP/CD109	2	NEO3
GO:0140253	cell-cell fusion	2/47	58/18866	0.00918872	0.0572025	0.0402568	TYROBP/CD109	2	NEO3
GO:0006636	unsaturated fatty acid biosynthetic process	2/47	59/18866	0.00949615	0.0584236	0.0411161	IL1B/CD74	2	NEO3
GO:0031663	lipopolysaccharide-mediated signaling pathway	2/47	59/18866	0.00949615	0.0584236	0.0411161	IL1B/LY96	2	NEO3
GO:0046456	icosanoid biosynthetic process	2/47	59/18866	0.00949615	0.0584236	0.0411161	IL1B/CD74	2	NEO3
GO:0006949	syncytium formation	2/47	60/18866	0.00980812	0.059644	0.041975	TYROBP/CD109	2	NEO3
GO:0032732	positive regulation of interleukin-1 production	2/47	60/18866	0.00980812	0.059644	0.041975	TYROBP/LGALS9	2	NEO3
GO:1903428	positive regulation of reactive oxygen species biosynthetic process	2/47	60/18866	0.00980812	0.059644	0.041975	IL1B/AIF1	2	NEO3
GO:1903902	positive regulation of viral life cycle	2/47	61/18866	0.0101246	0.0610969	0.0429975	LGALS9/CD74	2	NEO3
GO:2000756	regulation of peptidyl-lysine acetylation	2/47	61/18866	0.0101246	0.0610969	0.0429975	IL1B/SPI1	2	NEO3
GO:0043405	regulation of MAP kinase activity	4/47	342/18866	0.0102542	0.0616425	0.0433815	IL1B/ROR2/DUSP2/CD74	4	NEO3
GO:0030888	regulation of B cell proliferation	2/47	62/18866	0.0104456	0.0625546	0.0440234	TYROBP/CD74	2	NEO3
GO:0046635	positive regulation of alpha-beta T cell activation	2/47	63/18866	0.0107711	0.0639762	0.0450238	CD83/LGALS9	2	NEO3
GO:2000514	regulation of CD4-positive, alpha-beta T cell activation	2/47	63/18866	0.0107711	0.0639762	0.0450238	CD83/LGALS9	2	NEO3
GO:0038061	NIK/NF-kappaB signaling	3/47	184/18866	0.0108049	0.0639762	0.0450238	IL1B/BIRC3/LGALS9	3	NEO3
GO:0046637	regulation of alpha-beta T cell differentiation	2/47	64/18866	0.0111011	0.0652395	0.0459129	CD83/LGALS9	2	NEO3
GO:0070265	necrotic cell death	2/47	64/18866	0.0111011	0.0652395	0.0459129	LY96/BIRC3	2	NEO3
GO:0045604	regulation of epidermal cell differentiation	2/47	65/18866	0.0114355	0.0667068	0.0469456	CD109/CTSK	2	NEO3
GO:0098586	cellular response to virus	2/47	65/18866	0.0114355	0.0667068	0.0469456	BIRC3/LGALS9	2	NEO3
GO:0045670	regulation of osteoclast differentiation	2/47	67/18866	0.0121174	0.0704242	0.0495617	TYROBP/CA2	2	NEO3
GO:0045428	regulation of nitric oxide biosynthetic process	2/47	68/18866	0.012465	0.0721778	0.0507958	IL1B/AIF1	2	NEO3
GO:0048662	negative regulation of smooth muscle cell proliferation	2/47	69/18866	0.0128169	0.0739435	0.0520384	AIF1/HMOX1	2	NEO3
GO:0002449	lymphocyte mediated immunity	4/47	366/18866	0.0128962	0.0741298	0.0521695	IL1B/TCIRG1/LGALS9/CD74	4	NEO3
GO:0035690	cellular response to drug	2/47	71/18866	0.0135336	0.0775106	0.0545488	IL1B/PDE4B	2	NEO3
GO:0070227	lymphocyte apoptotic process	2/47	73/18866	0.0142674	0.0814174	0.0572982	LGALS9/CD74	2	NEO3
GO:0034121	regulation of toll-like receptor signaling pathway	2/47	74/18866	0.0146407	0.0832458	0.058585	LY96/BIRC3	2	NEO3
GO:0006909	phagocytosis	4/47	382/18866	0.0148798	0.0841765	0.05924	IL1B/AIF1/TYROBP/RAC2	4	NEO3
GO:0001910	regulation of leukocyte mediated cytotoxicity	2/47	75/18866	0.0150182	0.0841765	0.05924	TYROBP/LGALS9	2	NEO3
GO:0043627	response to estrogen	2/47	75/18866	0.0150182	0.0841765	0.05924	HMOX1/CA2	2	NEO3
GO:1901983	regulation of protein acetylation	2/47	75/18866	0.0150182	0.0841765	0.05924	IL1B/SPI1	2	NEO3
GO:0031349	positive regulation of defense response	4/47	385/18866	0.0152721	0.0852962	0.060028	IL1B/CLEC4A/MAPK13/GPSM3	4	NEO3
GO:0033077	T cell differentiation in thymus	2/47	76/18866	0.0153998	0.0857057	0.0603162	IL1B/CD74	2	NEO3
GO:0070555	response to interleukin-1	3/47	211/18866	0.0155854	0.0864331	0.0608281	IL1B/MAPK13/LGALS9	3	NEO3
GO:0051701	interaction with host	3/47	212/18866	0.0157819	0.0872159	0.061379	ANPEP/LGALS9/CD74	3	NEO3
GO:0043367	CD4-positive, alpha-beta T cell differentiation	2/47	78/18866	0.0161756	0.0887686	0.0624717	CD83/LGALS9	2	NEO3
GO:0050688	regulation of defense response to virus	2/47	78/18866	0.0161756	0.0887686	0.0624717	IL1B/BIRC3	2	NEO3
GO:0006809	nitric oxide biosynthetic process	2/47	79/18866	0.0165697	0.0899905	0.0633317	IL1B/AIF1	2	NEO3
GO:0006826	iron ion transport	2/47	79/18866	0.0165697	0.0899905	0.0633317	ATP6V1B2/TCIRG1	2	NEO3
GO:0043407	negative regulation of MAP kinase activity	2/47	79/18866	0.0165697	0.0899905	0.0633317	IL1B/DUSP2	2	NEO3
GO:0042590	antigen processing and presentation of exogenous peptide antigen via MHC class I	2/47	80/18866	0.0169679	0.0912095	0.0641895	CLEC4A/IFI30	2	NEO3
GO:0048678	response to axon injury	2/47	80/18866	0.0169679	0.0912095	0.0641895	AIF1/TYROBP	2	NEO3
GO:1901224	positive regulation of NIK/NF-kappaB signaling	2/47	80/18866	0.0169679	0.0912095	0.0641895	IL1B/LGALS9	2	NEO3
GO:1901653	cellular response to peptide	4/47	398/18866	0.0170477	0.0913272	0.0642724	IL1B/ATP6V1B2/TCIRG1/CA2	4	NEO3
GO:0017157	regulation of exocytosis	3/47	222/18866	0.0178245	0.095165	0.0669732	RAC2/HMOX1/LGALS9	3	NEO3
GO:0048708	astrocyte differentiation	2/47	83/18866	0.0181867	0.0967707	0.0681033	IL1B/ROR2	2	NEO3
GO:0046209	nitric oxide metabolic process	2/47	84/18866	0.0186011	0.0986421	0.0694203	IL1B/AIF1	2	NEO3
GO:0032869	cellular response to insulin stimulus	3/47	226/18866	0.0186811	0.0987341	0.069485	IL1B/ATP6V1B2/TCIRG1	3	NEO3
GO:0001503	ossification	4/47	412/18866	0.0190999	0.10061	0.0708052	ROR2/SNX10/TCIRG1/CTSK	4	NEO3
GO:2000106	regulation of leukocyte apoptotic process	2/47	86/18866	0.0194417	0.102069	0.071832	LGALS9/CD74	2	NEO3
GO:2001057	reactive nitrogen species metabolic process	2/47	87/18866	0.019868	0.10396	0.073163	IL1B/AIF1	2	NEO3
GO:2001234	negative regulation of apoptotic signaling pathway	3/47	233/18866	0.0202346	0.10551	0.0742537	IL1B/HMOX1/CD74	3	NEO3
GO:0046889	positive regulation of lipid biosynthetic process	2/47	88/18866	0.0202981	0.10551	0.0742537	IL1B/CD74	2	NEO3
GO:0050727	regulation of inflammatory response	4/47	425/18866	0.021138	0.109514	0.0770717	IL1B/MAPK13/GPSM3/BIRC3	4	NEO3
GO:0042475	odontogenesis of dentin-containing tooth	2/47	91/18866	0.0216119	0.111238	0.0782847	TCIRG1/CA2	2	NEO3
GO:0045682	regulation of epidermis development	2/47	91/18866	0.0216119	0.111238	0.0782847	CD109/CTSK	2	NEO3
GO:0031341	regulation of cell killing	2/47	92/18866	0.0220576	0.113162	0.0796387	TYROBP/LGALS9	2	NEO3
GO:0052548	regulation of endopeptidase activity	4/47	434/18866	0.0226249	0.115696	0.0814218	CD109/CSTA/BIRC3/LGALS9	4	NEO3
GO:0032651	regulation of interleukin-1 beta production	2/47	97/18866	0.0243426	0.121736	0.0856728	TYROBP/LGALS9	2	NEO3
GO:0042100	B cell proliferation	2/47	97/18866	0.0243426	0.121736	0.0856728	TYROBP/CD74	2	NEO3
GO:0046634	regulation of alpha-beta T cell activation	2/47	97/18866	0.0243426	0.121736	0.0856728	CD83/LGALS9	2	NEO3
GO:0001660	fever generation	1/47	10/18866	0.0246409	0.121736	0.0856728	IL1B	1	NEO3
GO:0002291	T cell activation via T cell receptor contact with antigen bound to MHC molecule on antigen presenting cell	1/47	10/18866	0.0246409	0.121736	0.0856728	LGALS9	1	NEO3
GO:0032308	positive regulation of prostaglandin secretion	1/47	10/18866	0.0246409	0.121736	0.0856728	IL1B	1	NEO3
GO:0033083	regulation of immature T cell proliferation	1/47	10/18866	0.0246409	0.121736	0.0856728	IL1B	1	NEO3
GO:0070424	regulation of nucleotide-binding oligomerization domain containing signaling pathway	1/47	10/18866	0.0246409	0.121736	0.0856728	BIRC3	1	NEO3
GO:0071670	smooth muscle cell chemotaxis	1/47	10/18866	0.0246409	0.121736	0.0856728	AIF1	1	NEO3
GO:2001225	regulation of chloride transport	1/47	10/18866	0.0246409	0.121736	0.0856728	CA2	1	NEO3
GO:0043434	response to peptide hormone	4/47	447/18866	0.0248838	0.121736	0.0856728	IL1B/ATP6V1B2/TCIRG1/CA2	4	NEO3
GO:0031668	cellular response to extracellular stimulus	3/47	253/18866	0.0250568	0.121736	0.0856728	AIF1/CD68/HMOX1	3	NEO3
GO:0002474	antigen processing and presentation of peptide antigen via MHC class I	2/47	99/18866	0.0252828	0.121736	0.0856728	CLEC4A/IFI30	2	NEO3
GO:0062207	regulation of pattern recognition receptor signaling pathway	2/47	99/18866	0.0252828	0.121736	0.0856728	LY96/BIRC3	2	NEO3
GO:0002702	positive regulation of production of molecular mediator of immune response	2/47	100/18866	0.0257584	0.121736	0.0856728	IL1B/CD74	2	NEO3
GO:0050804	modulation of chemical synaptic transmission	4/47	454/18866	0.026155	0.121736	0.0856728	IL1B/ROR2/TYROBP/CA2	4	NEO3
GO:0002792	negative regulation of peptide secretion	2/47	101/18866	0.0262376	0.121736	0.0856728	IL1B/CD74	2	NEO3
GO:0019217	regulation of fatty acid metabolic process	2/47	101/18866	0.0262376	0.121736	0.0856728	IL1B/CD74	2	NEO3
GO:0099177	regulation of trans-synaptic signaling	4/47	455/18866	0.0263398	0.121736	0.0856728	IL1B/ROR2/TYROBP/CA2	4	NEO3
GO:0010951	negative regulation of endopeptidase activity	3/47	258/18866	0.0263513	0.121736	0.0856728	CD109/CSTA/BIRC3	3	NEO3
GO:0022600	digestive system process	2/47	102/18866	0.0267205	0.121736	0.0856728	SNX10/TYMP	2	NEO3
GO:0006857	oligopeptide transport	1/47	11/18866	0.0270721	0.121736	0.0856728	CA2	1	NEO3
GO:0008655	pyrimidine-containing compound salvage	1/47	11/18866	0.0270721	0.121736	0.0856728	TYMP	1	NEO3
GO:0031652	positive regulation of heat generation	1/47	11/18866	0.0270721	0.121736	0.0856728	IL1B	1	NEO3
GO:0032306	regulation of prostaglandin secretion	1/47	11/18866	0.0270721	0.121736	0.0856728	IL1B	1	NEO3
GO:0032908	regulation of transforming growth factor beta1 production	1/47	11/18866	0.0270721	0.121736	0.0856728	TYROBP	1	NEO3
GO:0033079	immature T cell proliferation	1/47	11/18866	0.0270721	0.121736	0.0856728	IL1B	1	NEO3
GO:0043097	pyrimidine nucleoside salvage	1/47	11/18866	0.0270721	0.121736	0.0856728	TYMP	1	NEO3
GO:0043619	regulation of transcription from RNA polymerase II promoter in response to oxidative stress	1/47	11/18866	0.0270721	0.121736	0.0856728	HMOX1	1	NEO3
GO:0045060	negative thymic T cell selection	1/47	11/18866	0.0270721	0.121736	0.0856728	CD74	1	NEO3
GO:0045657	positive regulation of monocyte differentiation	1/47	11/18866	0.0270721	0.121736	0.0856728	CD74	1	NEO3
GO:0046642	negative regulation of alpha-beta T cell proliferation	1/47	11/18866	0.0270721	0.121736	0.0856728	LGALS9	1	NEO3
GO:0071281	cellular response to iron ion	1/47	11/18866	0.0270721	0.121736	0.0856728	HMOX1	1	NEO3
GO:0090269	fibroblast growth factor production	1/47	11/18866	0.0270721	0.121736	0.0856728	AIF1	1	NEO3
GO:0090270	regulation of fibroblast growth factor production	1/47	11/18866	0.0270721	0.121736	0.0856728	AIF1	1	NEO3
GO:0097048	dendritic cell apoptotic process	1/47	11/18866	0.0270721	0.121736	0.0856728	LGALS9	1	NEO3
GO:0140052	cellular response to oxidised low-density lipoprotein particle stimulus	1/47	11/18866	0.0270721	0.121736	0.0856728	CD68	1	NEO3
GO:1901077	regulation of relaxation of muscle	1/47	11/18866	0.0270721	0.121736	0.0856728	PDE4B	1	NEO3
GO:1902474	positive regulation of protein localization to synapse	1/47	11/18866	0.0270721	0.121736	0.0856728	TYROBP	1	NEO3
GO:2000668	regulation of dendritic cell apoptotic process	1/47	11/18866	0.0270721	0.121736	0.0856728	LGALS9	1	NEO3
GO:2001269	positive regulation of cysteine-type endopeptidase activity involved in apoptotic signaling pathway	1/47	11/18866	0.0270721	0.121736	0.0856728	LGALS9	1	NEO3
GO:0008630	intrinsic apoptotic signaling pathway in response to DNA damage	2/47	103/18866	0.027207	0.121736	0.0856728	HMOX1/CD74	2	NEO3
GO:0048661	positive regulation of smooth muscle cell proliferation	2/47	103/18866	0.027207	0.121736	0.0856728	AIF1/HMOX1	2	NEO3
GO:1901570	fatty acid derivative biosynthetic process	2/47	103/18866	0.027207	0.121736	0.0856728	IL1B/CD74	2	NEO3
GO:0043406	positive regulation of MAP kinase activity	3/47	264/18866	0.0279515	0.124379	0.0875328	IL1B/ROR2/CD74	3	NEO3
GO:0021549	cerebellum development	2/47	105/18866	0.0281908	0.124379	0.0875328	AIF1/CKB	2	NEO3
GO:0044070	regulation of anion transport	2/47	105/18866	0.0281908	0.124379	0.0875328	IL1B/CA2	2	NEO3
GO:0052547	regulation of peptidase activity	4/47	466/18866	0.0284246	0.124379	0.0875328	CD109/CSTA/BIRC3/LGALS9	4	NEO3
GO:0003012	muscle system process	4/47	467/18866	0.028619	0.124379	0.0875328	IL1B/AIF1/HMOX1/PDE4B	4	NEO3
GO:0046632	alpha-beta T cell differentiation	2/47	106/18866	0.028688	0.124379	0.0875328	CD83/LGALS9	2	NEO3
GO:0034404	nucleobase-containing small molecule biosynthetic process	2/47	107/18866	0.0291887	0.124379	0.0875328	PDE4B/TYMP	2	NEO3
GO:0048524	positive regulation of viral process	2/47	107/18866	0.0291887	0.124379	0.0875328	LGALS9/CD74	2	NEO3
GO:1903426	regulation of reactive oxygen species biosynthetic process	2/47	107/18866	0.0291887	0.124379	0.0875328	IL1B/AIF1	2	NEO3
GO:2001237	negative regulation of extrinsic apoptotic signaling pathway	2/47	107/18866	0.0291887	0.124379	0.0875328	IL1B/HMOX1	2	NEO3
GO:0002551	mast cell chemotaxis	1/47	12/18866	0.0294973	0.124379	0.0875328	RAC2	1	NEO3
GO:0032490	detection of molecule of bacterial origin	1/47	12/18866	0.0294973	0.124379	0.0875328	LY96	1	NEO3
GO:0032736	positive regulation of interleukin-13 production	1/47	12/18866	0.0294973	0.124379	0.0875328	LGALS9	1	NEO3
GO:0032905	transforming growth factor beta1 production	1/47	12/18866	0.0294973	0.124379	0.0875328	TYROBP	1	NEO3
GO:0035739	CD4-positive, alpha-beta T cell proliferation	1/47	12/18866	0.0294973	0.124379	0.0875328	LGALS9	1	NEO3
GO:0042368	vitamin D biosynthetic process	1/47	12/18866	0.0294973	0.124379	0.0875328	IL1B	1	NEO3
GO:0043383	negative T cell selection	1/47	12/18866	0.0294973	0.124379	0.0875328	CD74	1	NEO3
GO:0097340	inhibition of cysteine-type endopeptidase activity	1/47	12/18866	0.0294973	0.124379	0.0875328	BIRC3	1	NEO3
GO:0097341	zymogen inhibition	1/47	12/18866	0.0294973	0.124379	0.0875328	BIRC3	1	NEO3
GO:2000561	regulation of CD4-positive, alpha-beta T cell proliferation	1/47	12/18866	0.0294973	0.124379	0.0875328	LGALS9	1	NEO3
GO:2001204	regulation of osteoclast development	1/47	12/18866	0.0294973	0.124379	0.0875328	TYROBP	1	NEO3
GO:0001909	leukocyte mediated cytotoxicity	2/47	108/18866	0.029693	0.124379	0.0875328	TYROBP/LGALS9	2	NEO3
GO:0007229	integrin-mediated signaling pathway	2/47	108/18866	0.029693	0.124379	0.0875328	TYROBP/LAT	2	NEO3
GO:0071887	leukocyte apoptotic process	2/47	108/18866	0.029693	0.124379	0.0875328	LGALS9/CD74	2	NEO3
GO:0010466	negative regulation of peptidase activity	3/47	272/18866	0.0301646	0.125836	0.0885585	CD109/CSTA/BIRC3	3	NEO3
GO:0002286	T cell activation involved in immune response	2/47	109/18866	0.0302007	0.125836	0.0885585	LGALS9/CD74	2	NEO3
GO:0032652	regulation of interleukin-1 production	2/47	111/18866	0.0312266	0.126303	0.088887	TYROBP/LGALS9	2	NEO3
GO:0051051	negative regulation of transport	4/47	483/18866	0.031837	0.126303	0.088887	IL1B/HMOX1/LGALS9/CD74	4	NEO3
GO:0002903	negative regulation of B cell apoptotic process	1/47	13/18866	0.0319166	0.126303	0.088887	CD74	1	NEO3
GO:0010623	programmed cell death involved in cell development	1/47	13/18866	0.0319166	0.126303	0.088887	IL1B	1	NEO3
GO:0016264	gap junction assembly	1/47	13/18866	0.0319166	0.126303	0.088887	IL1B	1	NEO3
GO:0019755	one-carbon compound transport	1/47	13/18866	0.0319166	0.126303	0.088887	CA2	1	NEO3
GO:0021554	optic nerve development	1/47	13/18866	0.0319166	0.126303	0.088887	TCIRG1	1	NEO3
GO:0030002	cellular anion homeostasis	1/47	13/18866	0.0319166	0.126303	0.088887	CKB	1	NEO3
GO:0030320	cellular monovalent inorganic anion homeostasis	1/47	13/18866	0.0319166	0.126303	0.088887	CKB	1	NEO3
GO:0030656	regulation of vitamin metabolic process	1/47	13/18866	0.0319166	0.126303	0.088887	IL1B	1	NEO3
GO:0031650	regulation of heat generation	1/47	13/18866	0.0319166	0.126303	0.088887	IL1B	1	NEO3
GO:0032230	positive regulation of synaptic transmission, GABAergic	1/47	13/18866	0.0319166	0.126303	0.088887	CA2	1	NEO3
GO:0032725	positive regulation of granulocyte macrophage colony-stimulating factor production	1/47	13/18866	0.0319166	0.126303	0.088887	IL1B	1	NEO3
GO:0033089	positive regulation of T cell differentiation in thymus	1/47	13/18866	0.0319166	0.126303	0.088887	IL1B	1	NEO3
GO:0033127	regulation of histone phosphorylation	1/47	13/18866	0.0319166	0.126303	0.088887	IL1B	1	NEO3
GO:0051764	actin crosslink formation	1/47	13/18866	0.0319166	0.126303	0.088887	AIF1	1	NEO3
GO:0071872	cellular response to epinephrine stimulus	1/47	13/18866	0.0319166	0.126303	0.088887	PDE4B	1	NEO3
GO:0097531	mast cell migration	1/47	13/18866	0.0319166	0.126303	0.088887	RAC2	1	NEO3
GO:1900272	negative regulation of long-term synaptic potentiation	1/47	13/18866	0.0319166	0.126303	0.088887	TYROBP	1	NEO3
GO:2001198	regulation of dendritic cell differentiation	1/47	13/18866	0.0319166	0.126303	0.088887	LGALS9	1	NEO3
GO:0022037	metencephalon development	2/47	114/18866	0.0327911	0.129439	0.0910936	AIF1/CKB	2	NEO3
GO:0032868	response to insulin	3/47	283/18866	0.0333552	0.130501	0.0918414	IL1B/ATP6V1B2/TCIRG1	3	NEO3
GO:0009214	cyclic nucleotide catabolic process	1/47	14/18866	0.03433	0.130501	0.0918414	PDE4B	1	NEO3
GO:0010935	regulation of macrophage cytokine production	1/47	14/18866	0.03433	0.130501	0.0918414	CD74	1	NEO3
GO:0030213	hyaluronan biosynthetic process	1/47	14/18866	0.03433	0.130501	0.0918414	IL1B	1	NEO3
GO:0032310	prostaglandin secretion	1/47	14/18866	0.03433	0.130501	0.0918414	IL1B	1	NEO3
GO:0035112	genitalia morphogenesis	1/47	14/18866	0.03433	0.130501	0.0918414	ROR2	1	NEO3
GO:0038166	angiotensin-activated signaling pathway	1/47	14/18866	0.03433	0.130501	0.0918414	CA2	1	NEO3
GO:0045059	positive thymic T cell selection	1/47	14/18866	0.03433	0.130501	0.0918414	CD74	1	NEO3
GO:0045591	positive regulation of regulatory T cell differentiation	1/47	14/18866	0.03433	0.130501	0.0918414	LGALS9	1	NEO3
GO:0046007	negative regulation of activated T cell proliferation	1/47	14/18866	0.03433	0.130501	0.0918414	LGALS9	1	NEO3
GO:0055064	chloride ion homeostasis	1/47	14/18866	0.03433	0.130501	0.0918414	CKB	1	NEO3
GO:0070234	positive regulation of T cell apoptotic process	1/47	14/18866	0.03433	0.130501	0.0918414	LGALS9	1	NEO3
GO:0071361	cellular response to ethanol	1/47	14/18866	0.03433	0.130501	0.0918414	SPI1	1	NEO3
GO:0090239	regulation of histone H4 acetylation	1/47	14/18866	0.03433	0.130501	0.0918414	SPI1	1	NEO3
GO:1901841	regulation of high voltage-gated calcium channel activity	1/47	14/18866	0.03433	0.130501	0.0918414	PDE4B	1	NEO3
GO:0030282	bone mineralization	2/47	117/18866	0.034386	0.130501	0.0918414	ROR2/SNX10	2	NEO3
GO:0033559	unsaturated fatty acid metabolic process	2/47	118/18866	0.0349243	0.131908	0.0928317	IL1B/CD74	2	NEO3
GO:0050868	negative regulation of T cell activation	2/47	118/18866	0.0349243	0.131908	0.0928317	LGALS9/CD74	2	NEO3
GO:0010822	positive regulation of mitochondrion organization	2/47	119/18866	0.0354659	0.133314	0.0938213	RAC2/CHCHD10	2	NEO3
GO:1901222	regulation of NIK/NF-kappaB signaling	2/47	119/18866	0.0354659	0.133314	0.0938213	IL1B/LGALS9	2	NEO3
GO:0002281	macrophage activation involved in immune response	1/47	15/18866	0.0367375	0.13425	0.0944795	TYROBP	1	NEO3
GO:0032645	regulation of granulocyte macrophage colony-stimulating factor production	1/47	15/18866	0.0367375	0.13425	0.0944795	IL1B	1	NEO3
GO:0042362	fat-soluble vitamin biosynthetic process	1/47	15/18866	0.0367375	0.13425	0.0944795	IL1B	1	NEO3
GO:0043518	negative regulation of DNA damage response, signal transduction by p53 class mediator	1/47	15/18866	0.0367375	0.13425	0.0944795	CD74	1	NEO3
GO:0045346	regulation of MHC class II biosynthetic process	1/47	15/18866	0.0367375	0.13425	0.0944795	SPI1	1	NEO3
GO:0045651	positive regulation of macrophage differentiation	1/47	15/18866	0.0367375	0.13425	0.0944795	ROR2	1	NEO3
GO:0051044	positive regulation of membrane protein ectodomain proteolysis	1/47	15/18866	0.0367375	0.13425	0.0944795	IL1B	1	NEO3
GO:0072567	chemokine (C-X-C motif) ligand 2 production	1/47	15/18866	0.0367375	0.13425	0.0944795	CD74	1	NEO3
GO:0090594	inflammatory response to wounding	1/47	15/18866	0.0367375	0.13425	0.0944795	HMOX1	1	NEO3
GO:1901550	regulation of endothelial cell development	1/47	15/18866	0.0367375	0.13425	0.0944795	IL1B	1	NEO3
GO:1903140	regulation of establishment of endothelial barrier	1/47	15/18866	0.0367375	0.13425	0.0944795	IL1B	1	NEO3
GO:2000341	regulation of chemokine (C-X-C motif) ligand 2 production	1/47	15/18866	0.0367375	0.13425	0.0944795	CD74	1	NEO3
GO:0006690	icosanoid metabolic process	2/47	122/18866	0.0371102	0.134985	0.0949972	IL1B/CD74	2	NEO3
GO:0021782	glial cell development	2/47	122/18866	0.0371102	0.134985	0.0949972	IL1B/ROR2	2	NEO3
GO:0002698	negative regulation of immune effector process	2/47	124/18866	0.0382226	0.136987	0.0964059	HMOX1/LGALS9	2	NEO3
GO:0001780	neutrophil homeostasis	1/47	16/18866	0.0391392	0.136987	0.0964059	PDE4B	1	NEO3
GO:0002830	positive regulation of type 2 immune response	1/47	16/18866	0.0391392	0.136987	0.0964059	CD74	1	NEO3
GO:0006206	pyrimidine nucleobase metabolic process	1/47	16/18866	0.0391392	0.136987	0.0964059	TYMP	1	NEO3
GO:0006390	mitochondrial transcription	1/47	16/18866	0.0391392	0.136987	0.0964059	CHCHD10	1	NEO3
GO:0010934	macrophage cytokine production	1/47	16/18866	0.0391392	0.136987	0.0964059	CD74	1	NEO3
GO:0014744	positive regulation of muscle adaptation	1/47	16/18866	0.0391392	0.136987	0.0964059	AIF1	1	NEO3
GO:0032604	granulocyte macrophage colony-stimulating factor production	1/47	16/18866	0.0391392	0.136987	0.0964059	IL1B	1	NEO3
GO:0034116	positive regulation of heterotypic cell-cell adhesion	1/47	16/18866	0.0391392	0.136987	0.0964059	IL1B	1	NEO3
GO:0035067	negative regulation of histone acetylation	1/47	16/18866	0.0391392	0.136987	0.0964059	SPI1	1	NEO3
GO:0043174	nucleoside salvage	1/47	16/18866	0.0391392	0.136987	0.0964059	TYMP	1	NEO3
GO:0045342	MHC class II biosynthetic process	1/47	16/18866	0.0391392	0.136987	0.0964059	SPI1	1	NEO3
GO:0045953	negative regulation of natural killer cell mediated cytotoxicity	1/47	16/18866	0.0391392	0.136987	0.0964059	LGALS9	1	NEO3
GO:0046134	pyrimidine nucleoside biosynthetic process	1/47	16/18866	0.0391392	0.136987	0.0964059	TYMP	1	NEO3
GO:0055119	relaxation of cardiac muscle	1/47	16/18866	0.0391392	0.136987	0.0964059	PDE4B	1	NEO3
GO:0071871	response to epinephrine	1/47	16/18866	0.0391392	0.136987	0.0964059	PDE4B	1	NEO3
GO:1902166	negative regulation of intrinsic apoptotic signaling pathway in response to DNA damage by p53 class mediator	1/47	16/18866	0.0391392	0.136987	0.0964059	CD74	1	NEO3
GO:0006911	phagocytosis, engulfment	2/47	126/18866	0.0393477	0.137412	0.0967048	AIF1/RAC2	2	NEO3
GO:1903409	reactive oxygen species biosynthetic process	2/47	128/18866	0.0404855	0.138303	0.0973324	IL1B/AIF1	2	NEO3
GO:0030216	keratinocyte differentiation	3/47	306/18866	0.0405748	0.138303	0.0973324	CD109/CSTA/CTSK	3	NEO3
GO:0070372	regulation of ERK1 and ERK2 cascade	3/47	306/18866	0.0405748	0.138303	0.0973324	IL1B/LGALS9/CD74	3	NEO3
GO:0045088	regulation of innate immune response	3/47	307/18866	0.0409054	0.138303	0.0973324	CLEC4A/BIRC3/LGALS9	3	NEO3
GO:0000041	transition metal ion transport	2/47	129/18866	0.041059	0.138303	0.0973324	ATP6V1B2/TCIRG1	2	NEO3
GO:0034101	erythrocyte homeostasis	2/47	129/18866	0.041059	0.138303	0.0973324	SPI1/HMOX1	2	NEO3
GO:0002716	negative regulation of natural killer cell mediated immunity	1/47	17/18866	0.0415349	0.138303	0.0973324	LGALS9	1	NEO3
GO:0015732	prostaglandin transport	1/47	17/18866	0.0415349	0.138303	0.0973324	IL1B	1	NEO3
GO:0030322	stabilization of membrane potential	1/47	17/18866	0.0415349	0.138303	0.0973324	CHCHD10	1	NEO3
GO:0030730	sequestering of triglyceride	1/47	17/18866	0.0415349	0.138303	0.0973324	IL1B	1	NEO3
GO:0030889	negative regulation of B cell proliferation	1/47	17/18866	0.0415349	0.138303	0.0973324	TYROBP	1	NEO3
GO:0030949	positive regulation of vascular endothelial growth factor receptor signaling pathway	1/47	17/18866	0.0415349	0.138303	0.0973324	IL1B	1	NEO3
GO:0031649	heat generation	1/47	17/18866	0.0415349	0.138303	0.0973324	IL1B	1	NEO3
GO:0032305	positive regulation of icosanoid secretion	1/47	17/18866	0.0415349	0.138303	0.0973324	IL1B	1	NEO3
GO:0032682	negative regulation of chemokine production	1/47	17/18866	0.0415349	0.138303	0.0973324	LGALS9	1	NEO3
GO:0051969	regulation of transmission of nerve impulse	1/47	17/18866	0.0415349	0.138303	0.0973324	TYMP	1	NEO3
GO:0060263	regulation of respiratory burst	1/47	17/18866	0.0415349	0.138303	0.0973324	RAC2	1	NEO3
GO:0070166	enamel mineralization	1/47	17/18866	0.0415349	0.138303	0.0973324	TCIRG1	1	NEO3
GO:0070206	protein trimerization	1/47	17/18866	0.0415349	0.138303	0.0973324	CD74	1	NEO3
GO:0097067	cellular response to thyroid hormone stimulus	1/47	17/18866	0.0415349	0.138303	0.0973324	CTSS	1	NEO3
GO:0099558	maintenance of synapse structure	1/47	17/18866	0.0415349	0.138303	0.0973324	CHCHD10	1	NEO3
GO:2001267	regulation of cysteine-type endopeptidase activity involved in apoptotic signaling pathway	1/47	17/18866	0.0415349	0.138303	0.0973324	LGALS9	1	NEO3
GO:0016236	macroautophagy	3/47	310/18866	0.0419054	0.138949	0.0977869	ATP6V1B2/TCIRG1/HMOX1	3	NEO3
GO:0034599	cellular response to oxidative stress	3/47	310/18866	0.0419054	0.138949	0.0977869	AIF1/MAPK13/HMOX1	3	NEO3
GO:0010839	negative regulation of keratinocyte proliferation	1/47	18/18866	0.0439249	0.14192	0.0998775	CD109	1	NEO3
GO:0032656	regulation of interleukin-13 production	1/47	18/18866	0.0439249	0.14192	0.0998775	LGALS9	1	NEO3
GO:0033194	response to hydroperoxide	1/47	18/18866	0.0439249	0.14192	0.0998775	AIF1	1	NEO3
GO:0036035	osteoclast development	1/47	18/18866	0.0439249	0.14192	0.0998775	TYROBP	1	NEO3
GO:0043011	myeloid dendritic cell differentiation	1/47	18/18866	0.0439249	0.14192	0.0998775	SPI1	1	NEO3
GO:0043652	engulfment of apoptotic cell	1/47	18/18866	0.0439249	0.14192	0.0998775	RAC2	1	NEO3
GO:0060033	anatomical structure regression	1/47	18/18866	0.0439249	0.14192	0.0998775	SPI1	1	NEO3
GO:0070230	positive regulation of lymphocyte apoptotic process	1/47	18/18866	0.0439249	0.14192	0.0998775	LGALS9	1	NEO3
GO:0150078	positive regulation of neuroinflammatory response	1/47	18/18866	0.0439249	0.14192	0.0998775	IL1B	1	NEO3
GO:1902074	response to salt	1/47	18/18866	0.0439249	0.14192	0.0998775	MAPK13	1	NEO3
GO:1902165	regulation of intrinsic apoptotic signaling pathway in response to DNA damage by p53 class mediator	1/47	18/18866	0.0439249	0.14192	0.0998775	CD74	1	NEO3
GO:1902683	regulation of receptor localization to synapse	1/47	18/18866	0.0439249	0.14192	0.0998775	TYROBP	1	NEO3
GO:0046683	response to organophosphorus	2/47	134/18866	0.0439727	0.14192	0.0998775	IL1B/MMP19	2	NEO3
GO:0099024	plasma membrane invagination	2/47	135/18866	0.0445645	0.143536	0.101015	AIF1/RAC2	2	NEO3
GO:1903038	negative regulation of leukocyte cell-cell adhesion	2/47	137/18866	0.045757	0.144581	0.10175	LGALS9/CD74	2	NEO3
GO:0001696	gastric acid secretion	1/47	19/18866	0.046309	0.144581	0.10175	SNX10	1	NEO3
GO:0002922	positive regulation of humoral immune response	1/47	19/18866	0.046309	0.144581	0.10175	IL1B	1	NEO3
GO:0007039	protein catabolic process in the vacuole	1/47	19/18866	0.046309	0.144581	0.10175	TCIRG1	1	NEO3
GO:0007213	G protein-coupled acetylcholine receptor signaling pathway	1/47	19/18866	0.046309	0.144581	0.10175	RGS10	1	NEO3
GO:0032930	positive regulation of superoxide anion generation	1/47	19/18866	0.046309	0.144581	0.10175	TYROBP	1	NEO3
GO:0039535	regulation of RIG-I signaling pathway	1/47	19/18866	0.046309	0.144581	0.10175	BIRC3	1	NEO3
GO:0045780	positive regulation of bone resorption	1/47	19/18866	0.046309	0.144581	0.10175	CA2	1	NEO3
GO:0046852	positive regulation of bone remodeling	1/47	19/18866	0.046309	0.144581	0.10175	CA2	1	NEO3
GO:0060252	positive regulation of glial cell proliferation	1/47	19/18866	0.046309	0.144581	0.10175	IL1B	1	NEO3
GO:0061081	positive regulation of myeloid leukocyte cytokine production involved in immune response	1/47	19/18866	0.046309	0.144581	0.10175	CD74	1	NEO3
GO:0090026	positive regulation of monocyte chemotaxis	1/47	19/18866	0.046309	0.144581	0.10175	AIF1	1	NEO3
GO:2000010	positive regulation of protein localization to cell surface	1/47	19/18866	0.046309	0.144581	0.10175	TYROBP	1	NEO3
GO:2000757	negative regulation of peptidyl-lysine acetylation	1/47	19/18866	0.046309	0.144581	0.10175	SPI1	1	NEO3
GO:0002705	positive regulation of leukocyte mediated immunity	2/47	138/18866	0.0463577	0.144581	0.10175	IL1B/TYROBP	2	NEO3
GO:0046330	positive regulation of JNK cascade	2/47	138/18866	0.0463577	0.144581	0.10175	IL1B/ROR2	2	NEO3
GO:0070371	ERK1 and ERK2 cascade	3/47	325/18866	0.04709	0.146574	0.103153	IL1B/LGALS9/CD74	3	NEO3
GO:0042113	B cell activation	3/47	328/18866	0.0481635	0.147183	0.103582	TYROBP/TCIRG1/CD74	3	NEO3
GO:0007586	digestion	2/47	141/18866	0.0481774	0.147183	0.103582	SNX10/TYMP	2	NEO3
GO:0001911	negative regulation of leukocyte mediated cytotoxicity	1/47	20/18866	0.0486873	0.147183	0.103582	LGALS9	1	NEO3
GO:0002320	lymphoid progenitor cell differentiation	1/47	20/18866	0.0486873	0.147183	0.103582	SPI1	1	NEO3
GO:0002726	positive regulation of T cell cytokine production	1/47	20/18866	0.0486873	0.147183	0.103582	IL1B	1	NEO3
GO:0002827	positive regulation of T-helper 1 type immune response	1/47	20/18866	0.0486873	0.147183	0.103582	IL1B	1	NEO3
GO:0002902	regulation of B cell apoptotic process	1/47	20/18866	0.0486873	0.147183	0.103582	CD74	1	NEO3
GO:0015669	gas transport	1/47	20/18866	0.0486873	0.147183	0.103582	CA2	1	NEO3
GO:0032303	regulation of icosanoid secretion	1/47	20/18866	0.0486873	0.147183	0.103582	IL1B	1	NEO3
GO:0032816	positive regulation of natural killer cell activation	1/47	20/18866	0.0486873	0.147183	0.103582	TYROBP	1	NEO3
GO:0060353	regulation of cell adhesion molecule production	1/47	20/18866	0.0486873	0.147183	0.103582	IL1B	1	NEO3
GO:0060546	negative regulation of necroptotic process	1/47	20/18866	0.0486873	0.147183	0.103582	BIRC3	1	NEO3
GO:0062099	negative regulation of programmed necrotic cell death	1/47	20/18866	0.0486873	0.147183	0.103582	BIRC3	1	NEO3
GO:0071636	positive regulation of transforming growth factor beta production	1/47	20/18866	0.0486873	0.147183	0.103582	LGALS9	1	NEO3
GO:2000193	positive regulation of fatty acid transport	1/47	20/18866	0.0486873	0.147183	0.103582	IL1B	1	NEO3
GO:0010324	membrane invagination	2/47	143/18866	0.0494049	0.149067	0.104907	AIF1/RAC2	2	NEO3
GO:0007051	spindle organization	11/45	183/18866	4.03e-13	3.51e-10	2.57e-10	AURKA/ASPM/TPX2/PRC1/POC1A/CCNB1/RACGAP1/KNSTRN/CENPW/STMN1/TUBB	11	NEO4
GO:0000280	nuclear division	14/45	428/18866	6.81e-13	3.51e-10	2.57e-10	AURKA/ASPM/TPX2/PTTG1/PRC1/MAD2L1/CCNB1/RACGAP1/KNSTRN/SGO2/KIF20B/SMC4/UBE2S/CKS2	14	NEO4
GO:0140014	mitotic nuclear division	12/45	286/18866	2.16e-12	7.36e-10	5.4e-10	AURKA/TPX2/PTTG1/PRC1/MAD2L1/CCNB1/RACGAP1/KNSTRN/SGO2/KIF20B/SMC4/UBE2S	12	NEO4
GO:0048285	organelle fission	14/45	476/18866	2.86e-12	7.36e-10	5.4e-10	AURKA/ASPM/TPX2/PTTG1/PRC1/MAD2L1/CCNB1/RACGAP1/KNSTRN/SGO2/KIF20B/SMC4/UBE2S/CKS2	14	NEO4
GO:0007059	chromosome segregation	12/45	334/18866	1.33e-11	2.73e-09	2e-09	OIP5/PTTG1/PRC1/MAD2L1/CCNB1/CENPN/RACGAP1/KNSTRN/SGO2/ECT2/SMC4/CENPW	12	NEO4
GO:1902850	microtubule cytoskeleton organization involved in mitosis	8/45	144/18866	1.61e-09	2.76e-07	2.02e-07	AURKA/TPX2/PRC1/POC1A/MAD2L1/CCNB1/RACGAP1/STMN1	8	NEO4
GO:0000070	mitotic sister chromatid segregation	8/45	161/18866	3.89e-09	5.73e-07	4.2e-07	PTTG1/PRC1/MAD2L1/CCNB1/RACGAP1/KNSTRN/SGO2/SMC4	8	NEO4
GO:0051225	spindle assembly	7/45	115/18866	9.74e-09	1.25e-06	9.19e-07	AURKA/ASPM/TPX2/PRC1/RACGAP1/CENPW/TUBB	7	NEO4
GO:0007052	mitotic spindle organization	7/45	118/18866	1.17e-08	1.33e-06	9.78e-07	AURKA/TPX2/PRC1/POC1A/CCNB1/RACGAP1/STMN1	7	NEO4
GO:0098813	nuclear chromosome segregation	9/45	272/18866	1.33e-08	1.37e-06	1e-06	PTTG1/PRC1/MAD2L1/CCNB1/RACGAP1/KNSTRN/SGO2/ECT2/SMC4	9	NEO4
GO:0000281	mitotic cytokinesis	6/45	72/18866	1.81e-08	1.57e-06	1.15e-06	PRC1/RACGAP1/CKAP2/ECT2/KIF20B/STMN1	6	NEO4
GO:0000819	sister chromatid segregation	8/45	196/18866	1.82e-08	1.57e-06	1.15e-06	PTTG1/PRC1/MAD2L1/CCNB1/RACGAP1/KNSTRN/SGO2/SMC4	8	NEO4
GO:0051988	regulation of attachment of spindle microtubules to kinetochore	4/45	13/18866	1.99e-08	1.57e-06	1.15e-06	CCNB1/RACGAP1/KNSTRN/ECT2	4	NEO4
GO:0045787	positive regulation of cell cycle	10/45	396/18866	2.46e-08	1.81e-06	1.32e-06	AURKA/POC1A/MAD2L1/CCNB1/RACGAP1/EZH2/ECT2/KIF20B/CKS2/CKS1B	10	NEO4
GO:0061640	cytoskeleton-dependent cytokinesis	6/45	100/18866	1.31e-07	9.02e-06	6.61e-06	PRC1/RACGAP1/CKAP2/ECT2/KIF20B/STMN1	6	NEO4
GO:0000910	cytokinesis	7/45	172/18866	1.57e-07	1.01e-05	7.41e-06	AURKA/PRC1/RACGAP1/CKAP2/ECT2/KIF20B/STMN1	7	NEO4
GO:0051983	regulation of chromosome segregation	6/45	107/18866	1.97e-07	1.19e-05	8.73e-06	PTTG1/MAD2L1/CCNB1/RACGAP1/KNSTRN/ECT2	6	NEO4
GO:0090068	positive regulation of cell cycle process	8/45	302/18866	5.06e-07	2.9e-05	2.12e-05	AURKA/POC1A/MAD2L1/CCNB1/RACGAP1/EZH2/ECT2/KIF20B	8	NEO4
GO:0008608	attachment of spindle microtubules to kinetochore	4/45	34/18866	1.24e-06	6.74e-05	4.94e-05	CCNB1/RACGAP1/KNSTRN/ECT2	4	NEO4
GO:0031145	anaphase-promoting complex-dependent catabolic process	5/45	83/18866	1.55e-06	7.99e-05	5.86e-05	AURKA/PTTG1/MAD2L1/CCNB1/UBE2S	5	NEO4
GO:0032465	regulation of cytokinesis	5/45	90/18866	2.32e-06	0.000113837	8.34e-05	AURKA/PRC1/RACGAP1/ECT2/KIF20B	5	NEO4
GO:0051302	regulation of cell division	6/45	171/18866	3.09e-06	0.000144487	0.000105873	AURKA/ASPM/PRC1/RACGAP1/ECT2/KIF20B	6	NEO4
GO:0140013	meiotic nuclear division	6/45	177/18866	3.77e-06	0.000168685	0.000123605	AURKA/ASPM/PTTG1/SGO2/SMC4/CKS2	6	NEO4
GO:1903046	meiotic cell cycle process	6/45	193/18866	6.2e-06	0.00026599	0.000194905	AURKA/ASPM/PTTG1/SGO2/SMC4/CKS2	6	NEO4
GO:0043486	histone exchange	4/45	59/18866	1.17e-05	0.000481161	0.000352573	OIP5/ANP32E/CENPN/CENPW	4	NEO4
GO:0006338	chromatin remodeling	6/45	218/18866	1.24e-05	0.000492209	0.000360668	OIP5/ANP32E/CENPN/HMGB3/HMGB2/CENPW	6	NEO4
GO:0051383	kinetochore organization	3/45	22/18866	1.89e-05	0.000710388	0.00052054	CENPN/SMC4/CENPW	3	NEO4
GO:0071103	DNA conformation change	7/45	355/18866	1.93e-05	0.000710388	0.00052054	OIP5/CCNB1/CENPN/HMGB3/SMC4/HMGB2/CENPW	7	NEO4
GO:0006323	DNA packaging	6/45	240/18866	2.14e-05	0.000760431	0.000557209	OIP5/CCNB1/CENPN/SMC4/HMGB2/CENPW	6	NEO4
GO:0051321	meiotic cell cycle	6/45	254/18866	2.94e-05	0.00101108	0.000740872	AURKA/ASPM/PTTG1/SGO2/SMC4/CKS2	6	NEO4
GO:0007088	regulation of mitotic nuclear division	5/45	163/18866	4.18e-05	0.00139002	0.00101855	AURKA/PTTG1/MAD2L1/CCNB1/KIF20B	5	NEO4
GO:0051642	centrosome localization	3/45	30/18866	4.92e-05	0.00158415	0.00116079	AURKA/ASPM/MAD2L1	3	NEO4
GO:0045737	positive regulation of cyclin-dependent protein serine/threonine kinase activity	3/45	31/18866	5.44e-05	0.00164796	0.00120755	CCNB1/CKS2/CKS1B	3	NEO4
GO:0061842	microtubule organizing center localization	3/45	31/18866	5.44e-05	0.00164796	0.00120755	AURKA/ASPM/MAD2L1	3	NEO4
GO:0043044	ATP-dependent chromatin remodeling	4/45	90/18866	6.21e-05	0.0018284	0.00133977	OIP5/ANP32E/CENPN/CENPW	4	NEO4
GO:0034728	nucleosome organization	5/45	183/18866	7.25e-05	0.002075	0.00152046	OIP5/ANP32E/CENPN/HMGB2/CENPW	5	NEO4
GO:1904031	positive regulation of cyclin-dependent protein kinase activity	3/45	35/18866	7.87e-05	0.00219031	0.00160496	CCNB1/CKS2/CKS1B	3	NEO4
GO:0051783	regulation of nuclear division	5/45	188/18866	8.24e-05	0.00222993	0.00163399	AURKA/PTTG1/MAD2L1/CCNB1/KIF20B	5	NEO4
GO:1901990	regulation of mitotic cell cycle phase transition	7/45	448/18866	8.45e-05	0.00222993	0.00163399	AURKA/TPX2/MAD2L1/CCNB1/EZH2/TUBB/TUBB4B	7	NEO4
GO:0070507	regulation of microtubule cytoskeleton organization	5/45	190/18866	8.66e-05	0.00222993	0.00163399	AURKA/TPX2/POC1A/CKAP2/STMN1	5	NEO4
GO:0000079	regulation of cyclin-dependent protein serine/threonine kinase activity	4/45	102/18866	0.0001012	0.00252354	0.00184913	CDKN3/CCNB1/CKS2/CKS1B	4	NEO4
GO:0031111	negative regulation of microtubule polymerization or depolymerization	3/45	39/18866	0.000109135	0.00252354	0.00184913	TPX2/CKAP2/STMN1	3	NEO4
GO:0032506	cytokinetic process	3/45	39/18866	0.000109135	0.00252354	0.00184913	RACGAP1/ECT2/KIF20B	3	NEO4
GO:2000816	negative regulation of mitotic sister chromatid separation	3/45	39/18866	0.000109135	0.00252354	0.00184913	PTTG1/MAD2L1/CCNB1	3	NEO4
GO:0010389	regulation of G2/M transition of mitotic cell cycle	5/45	200/18866	0.000110252	0.00252354	0.00184913	AURKA/TPX2/CCNB1/TUBB/TUBB4B	5	NEO4
GO:1904029	regulation of cyclin-dependent protein kinase activity	4/45	106/18866	0.000117483	0.00252751	0.00185205	CDKN3/CCNB1/CKS2/CKS1B	4	NEO4
GO:0032467	positive regulation of cytokinesis	3/45	40/18866	0.000117787	0.00252751	0.00185205	RACGAP1/ECT2/KIF20B	3	NEO4
GO:1905819	negative regulation of chromosome separation	3/45	40/18866	0.000117787	0.00252751	0.00185205	PTTG1/MAD2L1/CCNB1	3	NEO4
GO:0033048	negative regulation of mitotic sister chromatid segregation	3/45	42/18866	0.000136406	0.00286732	0.00210104	PTTG1/MAD2L1/CCNB1	3	NEO4
GO:1901987	regulation of cell cycle phase transition	7/45	486/18866	0.000140149	0.00288706	0.00211551	AURKA/TPX2/MAD2L1/CCNB1/EZH2/TUBB/TUBB4B	7	NEO4
GO:0034080	CENP-A containing nucleosome assembly	3/45	43/18866	0.000146393	0.0028997	0.00212477	OIP5/CENPN/CENPW	3	NEO4
GO:0061641	CENP-A containing chromatin organization	3/45	43/18866	0.000146393	0.0028997	0.00212477	OIP5/CENPN/CENPW	3	NEO4
GO:0033046	negative regulation of sister chromatid segregation	3/45	44/18866	0.000156843	0.00304807	0.00223349	PTTG1/MAD2L1/CCNB1	3	NEO4
GO:1902749	regulation of cell cycle G2/M phase transition	5/45	217/18866	0.000161518	0.00308081	0.00225748	AURKA/TPX2/CCNB1/TUBB/TUBB4B	5	NEO4
GO:0051985	negative regulation of chromosome segregation	3/45	45/18866	0.000167766	0.0031418	0.00230217	PTTG1/MAD2L1/CCNB1	3	NEO4
GO:0007019	microtubule depolymerization	3/45	46/18866	0.000179172	0.00329548	0.00241478	TPX2/CKAP2/STMN1	3	NEO4
GO:0007127	meiosis I	4/45	119/18866	0.000183606	0.00331779	0.00243112	AURKA/PTTG1/SGO2/CKS2	4	NEO4
GO:0031055	chromatin remodeling at centromere	3/45	47/18866	0.000191069	0.00339313	0.00248633	OIP5/CENPN/CENPW	3	NEO4
GO:0061982	meiosis I cell cycle process	4/45	124/18866	0.00021504	0.00375409	0.00275083	AURKA/PTTG1/SGO2/CKS2	4	NEO4
GO:0072089	stem cell proliferation	4/45	128/18866	0.000242845	0.00416885	0.00305474	SOX11/ASPM/RACGAP1/HMGB2	4	NEO4
GO:0051231	spindle elongation	2/45	10/18866	0.00024732	0.00417607	0.00306003	PRC1/RACGAP1	2	NEO4
GO:0032886	regulation of microtubule-based process	5/45	240/18866	0.000257801	0.00422226	0.00309388	AURKA/TPX2/POC1A/CKAP2/STMN1	5	NEO4
GO:0045839	negative regulation of mitotic nuclear division	3/45	52/18866	0.000258255	0.00422226	0.00309388	PTTG1/MAD2L1/CCNB1	3	NEO4
GO:0006336	DNA replication-independent nucleosome assembly	3/45	53/18866	0.000273295	0.00439834	0.0032229	OIP5/CENPN/CENPW	3	NEO4
GO:0034724	DNA replication-independent nucleosome organization	3/45	54/18866	0.000288889	0.00457779	0.00335439	OIP5/CENPN/CENPW	3	NEO4
GO:0034508	centromere complex assembly	3/45	56/18866	0.000321778	0.00502169	0.00367966	OIP5/CENPN/CENPW	3	NEO4
GO:0000086	G2/M transition of mitotic cell cycle	5/45	254/18866	0.000334714	0.00514561	0.00377047	AURKA/TPX2/CCNB1/TUBB/TUBB4B	5	NEO4
GO:0035404	histone-serine phosphorylation	2/45	12/18866	0.000361636	0.00539834	0.00395566	AURKA/CCNB1	2	NEO4
GO:0051255	spindle midzone assembly	2/45	12/18866	0.000361636	0.00539834	0.00395566	PRC1/RACGAP1	2	NEO4
GO:0006334	nucleosome assembly	4/45	145/18866	0.000390475	0.0057244	0.00419458	OIP5/CENPN/HMGB2/CENPW	4	NEO4
GO:0051784	negative regulation of nuclear division	3/45	60/18866	0.000394595	0.0057244	0.00419458	PTTG1/MAD2L1/CCNB1	3	NEO4
GO:0010965	regulation of mitotic sister chromatid separation	3/45	61/18866	0.000414315	0.005927	0.00434303	PTTG1/MAD2L1/CCNB1	3	NEO4
GO:0000212	meiotic spindle organization	2/45	13/18866	0.00042674	0.00602113	0.00441201	AURKA/ASPM	2	NEO4
GO:0010639	negative regulation of organelle organization	6/45	416/18866	0.000436172	0.00607105	0.00444859	TPX2/PTTG1/MAD2L1/CCNB1/CKAP2/STMN1	6	NEO4
GO:0044839	cell cycle G2/M phase transition	5/45	273/18866	0.000465542	0.00639345	0.00468483	AURKA/TPX2/CCNB1/TUBB/TUBB4B	5	NEO4
GO:0051306	mitotic sister chromatid separation	3/45	64/18866	0.000477244	0.00643113	0.00471244	PTTG1/MAD2L1/CCNB1	3	NEO4
GO:0090231	regulation of spindle checkpoint	2/45	14/18866	0.000497108	0.00643113	0.00471244	MAD2L1/CCNB1	2	NEO4
GO:0090266	regulation of mitotic cell cycle spindle assembly checkpoint	2/45	14/18866	0.000497108	0.00643113	0.00471244	MAD2L1/CCNB1	2	NEO4
GO:1903504	regulation of mitotic spindle checkpoint	2/45	14/18866	0.000497108	0.00643113	0.00471244	MAD2L1/CCNB1	2	NEO4
GO:0090307	mitotic spindle assembly	3/45	65/18866	0.000499505	0.00643113	0.00471244	TPX2/PRC1/RACGAP1	3	NEO4
GO:1905818	regulation of chromosome separation	3/45	66/18866	0.000522421	0.00664313	0.00486778	PTTG1/MAD2L1/CCNB1	3	NEO4
GO:0071824	protein-DNA complex subunit organization	5/45	282/18866	0.00053952	0.0067769	0.0049658	OIP5/ANP32E/CENPN/HMGB2/CENPW	5	NEO4
GO:0033047	regulation of mitotic sister chromatid segregation	3/45	72/18866	0.00067412	0.00833897	0.00611042	PTTG1/MAD2L1/CCNB1	3	NEO4
GO:0045931	positive regulation of mitotic cell cycle	4/45	168/18866	0.000680072	0.00833897	0.00611042	AURKA/MAD2L1/CCNB1/KIF20B	4	NEO4
GO:0072395	signal transduction involved in cell cycle checkpoint	3/45	74/18866	0.000730283	0.00884931	0.00648437	AURKA/SOX11/CCNB1	3	NEO4
GO:0051382	kinetochore assembly	2/45	17/18866	0.000739556	0.00885747	0.00649035	CENPN/CENPW	2	NEO4
GO:0072091	regulation of stem cell proliferation	3/45	76/18866	0.000789344	0.00934511	0.00684767	SOX11/ASPM/HMGB2	3	NEO4
GO:0033045	regulation of sister chromatid segregation	3/45	84/18866	0.00105574	0.0123569	0.00905459	PTTG1/MAD2L1/CCNB1	3	NEO4
GO:0031110	regulation of microtubule polymerization or depolymerization	3/45	85/18866	0.00109255	0.0126441	0.00926499	TPX2/CKAP2/STMN1	3	NEO4
GO:0070734	histone H3-K27 methylation	2/45	21/18866	0.00113505	0.01299	0.00951851	EZH2/PHF19	2	NEO4
GO:0051781	positive regulation of cell division	3/45	87/18866	0.00116858	0.0132267	0.00969194	RACGAP1/ECT2/KIF20B	3	NEO4
GO:0031497	chromatin assembly	4/45	195/18866	0.00118396	0.0132553	0.00971285	OIP5/CENPN/HMGB2/CENPW	4	NEO4
GO:0045930	negative regulation of mitotic cell cycle	5/45	341/18866	0.00126482	0.0140082	0.0102646	AURKA/PTTG1/MAD2L1/CCNB1/EZH2	5	NEO4
GO:0048477	oogenesis	3/45	91/18866	0.00133048	0.0145787	0.0106826	AURKA/ASPM/CCNB1	3	NEO4
GO:0045132	meiotic chromosome segregation	3/45	93/18866	0.00141646	0.0153574	0.0112532	PTTG1/SGO2/SMC4	3	NEO4
GO:0051304	chromosome separation	3/45	94/18866	0.00146073	0.0156724	0.011484	PTTG1/MAD2L1/CCNB1	3	NEO4
GO:1904666	regulation of ubiquitin protein ligase activity	2/45	24/18866	0.00148501	0.0157687	0.0115546	MAD2L1/UBE2S	2	NEO4
GO:0010948	negative regulation of cell cycle process	5/45	359/18866	0.00158706	0.0166803	0.0122226	AURKA/PTTG1/MAD2L1/CCNB1/EZH2	5	NEO4
GO:0000075	cell cycle checkpoint	4/45	219/18866	0.00181316	0.0188642	0.0138228	AURKA/SOX11/MAD2L1/CCNB1	4	NEO4
GO:0006333	chromatin assembly or disassembly	4/45	220/18866	0.00184355	0.0189841	0.0139107	OIP5/CENPN/HMGB2/CENPW	4	NEO4
GO:0001556	oocyte maturation	2/45	27/18866	0.00187998	0.0189841	0.0139107	AURKA/CCNB1	2	NEO4
GO:0007026	negative regulation of microtubule depolymerization	2/45	27/18866	0.00187998	0.0189841	0.0139107	TPX2/CKAP2	2	NEO4
GO:0070979	protein K11-linked ubiquitination	2/45	29/18866	0.00216799	0.0216799	0.015886	UBE2T/UBE2S	2	NEO4
GO:0007050	cell cycle arrest	4/45	234/18866	0.00230696	0.0228477	0.0167418	AURKA/CDKN3/CCNB1/KIF20B	4	NEO4
GO:0031114	regulation of microtubule depolymerization	2/45	31/18866	0.00247553	0.0242838	0.017794	TPX2/CKAP2	2	NEO4
GO:0051261	protein depolymerization	3/45	115/18866	0.00259849	0.0249849	0.0183078	TPX2/CKAP2/STMN1	3	NEO4
GO:0097421	liver regeneration	2/45	32/18866	0.00263657	0.0249849	0.0183078	AURKA/EZH2	2	NEO4
GO:1901976	regulation of cell cycle checkpoint	2/45	32/18866	0.00263657	0.0249849	0.0183078	MAD2L1/CCNB1	2	NEO4
GO:0065004	protein-DNA complex assembly	4/45	243/18866	0.00264404	0.0249849	0.0183078	OIP5/CENPN/HMGB2/CENPW	4	NEO4
GO:0031109	microtubule polymerization or depolymerization	3/45	117/18866	0.00272861	0.0255497	0.0187216	TPX2/CKAP2/STMN1	3	NEO4
GO:1901991	negative regulation of mitotic cell cycle phase transition	4/45	251/18866	0.00297088	0.0266284	0.0195121	AURKA/MAD2L1/CCNB1/EZH2	4	NEO4
GO:0007094	mitotic spindle assembly checkpoint	2/45	34/18866	0.00297307	0.0266284	0.0195121	MAD2L1/CCNB1	2	NEO4
GO:0031577	spindle checkpoint	2/45	34/18866	0.00297307	0.0266284	0.0195121	MAD2L1/CCNB1	2	NEO4
GO:0071173	spindle assembly checkpoint	2/45	34/18866	0.00297307	0.0266284	0.0195121	MAD2L1/CCNB1	2	NEO4
GO:0071174	mitotic spindle checkpoint	2/45	34/18866	0.00297307	0.0266284	0.0195121	MAD2L1/CCNB1	2	NEO4
GO:0043161	proteasome-mediated ubiquitin-dependent protein catabolic process	5/45	424/18866	0.00326654	0.0290046	0.0212533	AURKA/PTTG1/MAD2L1/CCNB1/UBE2S	5	NEO4
GO:0045841	negative regulation of mitotic metaphase/anaphase transition	2/45	36/18866	0.00332866	0.0293036	0.0214723	MAD2L1/CCNB1	2	NEO4
GO:2000134	negative regulation of G1/S transition of mitotic cell cycle	3/45	126/18866	0.00336376	0.0293616	0.0215149	AURKA/CCNB1/EZH2	3	NEO4
GO:1902100	negative regulation of metaphase/anaphase transition of cell cycle	2/45	37/18866	0.00351355	0.0304114	0.0222841	MAD2L1/CCNB1	2	NEO4
GO:1902807	negative regulation of cell cycle G1/S phase transition	3/45	132/18866	0.00383351	0.0328244	0.0240522	AURKA/CCNB1/EZH2	3	NEO4
GO:1901988	negative regulation of cell cycle phase transition	4/45	270/18866	0.00385607	0.0328244	0.0240522	AURKA/MAD2L1/CCNB1/EZH2	4	NEO4
GO:0030866	cortical actin cytoskeleton organization	2/45	39/18866	0.00389741	0.0329043	0.0241108	RACGAP1/ECT2	2	NEO4
GO:0016572	histone phosphorylation	2/45	40/18866	0.00409634	0.0341875	0.025051	AURKA/CCNB1	2	NEO4
GO:0007281	germ cell development	4/45	275/18866	0.00411578	0.0341875	0.025051	AURKA/ASPM/CCNB1/HMGB2	4	NEO4
GO:0007292	female gamete generation	3/45	142/18866	0.00470171	0.038591	0.0282777	AURKA/ASPM/CCNB1	3	NEO4
GO:2000648	positive regulation of stem cell proliferation	2/45	43/18866	0.00472084	0.038591	0.0282777	SOX11/ASPM	2	NEO4
GO:0000082	G1/S transition of mitotic cell cycle	4/45	287/18866	0.004787	0.0388237	0.0284482	AURKA/CDKN3/CCNB1/EZH2	4	NEO4
GO:2001251	negative regulation of chromosome organization	3/45	148/18866	0.00527524	0.0424492	0.0311048	PTTG1/MAD2L1/CCNB1	3	NEO4
GO:0006310	DNA recombination	4/45	299/18866	0.0055285	0.0441423	0.0323455	PARPBP/HMGB3/KPNA2/HMGB2	4	NEO4
GO:0030261	chromosome condensation	2/45	47/18866	0.00561736	0.044167	0.0323636	CCNB1/SMC4	2	NEO4
GO:0048599	oocyte development	2/45	47/18866	0.00561736	0.044167	0.0323636	AURKA/CCNB1	2	NEO4
GO:0010498	proteasomal protein catabolic process	5/45	483/18866	0.00566451	0.0442003	0.032388	AURKA/PTTG1/MAD2L1/CCNB1/UBE2S	5	NEO4
GO:0050769	positive regulation of neurogenesis	5/45	485/18866	0.00576295	0.0446303	0.0327031	SOX11/ASPM/EZH2/ECT2/KIF20B	5	NEO4
GO:1902904	negative regulation of supramolecular fiber organization	3/45	156/18866	0.00610301	0.0469112	0.0343744	TPX2/CKAP2/STMN1	3	NEO4
GO:0044843	cell cycle G1/S phase transition	4/45	310/18866	0.00627268	0.0478582	0.0350683	AURKA/CDKN3/CCNB1/EZH2	4	NEO4
GO:0051653	spindle localization	2/45	50/18866	0.00633687	0.0479925	0.0351667	ASPM/MAD2L1	2	NEO4
GO:0009994	oocyte differentiation	2/45	52/18866	0.00683866	0.0514081	0.0376695	AURKA/CCNB1	2	NEO4
GO:0051494	negative regulation of cytoskeleton organization	3/45	163/18866	0.00688769	0.0514081	0.0376695	TPX2/CKAP2/STMN1	3	NEO4
GO:0072698	protein localization to microtubule cytoskeleton	2/45	53/18866	0.00709613	0.0525828	0.0385303	AURKA/KIF20B	2	NEO4
GO:0007093	mitotic cell cycle checkpoint	3/45	166/18866	0.00724151	0.0532768	0.0390388	AURKA/MAD2L1/CCNB1	3	NEO4
GO:0051438	regulation of ubiquitin-protein transferase activity	2/45	54/18866	0.00735795	0.0537495	0.0393852	MAD2L1/UBE2S	2	NEO4
GO:0051100	negative regulation of binding	3/45	169/18866	0.00760597	0.0551701	0.0404261	AURKA/SOX11/STMN1	3	NEO4
GO:0006977	DNA damage response, signal transduction by p53 class mediator resulting in cell cycle arrest	2/45	56/18866	0.00789455	0.056468	0.0413771	AURKA/CCNB1	2	NEO4
GO:0030071	regulation of mitotic metaphase/anaphase transition	2/45	56/18866	0.00789455	0.056468	0.0413771	MAD2L1/CCNB1	2	NEO4
GO:0001906	cell killing	3/45	172/18866	0.00798115	0.0564723	0.0413803	HMGN2/TUBB/TUBB4B	3	NEO4
GO:0044380	protein localization to cytoskeleton	2/45	57/18866	0.00816929	0.0564723	0.0413803	AURKA/KIF20B	2	NEO4
GO:0070534	protein K63-linked ubiquitination	2/45	57/18866	0.00816929	0.0564723	0.0413803	UBE2T/UBE2S	2	NEO4
GO:0072431	signal transduction involved in mitotic G1 DNA damage checkpoint	2/45	57/18866	0.00816929	0.0564723	0.0413803	AURKA/CCNB1	2	NEO4
GO:1902400	intracellular signal transduction involved in G1 DNA damage checkpoint	2/45	57/18866	0.00816929	0.0564723	0.0413803	AURKA/CCNB1	2	NEO4
GO:0007091	metaphase/anaphase transition of mitotic cell cycle	2/45	58/18866	0.0084483	0.0576275	0.0422268	MAD2L1/CCNB1	2	NEO4
GO:1902099	regulation of metaphase/anaphase transition of cell cycle	2/45	58/18866	0.0084483	0.0576275	0.0422268	MAD2L1/CCNB1	2	NEO4
GO:0046605	regulation of centrosome cycle	2/45	59/18866	0.00873156	0.0580226	0.0425163	AURKA/POC1A	2	NEO4
GO:0072413	signal transduction involved in mitotic cell cycle checkpoint	2/45	59/18866	0.00873156	0.0580226	0.0425163	AURKA/CCNB1	2	NEO4
GO:1902402	signal transduction involved in mitotic DNA damage checkpoint	2/45	59/18866	0.00873156	0.0580226	0.0425163	AURKA/CCNB1	2	NEO4
GO:1902403	signal transduction involved in mitotic DNA integrity checkpoint	2/45	59/18866	0.00873156	0.0580226	0.0425163	AURKA/CCNB1	2	NEO4
GO:0030865	cortical cytoskeleton organization	2/45	60/18866	0.00901904	0.0591695	0.0433567	RACGAP1/ECT2	2	NEO4
GO:0044784	metaphase/anaphase transition of cell cycle	2/45	60/18866	0.00901904	0.0591695	0.0433567	MAD2L1/CCNB1	2	NEO4
GO:0071902	positive regulation of protein serine/threonine kinase activity	4/45	345/18866	0.00907793	0.0591789	0.0433636	CCNB1/EZH2/CKS2/CKS1B	4	NEO4
GO:0042267	natural killer cell mediated cytotoxicity	2/45	61/18866	0.00931073	0.0603148	0.0441959	TUBB/TUBB4B	2	NEO4
GO:0007405	neuroblast proliferation	2/45	62/18866	0.0096066	0.0614584	0.0450339	ASPM/RACGAP1	2	NEO4
GO:0045143	homologous chromosome segregation	2/45	62/18866	0.0096066	0.0614584	0.0450339	PTTG1/SGO2	2	NEO4
GO:2000045	regulation of G1/S transition of mitotic cell cycle	3/45	185/18866	0.00973239	0.0618788	0.0453419	AURKA/CCNB1/EZH2	3	NEO4
GO:0031571	mitotic G1 DNA damage checkpoint	2/45	63/18866	0.00990663	0.0626002	0.0458705	AURKA/CCNB1	2	NEO4
GO:0033044	regulation of chromosome organization	4/45	356/18866	0.0101049	0.0633562	0.0464245	PTTG1/MAD2L1/CCNB1/PHF19	4	NEO4
GO:0044783	G1 DNA damage checkpoint	2/45	64/18866	0.0102108	0.0633562	0.0464245	AURKA/CCNB1	2	NEO4
GO:0044819	mitotic G1/S transition checkpoint	2/45	64/18866	0.0102108	0.0633562	0.0464245	AURKA/CCNB1	2	NEO4
GO:0002228	natural killer cell mediated immunity	2/45	66/18866	0.0108315	0.066805	0.0489517	TUBB/TUBB4B	2	NEO4
GO:0010038	response to metal ion	4/45	366/18866	0.0111019	0.0680652	0.049875	CCNB1/ECT2/DTYMK/GGH	4	NEO4
GO:0051098	regulation of binding	4/45	367/18866	0.011205	0.0682906	0.0500402	AURKA/SOX11/HMGB2/STMN1	4	NEO4
GO:0030705	cytoskeleton-dependent intracellular transport	3/45	200/18866	0.0120114	0.0720606	0.0528027	TUBA1C/TUBB/TUBA1B	3	NEO4
GO:0031032	actomyosin structure organization	3/45	200/18866	0.0120114	0.0720606	0.0528027	RACGAP1/ECT2/STMN1	3	NEO4
GO:0022412	cellular process involved in reproduction in multicellular organism	4/45	375/18866	0.0120519	0.0720606	0.0528027	AURKA/ASPM/CCNB1/HMGB2	4	NEO4
GO:0070192	chromosome organization involved in meiotic cell cycle	2/45	70/18866	0.0121217	0.0720606	0.0528027	SGO2/SMC4	2	NEO4
GO:0031099	regeneration	3/45	201/18866	0.0121733	0.0720606	0.0528027	AURKA/CCNB1/EZH2	3	NEO4
GO:0060271	cilium assembly	4/45	377/18866	0.0122699	0.0722174	0.0529176	POC1A/HYLS1/TUBB/TUBB4B	4	NEO4
GO:1901880	negative regulation of protein depolymerization	2/45	71/18866	0.0124543	0.0728858	0.0534074	TPX2/CKAP2	2	NEO4
GO:1902806	regulation of cell cycle G1/S phase transition	3/45	206/18866	0.0130019	0.0755605	0.0553673	AURKA/CCNB1/EZH2	3	NEO4
GO:0072401	signal transduction involved in DNA integrity checkpoint	2/45	73/18866	0.0131314	0.0755605	0.0553673	AURKA/CCNB1	2	NEO4
GO:0072422	signal transduction involved in DNA damage checkpoint	2/45	73/18866	0.0131314	0.0755605	0.0553673	AURKA/CCNB1	2	NEO4
GO:0031100	animal organ regeneration	2/45	75/18866	0.0138243	0.0791055	0.0579649	AURKA/EZH2	2	NEO4
GO:0046785	microtubule polymerization	2/45	77/18866	0.0145327	0.0825751	0.0605072	TPX2/STMN1	2	NEO4
GO:0044782	cilium organization	4/45	397/18866	0.0145909	0.0825751	0.0605072	POC1A/HYLS1/TUBB/TUBB4B	4	NEO4
GO:0042246	tissue regeneration	2/45	79/18866	0.0152566	0.0858707	0.0629221	CCNB1/EZH2	2	NEO4
GO:0043242	negative regulation of protein-containing complex disassembly	2/45	81/18866	0.0159958	0.0890579	0.0652576	TPX2/CKAP2	2	NEO4
GO:0071158	positive regulation of cell cycle arrest	2/45	81/18866	0.0159958	0.0890579	0.0652576	AURKA/CCNB1	2	NEO4
GO:0043624	cellular protein complex disassembly	3/45	224/18866	0.0162482	0.0899768	0.0659309	TPX2/CKAP2/STMN1	3	NEO4
GO:1901879	regulation of protein depolymerization	2/45	88/18866	0.0187012	0.103007	0.0754785	TPX2/CKAP2	2	NEO4
GO:0031058	positive regulation of histone modification	2/45	92/18866	0.0203278	0.11137	0.0816071	CCNB1/PHF19	2	NEO4
GO:0097711	ciliary basal body-plasma membrane docking	2/45	95/18866	0.0215853	0.117634	0.0861971	TUBB/TUBB4B	2	NEO4
GO:0003211	cardiac ventricle formation	1/45	10/18866	0.0236036	0.12341	0.090429	SOX11	1	NEO4
GO:0009133	nucleoside diphosphate biosynthetic process	1/45	10/18866	0.0236036	0.12341	0.090429	DTYMK	1	NEO4
GO:0010992	ubiquitin recycling	1/45	10/18866	0.0236036	0.12341	0.090429	UBE2S	1	NEO4
GO:0045654	positive regulation of megakaryocyte differentiation	1/45	10/18866	0.0236036	0.12341	0.090429	HMGB2	1	NEO4
GO:0061303	cornea development in camera-type eye	1/45	10/18866	0.0236036	0.12341	0.090429	SOX11	1	NEO4
GO:0070314	G1 to G0 transition	1/45	10/18866	0.0236036	0.12341	0.090429	EZH2	1	NEO4
GO:1903431	positive regulation of cell maturation	1/45	10/18866	0.0236036	0.12341	0.090429	AURKA	1	NEO4
GO:1903862	positive regulation of oxidative phosphorylation	1/45	10/18866	0.0236036	0.12341	0.090429	CCNB1	1	NEO4
GO:0070301	cellular response to hydrogen peroxide	2/45	100/18866	0.0237514	0.123555	0.0905356	EZH2/ECT2	2	NEO4
GO:0044773	mitotic DNA damage checkpoint	2/45	101/18866	0.0241949	0.12523	0.0917629	AURKA/CCNB1	2	NEO4
GO:0110020	regulation of actomyosin structure organization	2/45	102/18866	0.0246419	0.125812	0.0921894	ECT2/STMN1	2	NEO4
GO:0016570	histone modification	4/45	468/18866	0.0250092	0.125812	0.0921894	AURKA/CCNB1/EZH2/PHF19	4	NEO4
GO:0072331	signal transduction by p53 class mediator	3/45	267/18866	0.0256985	0.125812	0.0921894	AURKA/TPX2/CCNB1	3	NEO4
GO:0006348	chromatin silencing at telomere	1/45	11/18866	0.0259338	0.125812	0.0921894	EZH2	1	NEO4
GO:0017085	response to insecticide	1/45	11/18866	0.0259338	0.125812	0.0921894	CCNB1	1	NEO4
GO:0019042	viral latency	1/45	11/18866	0.0259338	0.125812	0.0921894	PSIP1	1	NEO4
GO:0031442	positive regulation of mRNA 3'-end processing	1/45	11/18866	0.0259338	0.125812	0.0921894	CCNB1	1	NEO4
GO:0046607	positive regulation of centrosome cycle	1/45	11/18866	0.0259338	0.125812	0.0921894	POC1A	1	NEO4
GO:0060174	limb bud formation	1/45	11/18866	0.0259338	0.125812	0.0921894	SOX11	1	NEO4
GO:0060281	regulation of oocyte development	1/45	11/18866	0.0259338	0.125812	0.0921894	AURKA	1	NEO4
GO:0061085	regulation of histone H3-K27 methylation	1/45	11/18866	0.0259338	0.125812	0.0921894	PHF19	1	NEO4
GO:0071281	cellular response to iron ion	1/45	11/18866	0.0259338	0.125812	0.0921894	CCNB1	1	NEO4
GO:1905879	regulation of oogenesis	1/45	11/18866	0.0259338	0.125812	0.0921894	AURKA	1	NEO4
GO:0001841	neural tube formation	2/45	106/18866	0.0264635	0.125812	0.0921894	SOX11/KIF20B	2	NEO4
GO:0032091	negative regulation of protein binding	2/45	106/18866	0.0264635	0.125812	0.0921894	AURKA/STMN1	2	NEO4
GO:0071156	regulation of cell cycle arrest	2/45	106/18866	0.0264635	0.125812	0.0921894	AURKA/CCNB1	2	NEO4
GO:1905269	positive regulation of chromatin organization	2/45	106/18866	0.0264635	0.125812	0.0921894	CCNB1/PHF19	2	NEO4
GO:0000018	regulation of DNA recombination	2/45	107/18866	0.0269273	0.125812	0.0921894	PARPBP/KPNA2	2	NEO4
GO:0030330	DNA damage response, signal transduction by p53 class mediator	2/45	107/18866	0.0269273	0.125812	0.0921894	AURKA/CCNB1	2	NEO4
GO:0016569	covalent chromatin modification	4/45	481/18866	0.0273023	0.125812	0.0921894	AURKA/CCNB1/EZH2/PHF19	4	NEO4
GO:0001909	leukocyte mediated cytotoxicity	2/45	108/18866	0.0273943	0.125812	0.0921894	TUBB/TUBB4B	2	NEO4
GO:0044774	mitotic DNA integrity checkpoint	2/45	108/18866	0.0273943	0.125812	0.0921894	AURKA/CCNB1	2	NEO4
GO:0003207	cardiac chamber formation	1/45	12/18866	0.0282585	0.125812	0.0921894	SOX11	1	NEO4
GO:0007077	mitotic nuclear envelope disassembly	1/45	12/18866	0.0282585	0.125812	0.0921894	CCNB1	1	NEO4
GO:0045144	meiotic sister chromatid segregation	1/45	12/18866	0.0282585	0.125812	0.0921894	SGO2	1	NEO4
GO:0051177	meiotic sister chromatid cohesion	1/45	12/18866	0.0282585	0.125812	0.0921894	SGO2	1	NEO4
GO:0051657	maintenance of organelle location	1/45	12/18866	0.0282585	0.125812	0.0921894	ASPM	1	NEO4
GO:0055015	ventricular cardiac muscle cell development	1/45	12/18866	0.0282585	0.125812	0.0921894	CCNB1	1	NEO4
GO:0060900	embryonic camera-type eye formation	1/45	12/18866	0.0282585	0.125812	0.0921894	SOX11	1	NEO4
GO:0070493	thrombin-activated receptor signaling pathway	1/45	12/18866	0.0282585	0.125812	0.0921894	STMN1	1	NEO4
GO:0070601	centromeric sister chromatid cohesion	1/45	12/18866	0.0282585	0.125812	0.0921894	SGO2	1	NEO4
GO:1903961	positive regulation of anion transmembrane transport	1/45	12/18866	0.0282585	0.125812	0.0921894	ARL6IP1	1	NEO4
GO:1901989	positive regulation of cell cycle phase transition	2/45	110/18866	0.0283383	0.125812	0.0921894	CCNB1/EZH2	2	NEO4
GO:0009265	2'-deoxyribonucleotide biosynthetic process	1/45	13/18866	0.0305778	0.130145	0.0953645	DTYMK	1	NEO4
GO:0010958	regulation of amino acid import across plasma membrane	1/45	13/18866	0.0305778	0.130145	0.0953645	ARL6IP1	1	NEO4
GO:0031115	negative regulation of microtubule polymerization	1/45	13/18866	0.0305778	0.130145	0.0953645	STMN1	1	NEO4
GO:0033127	regulation of histone phosphorylation	1/45	13/18866	0.0305778	0.130145	0.0953645	CCNB1	1	NEO4
GO:0034244	negative regulation of transcription elongation from RNA polymerase II promoter	1/45	13/18866	0.0305778	0.130145	0.0953645	EZH2	1	NEO4
GO:0046385	deoxyribose phosphate biosynthetic process	1/45	13/18866	0.0305778	0.130145	0.0953645	DTYMK	1	NEO4
GO:0061029	eyelid development in camera-type eye	1/45	13/18866	0.0305778	0.130145	0.0953645	SOX11	1	NEO4
GO:0098712	L-glutamate import across plasma membrane	1/45	13/18866	0.0305778	0.130145	0.0953645	ARL6IP1	1	NEO4
GO:1903789	regulation of amino acid transmembrane transport	1/45	13/18866	0.0305778	0.130145	0.0953645	ARL6IP1	1	NEO4
GO:1904424	regulation of GTP binding	1/45	13/18866	0.0305778	0.130145	0.0953645	STMN1	1	NEO4
GO:0032392	DNA geometric change	2/45	116/18866	0.0312475	0.131905	0.0966542	HMGB3/HMGB2	2	NEO4
GO:0034968	histone lysine methylation	2/45	116/18866	0.0312475	0.131905	0.0966542	EZH2/PHF19	2	NEO4
GO:0003413	chondrocyte differentiation involved in endochondral bone morphogenesis	1/45	14/18866	0.0328917	0.133907	0.098121	POC1A	1	NEO4
GO:0007100	mitotic centrosome separation	1/45	14/18866	0.0328917	0.133907	0.098121	AURKA	1	NEO4
GO:0007135	meiosis II	1/45	14/18866	0.0328917	0.133907	0.098121	SGO2	1	NEO4
GO:0045605	negative regulation of epidermal cell differentiation	1/45	14/18866	0.0328917	0.133907	0.098121	EZH2	1	NEO4
GO:0046940	nucleoside monophosphate phosphorylation	1/45	14/18866	0.0328917	0.133907	0.098121	DTYMK	1	NEO4
GO:0051938	L-glutamate import	1/45	14/18866	0.0328917	0.133907	0.098121	ARL6IP1	1	NEO4
GO:0061983	meiosis II cell cycle process	1/45	14/18866	0.0328917	0.133907	0.098121	SGO2	1	NEO4
GO:0071236	cellular response to antibiotic	1/45	14/18866	0.0328917	0.133907	0.098121	EZH2	1	NEO4
GO:1904668	positive regulation of ubiquitin protein ligase activity	1/45	14/18866	0.0328917	0.133907	0.098121	UBE2S	1	NEO4
GO:0043244	regulation of protein-containing complex disassembly	2/45	122/18866	0.03427	0.138969	0.10183	TPX2/CKAP2	2	NEO4
GO:0051258	protein polymerization	3/45	300/18866	0.0345818	0.139314	0.102083	TPX2/UBE2S/STMN1	3	NEO4
GO:0032785	negative regulation of DNA-templated transcription, elongation	1/45	15/18866	0.0352002	0.139314	0.102083	EZH2	1	NEO4
GO:0033151	V(D)J recombination	1/45	15/18866	0.0352002	0.139314	0.102083	HMGB2	1	NEO4
GO:0051299	centrosome separation	1/45	15/18866	0.0352002	0.139314	0.102083	AURKA	1	NEO4
GO:0055057	neuroblast division	1/45	15/18866	0.0352002	0.139314	0.102083	ASPM	1	NEO4
GO:0060253	negative regulation of glial cell proliferation	1/45	15/18866	0.0352002	0.139314	0.102083	SOX11	1	NEO4
GO:0051101	regulation of DNA binding	2/45	124/18866	0.035302	0.139314	0.102083	SOX11/HMGB2	2	NEO4
GO:0001838	embryonic epithelial tube formation	2/45	125/18866	0.0358225	0.140293	0.102801	SOX11/KIF20B	2	NEO4
GO:0007098	centrosome cycle	2/45	125/18866	0.0358225	0.140293	0.102801	AURKA/POC1A	2	NEO4
GO:0045814	negative regulation of gene expression, epigenetic	2/45	126/18866	0.036346	0.141496	0.103682	EZH2/PHF19	2	NEO4
GO:0014013	regulation of gliogenesis	2/45	128/18866	0.037402	0.141496	0.103682	SOX11/EZH2	2	NEO4
GO:0007076	mitotic chromosome condensation	1/45	16/18866	0.0375034	0.141496	0.103682	SMC4	1	NEO4
GO:0009263	deoxyribonucleotide biosynthetic process	1/45	16/18866	0.0375034	0.141496	0.103682	DTYMK	1	NEO4
GO:0030397	membrane disassembly	1/45	16/18866	0.0375034	0.141496	0.103682	CCNB1	1	NEO4
GO:0046134	pyrimidine nucleoside biosynthetic process	1/45	16/18866	0.0375034	0.141496	0.103682	DTYMK	1	NEO4
GO:0048012	hepatocyte growth factor receptor signaling pathway	1/45	16/18866	0.0375034	0.141496	0.103682	STMN1	1	NEO4
GO:0051081	nuclear envelope disassembly	1/45	16/18866	0.0375034	0.141496	0.103682	CCNB1	1	NEO4
GO:0051444	negative regulation of ubiquitin-protein transferase activity	1/45	16/18866	0.0375034	0.141496	0.103682	MAD2L1	1	NEO4
GO:2001224	positive regulation of neuron migration	1/45	16/18866	0.0375034	0.141496	0.103682	KIF20B	1	NEO4
GO:0018022	peptidyl-lysine methylation	2/45	132/18866	0.0395492	0.147486	0.108071	EZH2/PHF19	2	NEO4
GO:0006266	DNA ligation	1/45	17/18866	0.0398011	0.147486	0.108071	HMGB2	1	NEO4
GO:0048385	regulation of retinoic acid receptor signaling pathway	1/45	17/18866	0.0398011	0.147486	0.108071	EZH2	1	NEO4
GO:0055012	ventricular cardiac muscle cell differentiation	1/45	17/18866	0.0398011	0.147486	0.108071	CCNB1	1	NEO4
GO:0006997	nucleus organization	2/45	133/18866	0.0400932	0.147486	0.108071	CCNB1/HMGB2	2	NEO4
GO:0042770	signal transduction in response to DNA damage	2/45	133/18866	0.0400932	0.147486	0.108071	AURKA/CCNB1	2	NEO4
GO:0072175	epithelial tube formation	2/45	133/18866	0.0400932	0.147486	0.108071	SOX11/KIF20B	2	NEO4
GO:0048565	digestive tract development	2/45	135/18866	0.0411898	0.149504	0.10955	SOX11/CCNB1	2	NEO4
GO:0051056	regulation of small GTPase mediated signal transduction	3/45	323/18866	0.0416019	0.149504	0.10955	RACGAP1/ECT2/STMN1	3	NEO4
GO:0031023	microtubule organizing center organization	2/45	136/18866	0.0417424	0.149504	0.10955	AURKA/POC1A	2	NEO4
GO:0008272	sulfate transport	1/45	18/18866	0.0420935	0.149504	0.10955	RACGAP1	1	NEO4
GO:0009200	deoxyribonucleoside triphosphate metabolic process	1/45	18/18866	0.0420935	0.149504	0.10955	DTYMK	1	NEO4
GO:0035330	regulation of hippo signaling	1/45	18/18866	0.0420935	0.149504	0.10955	SOX11	1	NEO4
GO:0035372	protein localization to microtubule	1/45	18/18866	0.0420935	0.149504	0.10955	KIF20B	1	NEO4
GO:0048557	embryonic digestive tract morphogenesis	1/45	18/18866	0.0420935	0.149504	0.10955	SOX11	1	NEO4
GO:0051782	negative regulation of cell division	1/45	18/18866	0.0420935	0.149504	0.10955	ASPM	1	NEO4
GO:0071786	endoplasmic reticulum tubular network organization	1/45	18/18866	0.0420935	0.149504	0.10955	ARL6IP1	1	NEO4
GO:0032984	protein-containing complex disassembly	3/45	330/18866	0.0438715	0.152945	0.112071	TPX2/CKAP2/STMN1	3	NEO4
GO:0003417	growth plate cartilage development	1/45	19/18866	0.0443805	0.152945	0.112071	POC1A	1	NEO4
GO:0009148	pyrimidine nucleoside triphosphate biosynthetic process	1/45	19/18866	0.0443805	0.152945	0.112071	DTYMK	1	NEO4
GO:0009219	pyrimidine deoxyribonucleotide metabolic process	1/45	19/18866	0.0443805	0.152945	0.112071	DTYMK	1	NEO4
GO:0019054	modulation by virus of host cellular process	1/45	19/18866	0.0443805	0.152945	0.112071	KPNA2	1	NEO4
GO:0045683	negative regulation of epidermis development	1/45	19/18866	0.0443805	0.152945	0.112071	EZH2	1	NEO4
GO:2000042	negative regulation of double-strand break repair via homologous recombination	1/45	19/18866	0.0443805	0.152945	0.112071	PARPBP	1	NEO4
GO:0001889	liver development	2/45	141/18866	0.0445471	0.152945	0.112071	AURKA/EZH2	2	NEO4
GO:0008584	male gonad development	2/45	141/18866	0.0445471	0.152945	0.112071	ASPM/HMGB2	2	NEO4
GO:0030010	establishment of cell polarity	2/45	141/18866	0.0445471	0.152945	0.112071	MAD2L1/KIF20B	2	NEO4
GO:0046546	development of primary male sexual characteristics	2/45	142/18866	0.0451163	0.154385	0.113126	ASPM/HMGB2	2	NEO4
GO:0016571	histone methylation	2/45	143/18866	0.0456883	0.155824	0.114181	EZH2/PHF19	2	NEO4
GO:0061008	hepaticobiliary system development	2/45	144/18866	0.0462629	0.157263	0.115235	AURKA/EZH2	2	NEO4
GO:0006607	NLS-bearing protein import into nucleus	1/45	20/18866	0.0466622	0.15758	0.115468	KPNA2	1	NEO4
GO:0008356	asymmetric cell division	1/45	20/18866	0.0466622	0.15758	0.115468	ASPM	1	NEO4
GO:0042542	response to hydrogen peroxide	2/45	146/18866	0.0474203	0.159617	0.11696	EZH2/ECT2	2	NEO4
GO:0055123	digestive system development	2/45	147/18866	0.0480029	0.161052	0.118012	SOX11/CCNB1	2	NEO4
GO:0048485	sympathetic nervous system development	1/45	21/18866	0.0489385	0.162602	0.119147	SOX11	1	NEO4
GO:0051957	positive regulation of amino acid transport	1/45	21/18866	0.0489385	0.162602	0.119147	ARL6IP1	1	NEO4
GO:2000678	negative regulation of transcription regulatory region DNA binding	1/45	21/18866	0.0489385	0.162602	0.119147	SOX11	1	NEO4
GO:0031056	regulation of histone modification	2/45	149/18866	0.0491762	0.162866	0.119341	CCNB1/PHF19	2	NEO4
GO:0006606	protein import into nucleus	2/45	150/18866	0.0497667	0.163769	0.120003	ECT2/KPNA2	2	NEO4
GO:0035148	tube formation	2/45	150/18866	0.0497667	0.163769	0.120003	SOX11/KIF20B	2	NEO4
GO:0002483	antigen processing and presentation of endogenous peptide antigen	4/48	17/18866	8.57e-08	4.87e-05	4.03e-05	HLA-B/B2M/HLA-A/HLA-C	4	NEO5
GO:0019885	antigen processing and presentation of endogenous peptide antigen via MHC class I	4/48	17/18866	8.57e-08	4.87e-05	4.03e-05	HLA-B/B2M/HLA-A/HLA-C	4	NEO5
GO:0019883	antigen processing and presentation of endogenous antigen	4/48	24/18866	3.77e-07	0.00014306	0.000118538	HLA-B/B2M/HLA-A/HLA-C	4	NEO5
GO:0002479	antigen processing and presentation of exogenous peptide antigen via MHC class I, TAP-dependent	5/48	75/18866	1.3e-06	0.000369425	0.000306101	HLA-B/B2M/HLA-A/PDIA3/HLA-C	5	NEO5
GO:0042590	antigen processing and presentation of exogenous peptide antigen via MHC class I	5/48	80/18866	1.79e-06	0.000407755	0.000337861	HLA-B/B2M/HLA-A/PDIA3/HLA-C	5	NEO5
GO:0002474	antigen processing and presentation of peptide antigen via MHC class I	5/48	99/18866	5.15e-06	0.000903357	0.000748511	HLA-B/B2M/HLA-A/PDIA3/HLA-C	5	NEO5
GO:0030198	extracellular matrix organization	8/48	395/18866	6.24e-06	0.000903357	0.000748511	COL6A3/COL9A3/SMOC1/FBLN5/BGN/SERPINH1/CST3/SPARC	8	NEO5
GO:0043062	extracellular structure organization	8/48	396/18866	6.36e-06	0.000903357	0.000748511	COL6A3/COL9A3/SMOC1/FBLN5/BGN/SERPINH1/CST3/SPARC	8	NEO5
GO:0051384	response to glucocorticoid	5/48	147/18866	3.51e-05	0.00443074	0.00367126	SSTR2/MDK/FIBIN/IGFBP7/SPARC	5	NEO5
GO:0001916	positive regulation of T cell mediated cytotoxicity	3/48	28/18866	4.84e-05	0.00550561	0.00456188	HLA-B/B2M/HLA-A	3	NEO5
GO:0031960	response to corticosteroid	5/48	164/18866	5.91e-05	0.00611034	0.00506296	SSTR2/MDK/FIBIN/IGFBP7/SPARC	5	NEO5
GO:0060333	interferon-gamma-mediated signaling pathway	4/48	91/18866	8.38e-05	0.0071012	0.00588397	HLA-B/B2M/HLA-A/HLA-C	4	NEO5
GO:0002478	antigen processing and presentation of exogenous peptide antigen	5/48	177/18866	8.48e-05	0.0071012	0.00588397	HLA-B/B2M/HLA-A/PDIA3/HLA-C	5	NEO5
GO:0031341	regulation of cell killing	4/48	92/18866	8.74e-05	0.0071012	0.00588397	CFH/HLA-B/B2M/HLA-A	4	NEO5
GO:0001914	regulation of T cell mediated cytotoxicity	3/48	35/18866	9.55e-05	0.00724182	0.00600049	HLA-B/B2M/HLA-A	3	NEO5
GO:0019884	antigen processing and presentation of exogenous antigen	5/48	185/18866	0.000104493	0.00742552	0.0061527	HLA-B/B2M/HLA-A/PDIA3/HLA-C	5	NEO5
GO:0048002	antigen processing and presentation of peptide antigen	5/48	194/18866	0.000130595	0.00873449	0.0072373	HLA-B/B2M/HLA-A/PDIA3/HLA-C	5	NEO5
GO:0002697	regulation of immune effector process	7/48	470/18866	0.000173298	0.0109467	0.00907028	CFH/HLA-B/CFI/C1R/C1S/B2M/HLA-A	7	NEO5
GO:0001913	T cell mediated cytotoxicity	3/48	44/18866	0.000190243	0.0113845	0.00943309	HLA-B/B2M/HLA-A	3	NEO5
GO:0030449	regulation of complement activation	4/48	115/18866	0.000207274	0.0117835	0.0097637	CFH/CFI/C1R/C1S	4	NEO5
GO:0002711	positive regulation of T cell mediated immunity	3/48	50/18866	0.000278544	0.0140637	0.011653	HLA-B/B2M/HLA-A	3	NEO5
GO:0034975	protein folding in endoplasmic reticulum	2/48	10/18866	0.000281556	0.0140637	0.011653	HSPA5/PDIA3	2	NEO5
GO:0019882	antigen processing and presentation	5/48	232/18866	0.000299759	0.0140637	0.011653	HLA-B/B2M/HLA-A/PDIA3/HLA-C	5	NEO5
GO:0001912	positive regulation of leukocyte mediated cytotoxicity	3/48	52/18866	0.000312954	0.0140637	0.011653	HLA-B/B2M/HLA-A	3	NEO5
GO:0002449	lymphocyte mediated immunity	6/48	366/18866	0.000315664	0.0140637	0.011653	HLA-B/CFI/C1R/C1S/B2M/HLA-A	6	NEO5
GO:0002576	platelet degranulation	4/48	129/18866	0.000321596	0.0140637	0.011653	CALM1/ISLR/TAGLN2/SPARC	4	NEO5
GO:0002460	adaptive immune response based on somatic recombination of immune receptors built from immunoglobulin superfamily domains	6/48	370/18866	0.00033452	0.014087	0.0116723	HLA-B/CFI/C1R/C1S/B2M/HLA-A	6	NEO5
GO:0002920	regulation of humoral immune response	4/48	134/18866	0.000371622	0.0150905	0.0125038	CFH/CFI/C1R/C1S	4	NEO5
GO:0031343	positive regulation of cell killing	3/48	61/18866	0.000501534	0.0196636	0.016293	HLA-B/B2M/HLA-A	3	NEO5
GO:0045953	negative regulation of natural killer cell mediated cytotoxicity	2/48	16/18866	0.000743536	0.02818	0.0233496	HLA-B/HLA-A	2	NEO5
GO:0002716	negative regulation of natural killer cell mediated immunity	2/48	17/18866	0.000841307	0.0292308	0.0242203	HLA-B/HLA-A	2	NEO5
GO:0016045	detection of bacterium	2/48	17/18866	0.000841307	0.0292308	0.0242203	HLA-B/HLA-A	2	NEO5
GO:0002709	regulation of T cell mediated immunity	3/48	73/18866	0.000848389	0.0292308	0.0242203	HLA-B/B2M/HLA-A	3	NEO5
GO:0001910	regulation of leukocyte mediated cytotoxicity	3/48	75/18866	0.000917805	0.0306418	0.0253895	HLA-B/B2M/HLA-A	3	NEO5
GO:0001906	cell killing	4/48	172/18866	0.000949519	0.0306418	0.0253895	CFH/HLA-B/B2M/HLA-A	4	NEO5
GO:0006937	regulation of muscle contraction	4/48	173/18866	0.00097019	0.0306418	0.0253895	SSTR2/GUCY1A1/CALM1/TPM1	4	NEO5
GO:0098543	detection of other organism	2/48	19/18866	0.00105439	0.0316935	0.0262609	HLA-B/HLA-A	2	NEO5
GO:0006956	complement activation	4/48	178/18866	0.00107833	0.0316935	0.0262609	CFH/CFI/C1R/C1S	4	NEO5
GO:0001911	negative regulation of leukocyte mediated cytotoxicity	2/48	20/18866	0.00116965	0.0316935	0.0262609	HLA-B/HLA-A	2	NEO5
GO:0002726	positive regulation of T cell cytokine production	2/48	20/18866	0.00116965	0.0316935	0.0262609	B2M/HLA-A	2	NEO5
GO:0010042	response to manganese ion	2/48	20/18866	0.00116965	0.0316935	0.0262609	HSPA5/FIBIN	2	NEO5
GO:0071346	cellular response to interferon-gamma	4/48	182/18866	0.00117074	0.0316935	0.0262609	HLA-B/B2M/HLA-A/HLA-C	4	NEO5
GO:0014910	regulation of smooth muscle cell migration	3/48	86/18866	0.00136404	0.0360679	0.0298854	MDK/TPM1/S100A11	3	NEO5
GO:0042026	protein refolding	2/48	23/18866	0.00154992	0.0396984	0.0328936	HSPA5/B2M	2	NEO5
GO:0031342	negative regulation of cell killing	2/48	24/18866	0.00168808	0.0396984	0.0328936	HLA-B/HLA-A	2	NEO5
GO:0098581	detection of external biotic stimulus	2/48	24/18866	0.00168808	0.0396984	0.0328936	HLA-B/HLA-A	2	NEO5
GO:0014909	smooth muscle cell migration	3/48	93/18866	0.00170819	0.0396984	0.0328936	MDK/TPM1/S100A11	3	NEO5
GO:0034341	response to interferon-gamma	4/48	202/18866	0.00171754	0.0396984	0.0328936	HLA-B/B2M/HLA-A/HLA-C	4	NEO5
GO:0060348	bone development	4/48	204/18866	0.00178049	0.0396984	0.0328936	BGN/SERPINH1/PPIB/SPARC	4	NEO5
GO:0048545	response to steroid hormone	5/48	346/18866	0.00180782	0.0396984	0.0328936	SSTR2/MDK/FIBIN/IGFBP7/SPARC	5	NEO5
GO:0060337	type I interferon signaling pathway	3/48	95/18866	0.00181558	0.0396984	0.0328936	HLA-B/HLA-A/HLA-C	3	NEO5
GO:0071357	cellular response to type I interferon	3/48	95/18866	0.00181558	0.0396984	0.0328936	HLA-B/HLA-A/HLA-C	3	NEO5
GO:0034340	response to type I interferon	3/48	99/18866	0.0020428	0.0438239	0.036312	HLA-B/HLA-A/HLA-C	3	NEO5
GO:0010038	response to metal ion	5/48	366/18866	0.00230908	0.0478222	0.0396249	HSPA5/FIBIN/CALM1/B2M/SPARC	5	NEO5
GO:0002456	T cell mediated immunity	3/48	104/18866	0.00235075	0.0478222	0.0396249	HLA-B/B2M/HLA-A	3	NEO5
GO:0002824	positive regulation of adaptive immune response based on somatic recombination of immune receptors built from immunoglobulin superfamily domains	3/48	105/18866	0.00241559	0.0478222	0.0396249	HLA-B/B2M/HLA-A	3	NEO5
GO:0021549	cerebellum development	3/48	105/18866	0.00241559	0.0478222	0.0396249	SSTR2/MDK/HSPA5	3	NEO5
GO:0002708	positive regulation of lymphocyte mediated immunity	3/48	106/18866	0.00248154	0.0478222	0.0396249	HLA-B/B2M/HLA-A	3	NEO5
GO:0014812	muscle cell migration	3/48	106/18866	0.00248154	0.0478222	0.0396249	MDK/TPM1/S100A11	3	NEO5
GO:0001909	leukocyte mediated cytotoxicity	3/48	108/18866	0.00261676	0.0489197	0.0405343	HLA-B/B2M/HLA-A	3	NEO5
GO:0006959	humoral immune response	5/48	377/18866	0.00262454	0.0489197	0.0405343	CFH/CFI/C1R/C1S/HLA-A	5	NEO5
GO:0006457	protein folding	4/48	230/18866	0.00275087	0.0497474	0.0412202	HSPA5/B2M/PPIB/PDIA3	4	NEO5
GO:0002821	positive regulation of adaptive immune response	3/48	110/18866	0.00275646	0.0497474	0.0412202	HLA-B/B2M/HLA-A	3	NEO5
GO:0002724	regulation of T cell cytokine production	2/48	32/18866	0.00299459	0.0532007	0.0440815	B2M/HLA-A	2	NEO5
GO:0022037	metencephalon development	3/48	114/18866	0.00304948	0.0533424	0.0441989	SSTR2/MDK/HSPA5	3	NEO5
GO:0042573	retinoic acid metabolic process	2/48	33/18866	0.00318263	0.054828	0.0454299	CRABP2/RBP1	2	NEO5
GO:0009595	detection of biotic stimulus	2/48	36/18866	0.00377906	0.0641313	0.0531384	HLA-B/HLA-A	2	NEO5
GO:0090257	regulation of muscle system process	4/48	256/18866	0.00403447	0.0674587	0.0558955	SSTR2/GUCY1A1/CALM1/TPM1	4	NEO5
GO:0042269	regulation of natural killer cell mediated cytotoxicity	2/48	41/18866	0.00487917	0.0804002	0.0666187	HLA-B/HLA-A	2	NEO5
GO:0002707	negative regulation of lymphocyte mediated immunity	2/48	42/18866	0.00511485	0.0830798	0.068839	HLA-B/HLA-A	2	NEO5
GO:0002705	positive regulation of leukocyte mediated immunity	3/48	138/18866	0.00520815	0.0834037	0.0691074	HLA-B/B2M/HLA-A	3	NEO5
GO:0002369	T cell cytokine production	2/48	43/18866	0.00535569	0.0834167	0.0691182	B2M/HLA-A	2	NEO5
GO:0021762	substantia nigra development	2/48	43/18866	0.00535569	0.0834167	0.0691182	HSPA5/CALM1	2	NEO5
GO:0006958	complement activation, classical pathway	3/48	141/18866	0.0055284	0.0849431	0.0703829	CFI/C1R/C1S	3	NEO5
GO:0001974	blood vessel remodeling	2/48	45/18866	0.00585275	0.0875601	0.0725513	BGN/CST3	2	NEO5
GO:0002715	regulation of natural killer cell mediated immunity	2/48	45/18866	0.00585275	0.0875601	0.0725513	HLA-B/HLA-A	2	NEO5
GO:0051592	response to calcium ion	3/48	147/18866	0.00620387	0.0916079	0.0759052	HSPA5/CALM1/SPARC	3	NEO5
GO:0014911	positive regulation of smooth muscle cell migration	2/48	48/18866	0.00663635	0.0967375	0.0801556	MDK/S100A11	2	NEO5
GO:0002822	regulation of adaptive immune response based on somatic recombination of immune receptors built from immunoglobulin superfamily domains	3/48	153/18866	0.0069267	0.0996094	0.0825353	HLA-B/B2M/HLA-A	3	NEO5
GO:0002706	regulation of lymphocyte mediated immunity	3/48	154/18866	0.00705184	0.0996094	0.0825353	HLA-B/B2M/HLA-A	3	NEO5
GO:0002455	humoral immune response mediated by circulating immunoglobulin	3/48	155/18866	0.00717831	0.0996094	0.0825353	CFI/C1R/C1S	3	NEO5
GO:0021695	cerebellar cortex development	2/48	50/18866	0.00718379	0.0996094	0.0825353	MDK/HSPA5	2	NEO5
GO:0030902	hindbrain development	3/48	156/18866	0.00730613	0.100085	0.0829294	SSTR2/MDK/HSPA5	3	NEO5
GO:0043312	neutrophil degranulation	5/48	487/18866	0.00771575	0.103681	0.0859093	HLA-B/S100A11/CST3/B2M/HLA-C	5	NEO5
GO:0002704	negative regulation of leukocyte mediated immunity	2/48	52/18866	0.00775103	0.103681	0.0859093	HLA-B/HLA-A	2	NEO5
GO:0002283	neutrophil activation involved in immune response	5/48	490/18866	0.00791246	0.10461	0.0866787	HLA-B/S100A11/CST3/B2M/HLA-C	5	NEO5
GO:0002720	positive regulation of cytokine production involved in immune response	2/48	55/18866	0.00863855	0.111614	0.0924821	B2M/HLA-A	2	NEO5
GO:0032655	regulation of interleukin-12 production	2/48	55/18866	0.00863855	0.111614	0.0924821	HLA-B/MDK	2	NEO5
GO:0002819	regulation of adaptive immune response	3/48	168/18866	0.0089461	0.114289	0.0946985	HLA-B/B2M/HLA-A	3	NEO5
GO:0034614	cellular response to reactive oxygen species	3/48	170/18866	0.00923869	0.115629	0.0958086	TPM1/FBLN5/CST3	3	NEO5
GO:0032615	interleukin-12 production	2/48	57/18866	0.00925436	0.115629	0.0958086	HLA-B/MDK	2	NEO5
GO:0007566	embryo implantation	2/48	58/18866	0.00956944	0.118266	0.0979937	IGFBP7/CST3	2	NEO5
GO:0061077	chaperone-mediated protein folding	2/48	60/18866	0.0102138	0.124872	0.103467	HSPA5/PPIB	2	NEO5
GO:0048771	tissue remodeling	3/48	178/18866	0.010465	0.126183	0.104554	MDK/BGN/CST3	3	NEO5
GO:0042267	natural killer cell mediated cytotoxicity	2/48	61/18866	0.010543	0.126183	0.104554	HLA-B/HLA-A	2	NEO5
GO:0045824	negative regulation of innate immune response	2/48	62/18866	0.0108769	0.127495	0.105641	HLA-B/HLA-A	2	NEO5
GO:0048857	neural nucleus development	2/48	62/18866	0.0108769	0.127495	0.105641	HSPA5/CALM1	2	NEO5
GO:0046686	response to cadmium ion	2/48	64/18866	0.0115586	0.134104	0.111117	B2M/SPARC	2	NEO5
GO:0002228	natural killer cell mediated immunity	2/48	66/18866	0.0122587	0.140789	0.116656	HLA-B/HLA-A	2	NEO5
GO:0042698	ovulation cycle	2/48	69/18866	0.0133428	0.150379	0.124602	MDK/HSPA5	2	NEO5
GO:0006936	muscle contraction	4/48	362/18866	0.0133582	0.150379	0.124602	SSTR2/GUCY1A1/CALM1/TPM1	4	NEO5
GO:0051216	cartilage development	3/48	197/18866	0.0137417	0.153179	0.126922	MDK/BGN/SERPINH1	3	NEO5
GO:0003208	cardiac ventricle morphogenesis	2/48	73/18866	0.0148509	0.163936	0.135836	TPM1/CPE	2	NEO5
GO:0002703	regulation of leukocyte mediated immunity	3/48	211/18866	0.0164902	0.180282	0.14938	HLA-B/B2M/HLA-A	3	NEO5
GO:0048678	response to axon injury	2/48	80/18866	0.0176575	0.191205	0.15843	CST3/ARF4	2	NEO5
GO:0042493	response to drug	4/48	397/18866	0.0181458	0.19464	0.161276	MDK/HSPA5/CST3/B2M	4	NEO5
GO:0042445	hormone metabolic process	3/48	221/18866	0.0186294	0.197166	0.163369	CRABP2/RBP1/CPE	3	NEO5
GO:0002718	regulation of cytokine production involved in immune response	2/48	83/18866	0.0189239	0.197166	0.163369	B2M/HLA-A	2	NEO5
GO:0002699	positive regulation of immune effector process	3/48	223/18866	0.019075	0.197166	0.163369	HLA-B/B2M/HLA-A	3	NEO5
GO:0008406	gonad development	3/48	223/18866	0.019075	0.197166	0.163369	COL9A3/HSPA5/CST3	3	NEO5
GO:0016064	immunoglobulin mediated immune response	3/48	227/18866	0.0199838	0.204699	0.169611	CFI/C1R/C1S	3	NEO5
GO:0045137	development of primary sexual characteristics	3/48	229/18866	0.0204471	0.206265	0.170909	COL9A3/HSPA5/CST3	3	NEO5
GO:0006890	retrograde vesicle-mediated transport, Golgi to endoplasmic reticulum	2/48	87/18866	0.0206705	0.206265	0.170909	TMED3/ARF4	2	NEO5
GO:0019724	B cell mediated immunity	3/48	230/18866	0.020681	0.206265	0.170909	CFI/C1R/C1S	3	NEO5
GO:0009100	glycoprotein metabolic process	4/48	415/18866	0.0209771	0.2074	0.171849	PHLDA1/OSTC/BGN/CST3	4	NEO5
GO:0000302	response to reactive oxygen species	3/48	235/18866	0.0218726	0.208639	0.172876	TPM1/FBLN5/CST3	3	NEO5
GO:0030901	midbrain development	2/48	91/18866	0.0224818	0.208639	0.172876	HSPA5/CALM1	2	NEO5
GO:0034103	regulation of tissue remodeling	2/48	91/18866	0.0224818	0.208639	0.172876	MDK/CST3	2	NEO5
GO:0051591	response to cAMP	2/48	94/18866	0.023882	0.208639	0.172876	HSPA5/SPARC	2	NEO5
GO:0002664	regulation of T cell tolerance induction	1/48	10/18866	0.0251592	0.208639	0.172876	HLA-B	1	NEO5
GO:0010749	regulation of nitric oxide mediated signal transduction	1/48	10/18866	0.0251592	0.208639	0.172876	GUCY1A1	1	NEO5
GO:0030432	peristalsis	1/48	10/18866	0.0251592	0.208639	0.172876	SSTR2	1	NEO5
GO:0036500	ATF6-mediated unfolded protein response	1/48	10/18866	0.0251592	0.208639	0.172876	HSPA5	1	NEO5
GO:0044557	relaxation of smooth muscle	1/48	10/18866	0.0251592	0.208639	0.172876	GUCY1A1	1	NEO5
GO:0048251	elastic fiber assembly	1/48	10/18866	0.0251592	0.208639	0.172876	FBLN5	1	NEO5
GO:0051342	regulation of cyclic-nucleotide phosphodiesterase activity	1/48	10/18866	0.0251592	0.208639	0.172876	CALM1	1	NEO5
GO:0051541	elastin metabolic process	1/48	10/18866	0.0251592	0.208639	0.172876	CST3	1	NEO5
GO:0071670	smooth muscle cell chemotaxis	1/48	10/18866	0.0251592	0.208639	0.172876	MDK	1	NEO5
GO:0097278	complement-dependent cytotoxicity	1/48	10/18866	0.0251592	0.208639	0.172876	CFH	1	NEO5
GO:1903897	regulation of PERK-mediated unfolded protein response	1/48	10/18866	0.0251592	0.208639	0.172876	HSPA5	1	NEO5
GO:0002832	negative regulation of response to biotic stimulus	2/48	98/18866	0.0258033	0.208639	0.172876	HLA-B/HLA-A	2	NEO5
GO:0002702	positive regulation of production of molecular mediator of immune response	2/48	100/18866	0.0267869	0.208639	0.172876	B2M/HLA-A	2	NEO5
GO:0008585	female gonad development	2/48	100/18866	0.0267869	0.208639	0.172876	COL9A3/HSPA5	2	NEO5
GO:0006182	cGMP biosynthetic process	1/48	11/18866	0.0276408	0.208639	0.172876	GUCY1A1	1	NEO5
GO:0007614	short-term memory	1/48	11/18866	0.0276408	0.208639	0.172876	MDK	1	NEO5
GO:0009629	response to gravity	1/48	11/18866	0.0276408	0.208639	0.172876	SPARC	1	NEO5
GO:0048672	positive regulation of collateral sprouting	1/48	11/18866	0.0276408	0.208639	0.172876	CRABP2	1	NEO5
GO:0060315	negative regulation of ryanodine-sensitive calcium-release channel activity	1/48	11/18866	0.0276408	0.208639	0.172876	CALM1	1	NEO5
GO:0071281	cellular response to iron ion	1/48	11/18866	0.0276408	0.208639	0.172876	B2M	1	NEO5
GO:0098917	retrograde trans-synaptic signaling	1/48	11/18866	0.0276408	0.208639	0.172876	GUCY1A1	1	NEO5
GO:1990440	positive regulation of transcription from RNA polymerase II promoter in response to endoplasmic reticulum stress	1/48	11/18866	0.0276408	0.208639	0.172876	HSPA5	1	NEO5
GO:0010951	negative regulation of endopeptidase activity	3/48	258/18866	0.0278315	0.208639	0.172876	COL6A3/SERPINH1/CST3	3	NEO5
GO:0030593	neutrophil chemotaxis	2/48	103/18866	0.0282905	0.208639	0.172876	MDK/PPIB	2	NEO5
GO:0007611	learning or memory	3/48	260/18866	0.0283868	0.208639	0.172876	MDK/ARF4/B2M	3	NEO5
GO:0002027	regulation of heart rate	2/48	104/18866	0.0287991	0.208639	0.172876	CALM1/TPM1	2	NEO5
GO:0002367	cytokine production involved in immune response	2/48	104/18866	0.0287991	0.208639	0.172876	B2M/HLA-A	2	NEO5
GO:0061448	connective tissue development	3/48	262/18866	0.0289479	0.208639	0.172876	MDK/BGN/SERPINH1	3	NEO5
GO:0046545	development of primary female sexual characteristics	2/48	105/18866	0.0293114	0.208639	0.172876	COL9A3/HSPA5	2	NEO5
GO:0007218	neuropeptide signaling pathway	2/48	106/18866	0.0298274	0.208639	0.172876	SSTR2/CPE	2	NEO5
GO:0002517	T cell tolerance induction	1/48	12/18866	0.0301161	0.208639	0.172876	HLA-B	1	NEO5
GO:0006983	ER overload response	1/48	12/18866	0.0301161	0.208639	0.172876	HSPA5	1	NEO5
GO:0030208	dermatan sulfate biosynthetic process	1/48	12/18866	0.0301161	0.208639	0.172876	BGN	1	NEO5
GO:0033690	positive regulation of osteoblast proliferation	1/48	12/18866	0.0301161	0.208639	0.172876	FBLN5	1	NEO5
GO:1903332	regulation of protein folding	1/48	12/18866	0.0301161	0.208639	0.172876	HSPA5	1	NEO5
GO:0052547	regulation of peptidase activity	4/48	466/18866	0.0304238	0.208639	0.172876	COL6A3/SERPINH1/PCOLCE/CST3	4	NEO5
GO:0003012	muscle system process	4/48	467/18866	0.0306306	0.208639	0.172876	SSTR2/GUCY1A1/CALM1/TPM1	4	NEO5
GO:0001523	retinoid metabolic process	2/48	108/18866	0.0308702	0.208639	0.172876	CRABP2/RBP1	2	NEO5
GO:0002062	chondrocyte differentiation	2/48	108/18866	0.0308702	0.208639	0.172876	MDK/SERPINH1	2	NEO5
GO:0031348	negative regulation of defense response	3/48	269/18866	0.0309585	0.208639	0.172876	HLA-B/MDK/HLA-A	3	NEO5
GO:0006939	smooth muscle contraction	2/48	109/18866	0.031397	0.208639	0.172876	SSTR2/GUCY1A1	2	NEO5
GO:0010466	negative regulation of peptidase activity	3/48	272/18866	0.0318423	0.208639	0.172876	COL6A3/SERPINH1/CST3	3	NEO5
GO:0031667	response to nutrient levels	4/48	473/18866	0.0318888	0.208639	0.172876	SSTR2/HSPA5/CST3/SPARC	4	NEO5
GO:0005513	detection of calcium ion	1/48	13/18866	0.0325853	0.208639	0.172876	CALM1	1	NEO5
GO:0006620	posttranslational protein targeting to endoplasmic reticulum membrane	1/48	13/18866	0.0325853	0.208639	0.172876	HSPA5	1	NEO5
GO:0021681	cerebellar granular layer development	1/48	13/18866	0.0325853	0.208639	0.172876	MDK	1	NEO5
GO:0030205	dermatan sulfate metabolic process	1/48	13/18866	0.0325853	0.208639	0.172876	BGN	1	NEO5
GO:0060312	regulation of blood vessel remodeling	1/48	13/18866	0.0325853	0.208639	0.172876	CST3	1	NEO5
GO:0071287	cellular response to manganese ion	1/48	13/18866	0.0325853	0.208639	0.172876	HSPA5	1	NEO5
GO:1900102	negative regulation of endoplasmic reticulum unfolded protein response	1/48	13/18866	0.0325853	0.208639	0.172876	HSPA5	1	NEO5
GO:1905651	regulation of artery morphogenesis	1/48	13/18866	0.0325853	0.208639	0.172876	MDK	1	NEO5
GO:2000121	regulation of removal of superoxide radicals	1/48	13/18866	0.0325853	0.208639	0.172876	FBLN5	1	NEO5
GO:2001198	regulation of dendritic cell differentiation	1/48	13/18866	0.0325853	0.208639	0.172876	HLA-B	1	NEO5
GO:0006275	regulation of DNA replication	2/48	112/18866	0.0329988	0.208639	0.172876	S100A11/CST3	2	NEO5
GO:0032963	collagen metabolic process	2/48	113/18866	0.0335398	0.208639	0.172876	SERPINH1/CST3	2	NEO5
GO:0016101	diterpenoid metabolic process	2/48	114/18866	0.0340842	0.208639	0.172876	CRABP2/RBP1	2	NEO5
GO:0007548	sex differentiation	3/48	280/18866	0.0342637	0.208639	0.172876	COL9A3/HSPA5/CST3	3	NEO5
GO:0002475	antigen processing and presentation via MHC class Ib	1/48	14/18866	0.0350484	0.208639	0.172876	B2M	1	NEO5
GO:0003214	cardiac left ventricle morphogenesis	1/48	14/18866	0.0350484	0.208639	0.172876	CPE	1	NEO5
GO:0003413	chondrocyte differentiation involved in endochondral bone morphogenesis	1/48	14/18866	0.0350484	0.208639	0.172876	SERPINH1	1	NEO5
GO:0010649	regulation of cell communication by electrical coupling	1/48	14/18866	0.0350484	0.208639	0.172876	CALM1	1	NEO5
GO:0010838	positive regulation of keratinocyte proliferation	1/48	14/18866	0.0350484	0.208639	0.172876	MDK	1	NEO5
GO:0030207	chondroitin sulfate catabolic process	1/48	14/18866	0.0350484	0.208639	0.172876	BGN	1	NEO5
GO:0035437	maintenance of protein localization in endoplasmic reticulum	1/48	14/18866	0.0350484	0.208639	0.172876	HSPA5	1	NEO5
GO:0044794	positive regulation by host of viral process	1/48	14/18866	0.0350484	0.208639	0.172876	PPIB	1	NEO5
GO:0045176	apical protein localization	1/48	14/18866	0.0350484	0.208639	0.172876	ARF4	1	NEO5
GO:0051280	negative regulation of release of sequestered calcium ion into cytosol	1/48	14/18866	0.0350484	0.208639	0.172876	CALM1	1	NEO5
GO:0071236	cellular response to antibiotic	1/48	14/18866	0.0350484	0.208639	0.172876	HSPA5	1	NEO5
GO:0072672	neutrophil extravasation	1/48	14/18866	0.0350484	0.208639	0.172876	MDK	1	NEO5
GO:0099550	trans-synaptic signaling, modulating synaptic transmission	1/48	14/18866	0.0350484	0.208639	0.172876	GUCY1A1	1	NEO5
GO:1903054	negative regulation of extracellular matrix organization	1/48	14/18866	0.0350484	0.208639	0.172876	CST3	1	NEO5
[truncated: 3,071 more rows]
