# Supplementary material for: Decoding meningioma heterogeneity and neoplastic cell—macrophage interaction through single-cell transcriptome profiling across pathological grades
Source: J Transl Med. 2023 Oct 25;21:751. doi: 10.1186/s12967-023-04445-4 (PMC10599053; doi:10.1186/s12967-023-04445-4)
Supplement: Supplementary file 14 — Additional file 14: Table S4. Gene lists for WGCNA Modules in neoplastic cells from public dataset gse183655. [file 12967_2023_4445_MOESM14_ESM.xlsx]

## Sheet: Supplementary Table 4. GSE_modu
Supplementary Table 3. Gene Lists for WGCNA Modules in Neoplastic Cells from Public Dataset GSE183655.
gene_name	module	color	kME_grey	kME_GSE-NEO1	kME_GSE-NEO2	kME_GSE-NEO3	kME_GSE-NEO4	kME_GSE-NEO5	kME_GSE-NEO6	kME_GSE-NEO7	kME_GSE-NEO8	kME_GSE-NEO9	kME_GSE-NEO10
PLP1	GSE-NEO1	red	-0.0394479	0.0188121	0.0409915	-0.0755256	-0.0985368	0.0591721	-0.0829953	-0.05494	-0.0127973	-0.0542941	-0.075994
HLA-DRA	GSE-NEO2	blue	-0.0478072	0.00434073	0.111245	-0.144604	-0.0232155	0.110167	-0.0219785	-0.127746	-0.0823051	-0.024772	-0.154499
FCGBP	GSE-NEO2	blue	0.00750741	0.0172388	0.0466962	-0.0684344	0.00736909	0.0862594	-0.00227281	-0.0679477	-0.027365	0.0100075	-0.0710801
HLA-DPA1	GSE-NEO2	blue	-0.0278179	0.0283295	0.105464	-0.11298	-0.0283621	0.110433	-0.0418991	-0.0914795	-0.0581811	-0.0145652	-0.123185
SPP1	GSE-NEO1	red	-0.126083	-0.131845	0.017876	-0.254854	0.0171362	0.0495202	0.0594919	-0.200751	-0.2007	-0.0711442	-0.265047
PTGDS	GSE-NEO3	green	0.0514045	0.166575	0.0625246	0.395722	-0.112067	0.115608	-0.200066	0.189698	0.186614	0.00714109	0.087915
TNNC1	GSE-NEO3	green	0.0502985	0.165293	0.0808079	0.436109	-0.0139895	0.0432177	-0.103538	0.266245	0.00697166	0.0754349	0.151515
CD74	GSE-NEO2	blue	-0.0241503	0.0484279	0.141144	-0.0359064	-0.0318706	0.124927	-0.0679783	-0.0439803	-0.0390674	-0.0118637	-0.115098
ANGPTL4	GSE-NEO4	yellow	0.0913508	0.00682068	-0.0433316	-0.096374	0.0627252	-0.0195314	0.159264	-0.0531578	-0.0405511	-0.0684418	-0.0826403
C3	GSE-NEO2	blue	0.0311161	0.054564	0.0848053	-0.0573308	0.033217	0.105398	-0.0233168	-0.047224	-0.00485389	0.00686876	-0.0959847
C1QB	GSE-NEO2	blue	-0.0614804	-0.0556565	0.0809988	-0.161601	0.0245433	0.115716	0.0430785	-0.149332	-0.11533	-0.00435962	-0.164075
CCL4	GSE-NEO5	pink	-0.0556479	0.00068507	0.0830072	-0.102338	-0.0699849	0.195361	-0.0546691	-0.0918887	-0.0322892	-0.0360926	-0.114284
C1QA	GSE-NEO2	blue	-0.0422535	-0.039623	0.0831124	-0.142346	0.0158698	0.11386	0.0233337	-0.128863	-0.0931736	0.00156098	-0.145427
GFAP	GSE-NEO1	red	-0.0219509	-0.00390879	0.00745509	-0.0239774	-0.026465	0.0150625	-0.013528	-0.00675146	-0.0066003	-0.0563748	-0.052068
CCL3	GSE-NEO2	blue	-0.0347254	-0.0078053	0.0893755	-0.117921	-0.0237009	0.112898	-0.0248009	-0.106981	-0.0388299	-0.0176551	-0.11441
CXCL14	GSE-NEO6	brown	-0.023103	-0.256548	-0.134305	-0.371742	0.253631	-0.120938	0.337467	-0.256184	-0.305422	-0.0015933	-0.222395
ADM	GSE-NEO4	yellow	0.065816	0.00266154	-0.0224007	0.0324961	0.0749742	-0.00877218	0.0418798	0.030846	0.0186838	-0.0415674	-0.156808
HSPA6	GSE-NEO7	purple	0.0266552	0.026611	0.0144943	0.00650158	-0.00313021	0.0243242	-0.0204748	0.0851396	-0.0179204	-0.0209564	-0.00251343
CCL4L2	GSE-NEO5	pink	-0.05941	-0.0420032	0.0472195	-0.15561	-0.0159756	0.165895	0.00682448	-0.123879	-0.114297	-0.0338972	-0.167061
RNASE1	GSE-NEO2	blue	-0.0215454	0.0153338	0.0779872	-0.105607	-0.0283828	0.112241	-0.0370523	-0.100104	-0.0472762	-0.0305972	-0.144677
SERPINE1	GSE-NEO4	yellow	0.0377214	-0.198247	-0.118785	-0.336777	0.253635	-0.102674	0.310209	-0.219224	-0.249154	-0.0760468	-0.237792
SFRP4	GSE-NEO3	green	0.09405	0.096631	0.0404789	0.393333	-0.0322142	0.0194151	-0.0827758	0.100814	0.0442339	0.00134093	-0.0255965
RGS1	GSE-NEO2	blue	-0.0441726	0.0436735	0.090113	-0.122867	-0.0822994	0.069002	-0.0954402	-0.0933831	-0.0555925	-0.0495566	-0.138777
CXCL10	GSE-NEO8	turquoise	0.0249736	0.0583185	0.0280184	0.0964525	-0.0183478	0.0385043	-0.0283739	0.0427169	0.179574	0.0295926	0.0290465
S100A2	GSE-NEO4	yellow	0.0403432	-0.0939026	-0.0984269	-0.202101	0.157805	-0.112201	0.203559	-0.129471	-0.162032	-0.0931123	-0.131671
C1QC	GSE-NEO2	blue	-0.0110395	0.0126124	0.0713158	-0.102607	0.0123954	0.124	0.00245649	-0.0990992	-0.0467099	0.00314775	-0.11317
HLA-DPB1	GSE-NEO2	blue	-0.0214559	0.00910125	0.0976802	-0.128064	-0.00370088	0.0924176	-0.0070185	-0.105638	-0.0583459	-0.00816313	-0.129471
CA3	GSE-NEO7	purple	0.00144528	0.110327	0.0557253	0.205472	-0.011209	0.0398017	-0.124292	0.343871	0.0487708	0.0651457	0.168949
NKG7	GSE-NEO5	pink	-0.0516007	0.0472034	0.0817136	-0.078471	-0.119655	0.0147437	-0.115233	-0.0434227	-0.0448206	-0.0542876	-0.0875226
UBE2C	GSE-NEO9	black	-0.146764	-0.223991	-0.0952923	-0.336163	0.144195	-0.0715725	0.294255	-0.264086	-0.290769	0.102019	-0.265834
IL1B	GSE-NEO2	blue	0.0112815	0.0391908	0.07129	-0.0486747	-0.0076629	0.113309	-0.0327886	-0.0505833	0.0207728	-0.0017472	-0.0590344
MMP7	GSE-NEO6	brown	0.0313756	-0.0860909	-0.0718849	-0.154433	0.126456	-0.0671244	0.138354	-0.0910745	-0.125334	-0.0140828	-0.0882561
S100B	GSE-NEO1	red	-0.074017	0.00675155	0.0202957	-0.0793761	-0.0853023	0.0393313	-0.07362	-0.0719384	-0.0720833	-0.0703771	-0.138935
GZMB	GSE-NEO5	pink	-0.0449499	0.0465319	0.0745037	-0.0691553	-0.113517	0.0105894	-0.102047	-0.0381975	-0.039043	-0.0442478	-0.0792039
S100A4	GSE-NEO4	yellow	-0.021753	-0.11874	-0.0689381	-0.297447	0.143957	-0.0729877	0.206251	-0.20883	-0.225605	-0.110264	-0.233481
SLC2A1	GSE-NEO4	yellow	0.065355	-0.077755	-0.0719132	-0.174682	0.122375	-0.0541632	0.222878	-0.0863205	-0.121522	-0.0798632	-0.169921
ADAMTS6	GSE-NEO4	yellow	0.139797	-0.158868	-0.0666856	-0.243909	0.240821	-0.032831	0.216331	-0.100028	-0.149947	-0.0584302	-0.124421
CD14	GSE-NEO2	blue	0.0115197	0.0414075	0.106677	-0.00554865	-0.00554329	0.127749	-0.0269256	-0.0291888	0.0657067	0.00836987	-0.0363872
NKX6-2	GSE-NEO1	red	-0.0619572	0.00867037	0.0257741	-0.045805	-0.102217	0.0359286	-0.11848	-0.03591	-0.0349475	-0.0787137	-0.126484
UGCG	GSE-NEO4	yellow	0.0938562	-0.116743	-0.0658715	-0.210819	0.218585	-0.0315613	0.223768	-0.0976572	-0.0787942	-0.023563	-0.105667
CCL3L1	GSE-NEO2	blue	-0.0384834	-0.0383863	0.0756976	-0.133531	-0.0046527	0.0909135	0.0064934	-0.111153	-0.0854245	-0.0203339	-0.146191
CCL5	GSE-NEO5	pink	-0.0571636	0.0402959	0.078049	-0.0770284	-0.122276	0.0225722	-0.11334	-0.0406511	-0.0449369	-0.057185	-0.0888209
CENPF	GSE-NEO9	black	-0.0548097	-0.168317	-0.0698097	-0.268169	0.167911	-0.0650841	0.239846	-0.19077	-0.22587	0.0939966	-0.184464
IGF2.1	GSE-NEO7	purple	0.0295764	0.0923221	0.0357795	0.136979	0.0564855	0.0324413	-0.0534245	0.255292	-0.0496432	0.0378998	0.0892754
TF	GSE-NEO1	red	-0.0394321	0.0334251	0.0376013	-0.0318474	-0.104954	0.0429787	-0.125414	-0.0113159	-0.0313323	-0.0735261	-0.122522
BNIP3	GSE-NEO4	yellow	-0.0329031	-0.125432	-0.10509	-0.24083	0.203196	-0.117588	0.261845	-0.155705	-0.193773	-0.0795002	-0.232766
LYVE1	GSE-NEO2	blue	0.0285422	0.0397929	0.0410776	-0.0401528	0.00831906	0.106348	-0.00710173	-0.0402077	0.00476394	0.021534	-0.0547295
INHBA	GSE-NEO6	brown	0.146678	-0.175191	-0.0939791	-0.297312	0.293154	-0.0691395	0.25938	-0.148832	-0.185393	-0.0588455	-0.131237
GZMK	GSE-NEO5	pink	-0.0572136	0.0441012	0.0791072	-0.0724043	-0.119083	0.0105662	-0.115123	-0.0387929	-0.0443134	-0.0504481	-0.0839622
S100A1	GSE-NEO1	red	-0.0544707	0.0140841	0.028563	-0.0379376	-0.0774848	0.0292193	-0.10584	-0.0207139	-0.0163635	-0.073876	-0.115564
ANKRD1	GSE-NEO4	yellow	-0.00569883	-0.151674	-0.0645091	-0.219526	0.165196	-0.0577206	0.179241	-0.137094	-0.159235	-0.0107712	-0.149574
C11orf96	GSE-NEO1	red	0.0781168	0.102629	0.00317705	-0.0471703	0.026459	0.0500577	0.0108113	-0.0128422	0.101049	-0.0517457	-0.0443209
CXCL13	GSE-NEO5	pink	-0.0359434	0.0367429	0.0801349	-0.0548898	-0.101196	0.00341375	-0.0980183	-0.0263999	-0.033971	-0.0466358	-0.065969
CRYAB	GSE-NEO1	red	0.108412	0.238008	0.0721121	0.260968	-0.0899592	0.111003	-0.134736	0.227372	0.375289	0.0521449	0.342417
STAB1	GSE-NEO2	blue	0.0257195	0.0347785	0.052815	-0.066482	0.00453212	0.112335	-0.00633684	-0.0621838	-0.00633991	0.00890927	-0.0759564
A2M	GSE-NEO2	blue	0.0543576	0.0774524	0.0433287	-0.0878134	0.0160302	0.123214	0.00109741	-0.0645303	-0.000844214	-0.0126237	-0.0756109
VGF	GSE-NEO1	red	-0.0257941	0.000920942	0.0163775	-0.0180755	-0.0177544	0.0122662	-0.0461879	0.000852272	0.00680738	-0.0231966	-0.0540852
CCL8	GSE-NEO2	blue	0.0105956	0.0136749	0.0075843	-0.0212712	0.01732	0.0373653	0.00555858	-0.0215086	0.0207254	0.00473493	-0.0284204
CXCR4	GSE-NEO5	pink	-0.0342734	0.0488205	0.0842896	-0.106864	-0.0958859	0.104073	-0.107682	-0.0709885	-0.0427	-0.0666794	-0.133374
DKK1	GSE-NEO4	yellow	0.0350179	-0.064418	-0.0180722	-0.100264	0.0714175	0.00691887	0.0779436	-0.0434677	-0.054957	-0.0229173	-0.0567154
COL5A1	GSE-NEO6	brown	0.131615	-0.227917	-0.124651	-0.379673	0.34703	-0.107588	0.390109	-0.20726	-0.264846	-0.085826	-0.16814
CITED1	GSE-NEO1	red	-0.00890289	0.019078	0.0321706	-0.00315732	-0.0269638	0.0253365	-0.0431377	0.0110831	0.0219329	-0.0413553	-0.0530471
VEGFA	GSE-NEO4	yellow	0.0808497	0.0231583	-0.0373529	-0.0467896	0.0863385	-0.0181048	0.0970594	0.0136043	-0.0665543	-0.0866645	-0.154496
GZMA	GSE-NEO5	pink	-0.0439974	0.0425484	0.0727818	-0.0690961	-0.113162	0.0118213	-0.0994387	-0.037771	-0.0408562	-0.0451546	-0.0790581
CXCL8	GSE-NEO8	turquoise	0.0501036	0.0362639	0.0502205	0.0616964	0.0023495	0.0653632	-0.0221327	0.0268221	0.205274	0.00339261	0.0393691
CD69	GSE-NEO2	blue	-0.0279389	0.0229064	0.0445187	-0.0728642	-0.0517424	0.0370597	-0.0751079	-0.038363	-0.0217594	-0.0474631	-0.0773281
PLK2	GSE-NEO6	brown	0.00398585	-0.226779	-0.0750465	-0.319631	0.258496	-0.0242442	0.26565	-0.186357	-0.221746	0.0141504	-0.199713
MAG	GSE-NEO1	red	-0.0406035	0.0162144	0.0312649	-0.0338553	-0.105909	0.039501	-0.118749	-0.0239012	-0.0104838	-0.0691636	-0.110452
AREG	GSE-NEO8	turquoise	0.00894376	0.0337441	0.0346427	0.0280084	-0.00433734	0.0477948	-0.0238655	0.0241867	0.114378	-0.00319834	0.00202922
TOP2A	GSE-NEO9	black	-0.0778096	-0.16681	-0.0615852	-0.266758	0.136535	-0.0570025	0.224537	-0.195987	-0.229913	0.0866183	-0.191866
CCL26	GSE-NEO3	green	0.0112824	0.0892818	0.0513185	0.316344	-0.0297067	0.0264264	-0.0918775	0.152818	0.0816986	0.0259249	0.0133446
CH25H	GSE-NEO2	blue	0.0340766	0.0326591	-0.0291122	0.0355918	-0.0078261	0.0530201	-0.0296833	0.00739509	0.070225	0.0081511	-0.0324922
COL4A1	GSE-NEO6	brown	0.138438	-0.192754	-0.103746	-0.340967	0.308318	-0.057258	0.319276	-0.189778	-0.227945	-0.0650272	-0.163374
NMB	GSE-NEO3	green	0.0536773	0.0315474	0.0159369	0.0924079	0.0922671	0.00688887	0.0317616	0.0781763	0.00476236	0.0193633	-0.0194229
TRBC1	GSE-NEO5	pink	-0.0454611	0.0514328	0.0913304	-0.0686738	-0.125288	0.00908929	-0.122215	-0.0360247	-0.0370427	-0.0499322	-0.0798759
HIST1H4C	GSE-NEO9	black	-0.0072877	-0.0512971	0.0135037	-0.0397181	0.113288	0.0293312	0.0983457	-0.0460613	-0.104031	0.119758	-0.154209
CDKN1C	GSE-NEO4	yellow	0.0752807	0.0694402	0.00757543	0.187605	0.0285179	0.0210031	-0.0213615	0.134186	0.0660618	-0.032918	-0.052306
NDUFA4L2	GSE-NEO3	green	0.0912136	0.17198	0.0473801	0.263446	0.122385	0.0730801	-0.0583098	0.260527	0.0357328	0.0501999	0.0519785
TYROBP	GSE-NEO2	blue	-0.0316371	-0.0132302	0.0814646	-0.115442	0.0184272	0.133169	0.0108162	-0.10446	-0.0629419	-0.0185015	-0.134677
CNDP1	GSE-NEO1	red	-0.0340627	0.00633637	0.0294037	-0.0284196	-0.0884868	0.0356433	-0.11298	-0.0146148	-0.0101884	-0.0601738	-0.104468
TIMP1	GSE-NEO8	turquoise	0.215831	0.287433	0.182132	0.441377	-0.0388858	0.134072	-0.148503	0.341982	0.43841	0.0786847	0.406614
IL11	GSE-NEO4	yellow	-0.0412234	-0.135769	-0.0774702	-0.211362	0.143639	-0.0783372	0.187144	-0.153986	-0.170274	-0.0193205	-0.161249
GPM6B	GSE-NEO1	red	-0.0351975	0.0320892	0.0320937	-0.0132572	-0.094526	0.044624	-0.115004	-0.0152984	0.00884318	-0.0778887	-0.128616
ARL4C	GSE-NEO4	yellow	0.0467468	-0.210127	-0.0964047	-0.36795	0.268586	-0.0615455	0.278727	-0.219947	-0.243917	-0.0655985	-0.253391
MRC1	GSE-NEO2	blue	0.0186082	0.0263778	0.0530718	-0.0642482	0.00744643	0.110165	-0.012496	-0.0617176	-0.00863502	-6.04e-05	-0.0803168
NMU	GSE-NEO10	magenta	0.0305339	0.0444998	0.0173451	-0.0296842	0.064329	0.0101327	0.0257706	0.0535956	0.0763091	0.0362735	0.134106
GPR183	GSE-NEO2	blue	-0.000801252	0.0277248	0.0447346	-0.0701739	-0.00124326	0.102888	-0.0137915	-0.0634087	-0.0233936	-0.00196851	-0.0827965
PMEPA1	GSE-NEO4	yellow	0.160714	-0.0341065	-0.0734045	-0.154861	0.251676	-0.0533502	0.241378	-0.0475013	-0.0575905	-0.0562428	-0.0588873
GNLY	GSE-NEO5	pink	-0.00765448	0.00894565	0.00048337	-0.0196143	-0.0249571	0.00731595	-0.0293205	-0.0162119	-0.00557511	-0.0268153	-0.0200509
AIF1	GSE-NEO2	blue	-0.0448273	-0.00700137	0.0943869	-0.110627	-0.00936071	0.100557	-0.0131211	-0.100363	-0.0837307	-0.00487845	-0.138592
PRSS23	GSE-NEO6	brown	0.0456951	-0.257145	-0.11749	-0.363824	0.29352	-0.0896722	0.32887	-0.253413	-0.279316	-0.0263205	-0.221861
PTX3	GSE-NEO4	yellow	0.0944393	-0.0739629	-0.0393325	-0.128821	0.14853	-0.0279959	0.134672	-0.0519734	-0.055796	-0.0477291	-0.0670185
IGFBP3	GSE-NEO10	magenta	0.142648	0.0579294	0.000776753	-0.150895	0.0909687	-0.00829624	0.0917098	0.0408807	0.109477	-0.0080976	0.207434
CSF1R	GSE-NEO2	blue	0.0200415	0.0403114	0.054006	-0.0696932	0.00517837	0.116064	-0.0140846	-0.0675335	-0.0127151	0.00858276	-0.0825441
CYBB	GSE-NEO2	blue	0.0235398	0.0341511	0.053292	-0.0698946	0.0176207	0.120194	-0.0064406	-0.0607344	-0.0111718	0.00800471	-0.0806647
LAPTM5	GSE-NEO2	blue	-0.0344128	0.0175662	0.092034	-0.123438	-0.0211672	0.104115	-0.043282	-0.102086	-0.0596066	-0.031294	-0.139593
COL4A2	GSE-NEO6	brown	0.129929	-0.207536	-0.110445	-0.365433	0.324812	-0.061662	0.347396	-0.206868	-0.237158	-0.0616609	-0.168958
ISG15	GSE-NEO8	turquoise	0.0407029	0.0950567	0.0557459	0.0687699	-0.0159627	0.0927806	-0.0438068	0.0551388	0.216999	0.0119156	0.0974858
HLA-DQA2	GSE-NEO2	blue	0.0124361	0.0389414	0.0393071	-0.062496	0.00666324	0.114757	-0.0182928	-0.055963	-0.00995141	0.0130541	-0.0681336
LYZ	GSE-NEO2	blue	-0.00889817	-0.00135769	0.036	-0.0766466	0.00741333	0.0716869	-0.0136319	-0.0604528	-0.0304577	-0.0203494	-0.0903868
IFI27	GSE-NEO3	green	0.0826676	0.152605	0.044255	0.258579	0.0199466	0.0848695	-0.0275666	0.146634	0.0837174	0.0284574	0.101961
FCER1G	GSE-NEO2	blue	-0.0301549	-0.0327999	0.0813333	-0.130063	0.0305987	0.115988	0.0210539	-0.113012	-0.0717457	-0.0241066	-0.133709
PPP1R14A	GSE-NEO1	red	-0.0282958	0.0404943	0.0182646	-0.0230574	-0.0709685	0.0464775	-0.0838795	-0.0393015	-0.0322305	-0.0686633	-0.111528
SCG2	GSE-NEO10	magenta	0.109723	0.124764	0.0733786	-0.058817	-0.0878325	0.0243847	-0.0604472	0.108264	0.322823	0.0549766	0.479955
MME	GSE-NEO6	brown	0.113796	-0.193247	-0.115023	-0.310856	0.286284	-0.112027	0.289034	-0.184886	-0.244825	-0.0673505	-0.160779
FOLR2	GSE-NEO2	blue	0.0150659	0.0299538	0.0584434	-0.0726668	0.0159505	0.121699	0.0031337	-0.0714624	-0.0155269	0.0174638	-0.0808892
RPS4Y1	GSE-NEO7	purple	0.0238609	0.0859497	0.0195543	0.147471	0.0351998	0.0371662	-0.0279222	0.210091	-0.0916919	0.031985	0.112568
MARCO	GSE-NEO2	blue	0.00715673	0.00598773	0.0232497	-0.0461854	0.0210036	0.0464285	-0.00428631	-0.048855	-0.0186697	-0.0126611	-0.0589849
TPM1	GSE-NEO6	brown	-0.0337904	-0.339787	-0.177276	-0.412254	0.292351	-0.11898	0.492357	-0.313144	-0.260898	0.00658354	-0.201293
CHODL	GSE-NEO8	turquoise	-0.000814595	0.0242807	0.0130083	0.124985	-0.0247906	0.0166987	-0.0526953	0.0206468	0.0625369	0.0156792	-0.0602228
PLIN2	GSE-NEO2	blue	0.00178087	0.0276339	0.0633115	-0.0174812	-0.0184538	0.0498912	-0.0615209	-0.0223781	0.016514	-0.0404211	-0.057018
INHBB	GSE-NEO4	yellow	0.0504828	-0.0483073	-0.0495065	-0.10115	0.115298	-0.0524934	0.145713	-0.0441995	-0.124625	-0.022925	-0.120444
DHRS2	GSE-NEO10	magenta	0.0315431	0.0707102	0.0499606	-0.0132079	-0.0575499	0.01195	-0.0685972	0.0772214	0.141762	0.0456303	0.21009
GREM1	GSE-NEO4	yellow	0.0917091	-0.0779577	-0.0646888	-0.168068	0.126255	-0.0663445	0.122513	-0.0877275	-0.11159	-0.058601	-0.104885
CD3D	GSE-NEO5	pink	-0.0583128	0.0444043	0.073165	-0.076071	-0.125616	0.0128037	-0.122675	-0.0434463	-0.0460395	-0.0555224	-0.088514
RRAD	GSE-NEO8	turquoise	0.0723549	0.0584179	0.0379362	0.0794253	0.0396363	0.0583897	0.0180504	0.0643825	0.255461	0.0492709	0.0925012
IFNG	GSE-NEO5	pink	-0.0341952	0.0397088	0.0640858	-0.050869	-0.0850634	0.00740494	-0.0844067	-0.0223125	-0.0251715	-0.0280025	-0.0570591
EDN1	GSE-NEO6	brown	0.0806453	-0.0878119	-0.034023	-0.142987	0.150045	-0.00160159	0.106257	-0.0505423	-0.0562486	-0.00499505	-0.0378936
DIRAS3	GSE-NEO9	black	-0.0135141	-0.0733121	-0.004317	-0.0580163	0.0680767	0.0147958	0.042959	-0.0500564	-0.0523319	0.0684093	-0.0770122
SCX	GSE-NEO6	brown	0.0238516	-0.113209	-0.0709493	-0.180112	0.136561	-0.0826496	0.154857	-0.116164	-0.14429	-0.063053	-0.105679
GZMH	GSE-NEO5	pink	-0.0399796	0.0434505	0.0768474	-0.0603977	-0.107794	0.00438451	-0.0988778	-0.0291978	-0.0346455	-0.031167	-0.0709792
MS4A7	GSE-NEO2	blue	0.01153	0.0209768	0.0653645	-0.0759	0.0127651	0.121152	-0.00830206	-0.0660089	-0.0133926	0.00568429	-0.0815757
CX3CR1	GSE-NEO2	blue	0.0232726	0.0443514	0.0436054	-0.0568535	0.0135153	0.119985	-0.00523243	-0.0536252	-0.00438515	0.0151723	-0.0673494
ECEL1	GSE-NEO3	green	-0.0329258	0.065481	0.0272603	0.295982	0.00945491	-0.00600792	-0.0647272	0.132522	-0.141043	0.0303393	-0.11668
C1orf61	GSE-NEO1	red	-0.0138923	0.0108447	0.020481	-0.0114911	-0.0448425	0.0179142	-0.0483148	0.00295247	-0.000884974	-0.0392872	-0.0473827
PCK1	GSE-NEO3	green	0.00399787	0.00475422	-0.00290873	0.0276373	-0.0143042	-0.00998688	-0.0221108	0.0079329	-0.0128731	-0.00477431	-0.0302447
FGF7	GSE-NEO10	magenta	0.0820688	0.056738	0.024279	0.014804	0.00316674	0.00280464	-0.00621113	0.0401352	0.107614	0.00966579	0.157969
SUGCT	GSE-NEO6	brown	0.0605545	-0.114937	-0.0723845	-0.193965	0.156583	-0.0614718	0.166251	-0.115882	-0.143608	-0.0358492	-0.074285
IFIT2	GSE-NEO1	red	0.0208963	0.0820764	0.0375817	0.0367702	-0.0314762	0.0514867	-0.0683998	0.0541818	0.051122	-0.0162353	0.00643617
PHLDA1	GSE-NEO4	yellow	0.0870598	-0.0992945	-0.0526007	-0.227228	0.175439	0.00854038	0.19532	-0.128911	-0.111465	-0.0783338	-0.160348
FCGR3A	GSE-NEO2	blue	-0.0144911	0.0146292	0.05721	-0.0935223	0.0111588	0.104875	-0.00277786	-0.0794387	-0.0405284	-0.0145924	-0.0995696
IL6	GSE-NEO8	turquoise	0.0730207	0.11194	0.088297	0.1948	-0.0396219	0.0880333	-0.088787	0.146282	0.445453	0.0671533	0.197215
LINC01088	GSE-NEO3	green	0.0396557	0.0899126	0.0387762	0.317907	-0.024013	-0.00340185	-0.0827676	0.123722	-0.0575575	0.00868395	-0.070426
GDF15	GSE-NEO7	purple	0.0400757	0.0489278	0.0244468	0.0532301	0.0189776	0.034782	-0.0142401	0.0802743	0.0512377	-0.00419879	0.0172087
PTTG1	GSE-NEO9	black	-0.120093	-0.192063	-0.0730294	-0.295797	0.138044	-0.064309	0.249951	-0.22886	-0.261559	0.0977706	-0.226983
CD2	GSE-NEO5	pink	-0.0583603	0.0427886	0.0793178	-0.070978	-0.131152	0.00566107	-0.123291	-0.041115	-0.0406637	-0.0564905	-0.0834346
IL20	GSE-NEO8	turquoise	0.0284659	0.0372664	0.0374071	0.0937386	-0.0305934	0.034486	-0.0398722	0.0398134	0.166403	0.0222749	0.0606556
COL18A1	GSE-NEO6	brown	0.0993398	-0.197345	-0.109003	-0.341746	0.304308	-0.0628313	0.294511	-0.202983	-0.249931	-0.0475774	-0.20462
HRK	GSE-NEO4	yellow	0.00114354	-0.0619505	-0.0359303	-0.113732	0.059507	-0.00625085	0.126753	-0.0565768	-0.06895	-0.0432039	-0.0908877
MS4A6A	GSE-NEO2	blue	-0.000157929	0.0170762	0.0740084	-0.0829849	0.00119045	0.121655	-0.0141107	-0.0720523	-0.0311283	-0.000312444	-0.0979323
CCNB2	GSE-NEO9	black	-0.122893	-0.203128	-0.0875367	-0.292175	0.137878	-0.0841459	0.265818	-0.233411	-0.254023	0.0899527	-0.214293
CRABP1	GSE-NEO7	purple	0.0263015	0.226119	0.0623618	0.585712	-0.050592	0.0660068	-0.233719	0.489074	0.233448	0.0775434	0.220934
FN1	GSE-NEO4	yellow	0.293017	0.0980133	0.0381836	0.231938	0.0916115	0.00789377	0.0603213	0.174876	0.12233	-0.0273954	0.193198
MEX3B	GSE-NEO4	yellow	0.0693778	-0.0607788	-0.0600313	-0.165498	0.150824	-0.0591517	0.169364	-0.0839699	-0.0889717	-0.0401372	-0.0922888
HILPDA	GSE-NEO8	turquoise	0.0866789	0.0433084	0.0206927	0.109595	0.00615622	0.0296613	0.0149099	0.0508545	0.223925	0.00211156	0.0351359
CADM1	GSE-NEO4	yellow	0.120531	-0.122259	-0.0731921	-0.186081	0.256351	-0.0613141	0.223992	-0.0770553	-0.164652	-0.0504487	-0.121238
LOXL2	GSE-NEO4	yellow	0.105013	-0.17892	-0.104607	-0.29566	0.276571	-0.0946128	0.275425	-0.173906	-0.21693	-0.0595351	-0.163153
TUBB2B	GSE-NEO6	brown	-0.126473	-0.335827	-0.144413	-0.471353	0.250676	-0.12204	0.400335	-0.348195	-0.38424	-0.000330591	-0.346767
PCLAF	GSE-NEO9	black	-0.126141	-0.238298	-0.0838421	-0.329331	0.154831	-0.0681787	0.288784	-0.254624	-0.297642	0.153805	-0.238716
CD177	GSE-NEO3	green	-0.0108794	0.0695855	0.0232449	0.23323	0.0225544	0.00287239	-0.0486053	0.173138	-0.113188	0.0243407	0.00463026
SLPI	GSE-NEO3	green	0.0648131	0.266203	0.098428	0.50652	-0.0616913	0.0749592	-0.24692	0.38578	0.232866	0.0896501	0.343358
EGR4	GSE-NEO8	turquoise	0.0367102	0.0474176	0.0348262	0.101212	-0.0237876	0.034577	-0.04474	0.0637757	0.199707	0.0415011	0.0864194
CKS2	GSE-NEO9	black	-0.112345	-0.244931	-0.0810243	-0.381511	0.181326	-0.0477598	0.317394	-0.255573	-0.261177	0.101917	-0.235693
CPA4	GSE-NEO10	magenta	0.0702515	0.0637101	0.0414199	0.044323	0.015917	0.0258989	-0.0125859	0.146832	0.0964584	0.0456173	0.190045
CD163	GSE-NEO2	blue	0.00654879	0.0281379	0.0557415	-0.0722253	-0.000593984	0.105737	-0.0180201	-0.0722717	-0.020854	0.0073121	-0.0834608
CCL2	GSE-NEO8	turquoise	0.107842	0.146478	0.107721	0.273735	-0.0858696	0.107877	-0.128533	0.147254	0.558533	0.0618587	0.232426
ELN	GSE-NEO8	turquoise	0.220041	0.142727	0.0524976	0.0943618	-0.0755167	0.0791272	-0.00568808	0.116812	0.383651	0.0437786	0.455111
PFKFB3	GSE-NEO4	yellow	0.0314393	0.00417063	0.00572831	-0.0872589	0.0298992	0.0353858	0.0503697	-0.0435446	0.00422643	-0.0403132	-0.0926263
AL161431.1	GSE-NEO4	yellow	0.0427824	-0.132337	-0.0645255	-0.198376	0.138557	-0.0516031	0.189707	-0.115051	-0.143781	-0.0381541	-0.147505
ANKRD37	GSE-NEO8	turquoise	0.124518	0.160755	0.103484	0.178577	-0.0753544	0.105406	-0.100187	0.205847	0.513196	0.0809195	0.384904
STEAP4	GSE-NEO8	turquoise	0.0514162	0.0728732	0.016991	0.116735	-0.00271079	0.034369	-0.0330555	0.0399231	0.134964	0.00547241	-0.0164364
SSTR2	GSE-NEO7	purple	0.0385476	0.159138	0.0498389	0.311886	-0.021986	0.050597	-0.121671	0.381996	0.0265564	0.0557357	0.179509
AMIGO2	GSE-NEO4	yellow	0.0798014	-0.0763749	-0.0497218	-0.174861	0.131736	-0.0417953	0.144899	-0.0775255	-0.0864216	-0.0367445	-0.0785572
DKK2	GSE-NEO7	purple	0.0730378	0.116309	0.0460896	0.125733	0.0124061	0.0400548	-0.0291568	0.312012	0.0720047	0.0599766	0.308699
STC2	GSE-NEO4	yellow	0.0682863	-0.0489494	-0.0598467	-0.142144	0.0887631	-0.0408308	0.166603	-0.0658117	-0.0921504	-0.0756979	-0.108204
LYPLAL1	GSE-NEO3	green	0.0337824	0.129997	0.072078	0.420952	-0.0660582	0.0279761	-0.135407	0.208025	0.0577002	0.0344501	0.0261617
RBP4	GSE-NEO3	green	0.103776	0.0493086	0.0195913	0.104653	0.06254	0.0132965	0.0295578	0.0171905	0.0129153	0.0110257	0.0459607
HAS1	GSE-NEO8	turquoise	0.0362639	0.0530444	0.026199	0.0783982	-0.000886387	0.0508653	-0.0301957	0.060047	0.153847	0.00917424	0.047404
MT3	GSE-NEO1	red	-0.035852	0.0958779	0.0382329	0.0694559	-0.0294851	0.037223	-0.0937618	0.100843	-0.0438026	-0.0360525	-0.0318079
TUBA1B	GSE-NEO3	green	-0.0682672	-0.146431	-0.0359282	-0.168697	0.179708	-0.0244405	0.268197	-0.150347	-0.203477	0.173644	-0.134097
TRPM1	GSE-NEO1	red	-0.00387442	0.00087287	0.0143589	-0.00874804	-0.0352789	0.0150646	-0.0374162	-0.00457981	-0.004252	-0.00207665	-0.0303792
ISG20	GSE-NEO1	red	-0.0586859	0.0544919	0.0565574	-0.0279012	-0.0955097	0.0277551	-0.125316	-0.0052355	-0.0228993	-0.081853	-0.144983
CXCL3	GSE-NEO8	turquoise	0.0805604	0.0580915	0.0591888	0.10939	-0.0145318	0.0589851	-0.038836	0.0667994	0.335487	0.0299283	0.152458
MKI67	GSE-NEO9	black	-0.00852188	-0.0968047	-0.0266303	-0.177939	0.127076	-0.017438	0.127889	-0.114122	-0.141621	0.051244	-0.116029
ITGB2	GSE-NEO2	blue	-0.0120186	0.0356056	0.0722845	-0.103018	-0.0256422	0.0992648	-0.0427652	-0.087604	-0.0386688	-0.0135059	-0.109619
SLCO2B1	GSE-NEO2	blue	0.0151234	0.0272027	0.0665751	-0.0762147	0.00667673	0.109897	-0.00920353	-0.0729337	-0.0195428	0.00694531	-0.0820135
THBS2	GSE-NEO6	brown	0.13204	-0.0911799	-0.045008	-0.151374	0.165426	-0.0108375	0.170116	-0.0697855	-0.0791439	-0.0883329	-0.0502991
APOC1	GSE-NEO3	green	-0.0398965	0.038388	0.0922224	0.146587	-0.0249004	0.0615322	-0.0570032	0.080487	-0.0293954	0.0294012	-0.0475148
SGK1	GSE-NEO2	blue	0.0705681	-0.0406988	0.0463415	-0.12687	0.0830147	0.100362	0.0296142	-0.0458134	-0.0226728	-0.0822676	-0.159409
FILIP1L	GSE-NEO6	brown	0.135532	-0.0341388	-0.0647579	-0.185107	0.176068	0.00384806	0.171147	-0.10728	-0.0734442	-0.0545076	-0.083384
CXCL2	GSE-NEO8	turquoise	0.0932399	0.0783205	0.078418	0.169644	-0.0340768	0.0884495	-0.0653577	0.0955688	0.407325	0.0404343	0.180325
RGS16	GSE-NEO8	turquoise	0.101704	0.152885	0.0766326	0.198264	-0.0582753	0.0996946	-0.100977	0.120985	0.458942	0.0508941	0.182025
S100A6	GSE-NEO4	yellow	-0.0812408	-0.276255	-0.136323	-0.351105	0.370234	-0.110706	0.418709	-0.236718	-0.405676	-0.0431677	-0.273037
FHL2	GSE-NEO4	yellow	-0.0676171	-0.249894	-0.132411	-0.370332	0.265415	-0.103787	0.342748	-0.253306	-0.252596	0.0173214	-0.219968
ASPM	GSE-NEO9	black	0.00489593	-0.0585417	-0.0163862	-0.138893	0.102384	-0.00684405	0.0930713	-0.0769083	-0.0922554	0.0452221	-0.0808271
DEPP1	GSE-NEO8	turquoise	0.0831093	0.0483851	0.00790272	0.0500371	0.00293183	0.0198156	0.0200877	0.0367544	0.210207	-0.0177353	0.0258884
UPP1	GSE-NEO4	yellow	0.00249882	-0.108951	-0.0546173	-0.209353	0.13135	-0.0174455	0.167138	-0.12612	-0.141796	-0.068727	-0.175114
C7	GSE-NEO3	green	0.0308415	0.105489	0.0525996	0.406557	-0.00920236	0.01817	-0.0952279	0.227998	-0.0452328	0.0288984	-0.0180694
PTN	GSE-NEO3	green	0.0919688	0.156378	0.063847	0.482141	-0.0255188	0.0425196	-0.1212	0.251892	0.0141288	0.0146935	0.00779604
DHH	GSE-NEO3	green	0.0240581	0.0542011	0.0250924	0.181911	-0.000602477	-3.32e-05	-0.0288021	0.0592261	-0.0984487	0.0106457	-0.0787189
TPX2	GSE-NEO9	black	-0.0667256	-0.155963	-0.0581124	-0.235209	0.137236	-0.0451695	0.203424	-0.171968	-0.203803	0.0818686	-0.167041
TXNRD2	GSE-NEO4	yellow	-0.0629836	-0.260601	-0.103376	-0.340855	0.248568	-0.0798123	0.300852	-0.247758	-0.288123	-0.00885224	-0.248402
NRN1	GSE-NEO4	yellow	0.0279136	0.0133898	-0.0186518	-0.0605428	0.0689121	-0.0280324	0.0985147	0.00659469	0.0714305	-0.0233038	0.0401569
AC008708.2	GSE-NEO7	purple	0.00525999	0.0172222	0.00351959	0.0317098	0.00180634	0.00864983	-0.0117917	0.0566316	-0.0177773	0.0170721	0.0294961
AC084871.2	GSE-NEO2	blue	0.0104571	0.0217633	0.0185996	-0.034632	-0.0066257	0.0673165	-0.0118422	-0.0342056	-0.00416572	0.0040632	-0.0404834
TXNIP	GSE-NEO3	green	0.0695164	0.211706	0.0817074	0.541511	-0.103869	0.0645705	-0.25529	0.292551	0.12101	0.0105283	0.0881592
DUSP2	GSE-NEO5	pink	-0.00264991	0.0271377	0.0642763	-0.0204317	-0.0523012	0.168643	-0.0751413	-0.0035859	0.0639194	-0.0211315	-0.0514886
PLEK	GSE-NEO2	blue	0.00972158	0.0245238	0.0437725	-0.0470305	0.00938808	0.0860649	-0.0134649	-0.0384873	0.0097716	-0.00506221	-0.0585137
NEFM	GSE-NEO3	green	0.0102765	0.0254679	0.010193	0.042397	-0.0129685	0.0145763	-0.0316238	0.0191533	0.0192133	-0.00326612	-0.0293691
ARC	GSE-NEO1	red	-0.0208187	0.0223684	0.025605	-0.0169087	-0.0355464	0.0303394	-0.0701191	0.00746117	0.0263874	-0.0435776	-0.0806674
NOV	GSE-NEO3	green	0.124893	0.225961	0.0454858	0.503996	-0.121202	0.0603052	-0.17964	0.342986	0.322904	0.0698656	0.425695
DCBLD2	GSE-NEO6	brown	0.0975199	-0.203671	-0.0705452	-0.293655	0.296441	-0.0392879	0.306487	-0.128635	-0.175836	-0.0256328	-0.0834674
CTHRC1	GSE-NEO6	brown	0.0780806	-0.215664	-0.0901515	-0.289444	0.275099	-0.0628054	0.323757	-0.179279	-0.206131	-0.0338576	-0.126638
C5AR1	GSE-NEO2	blue	0.0271449	0.0436773	0.0623325	-0.0370944	0.00772721	0.105959	-0.0196249	-0.0326399	0.0310887	0.0172121	-0.0474385
VCAM1	GSE-NEO8	turquoise	0.0563852	0.0936029	0.0594993	0.201088	-0.0451449	0.0275936	-0.0950206	0.0996769	0.13994	0.0115398	-0.0295533
CD24	GSE-NEO6	brown	0.0264931	-0.236312	-0.0762555	-0.301863	0.273035	-0.0479907	0.264388	-0.181584	-0.23505	-0.00746098	-0.160689
MT1E	GSE-NEO8	turquoise	0.0801381	0.108448	0.0488195	0.140272	0.00446546	0.0651172	-0.0365694	0.0643188	0.286522	0.0221533	0.0981586
C12orf75	GSE-NEO6	brown	-0.131516	-0.314626	-0.120137	-0.405529	0.259778	-0.118762	0.402488	-0.308805	-0.365324	0.0357174	-0.297599
ERMN	GSE-NEO1	red	-0.0430817	0.0104634	0.030244	-0.0351217	-0.103219	0.0371408	-0.107306	-0.030656	-0.0256976	-0.0575786	-0.103751
BCAN	GSE-NEO1	red	0.017061	0.00221477	0.0109722	-0.0140249	-0.00914638	0.0205708	0.00262579	-0.000297428	-0.016126	0.00145815	-0.0288328
CP	GSE-NEO1	red	0.0255196	0.0010823	0.00207693	0.0110674	-0.00223313	0.0154682	-0.0081208	0.0152879	0.0179289	-0.0351773	0.00117117
CYTOR	GSE-NEO6	brown	-0.0162399	-0.246287	-0.0858103	-0.357067	0.237378	-0.0424976	0.303995	-0.234543	-0.261331	-0.012506	-0.235088
ACKR3	GSE-NEO4	yellow	0.105579	0.0077198	-0.0326915	-0.0405729	0.177305	-0.0349617	0.099421	0.0656919	0.0181487	-0.00945727	0.0254166
MT1X	GSE-NEO8	turquoise	0.126184	0.140653	0.0446636	0.266177	0.000522679	0.0768176	-0.0838313	0.168115	0.478524	0.0260575	0.230463
TCIM	GSE-NEO1	red	-0.00900822	0.0273803	0.0202979	-0.0332693	-0.022775	0.0163234	-0.0328656	-0.00862097	0.0106036	-0.0643364	-0.0655299
EDIL3	GSE-NEO6	brown	0.111776	-0.156046	-0.0800055	-0.280233	0.217501	-0.0540344	0.190852	-0.150712	-0.200029	-0.107618	-0.17226
WFDC2	GSE-NEO7	purple	0.0239095	0.0682803	0.0315363	0.140413	0.110127	0.00429441	-0.00398178	0.198564	-0.0552957	0.0231591	-0.0440757
ACTA2	GSE-NEO3	green	0.0625369	0.0528586	-0.00156046	0.0525128	0.0417744	0.0373675	0.0194737	0.0272129	0.004336	-0.0212768	-0.00801454
HTRA3	GSE-NEO6	brown	0.0207793	-0.143833	-0.084729	-0.219737	0.187154	-0.0913404	0.197594	-0.142425	-0.177265	0.00902515	-0.118148
PAPPA	GSE-NEO6	brown	0.167903	-0.000582749	-0.00604341	-0.0111078	0.0895277	5.25e-05	0.0580308	0.0267451	0.149611	0.00997703	0.142964
IGFL2-AS1	GSE-NEO1	red	-0.00647694	0.00647449	0.00593488	-0.00617659	-0.0181209	-0.00202668	-0.0417531	0.00614869	0.00861534	-0.00380277	-0.0335556
SPOCK1	GSE-NEO1	red	-0.0168171	0.00325319	0.0210795	-0.0510397	-0.0504108	0.0310742	-0.0794264	-0.0183772	-0.0112547	-0.0742259	-0.120846
TGFBI	GSE-NEO6	brown	0.125605	-0.0776689	-0.0380974	-0.122698	0.284135	0.000312818	0.181839	0.0070623	-0.108673	-0.0173993	-0.110038
CCNB1	GSE-NEO9	black	-0.0928533	-0.171913	-0.0669374	-0.241362	0.128223	-0.0585857	0.223745	-0.184855	-0.205209	0.0871783	-0.172687
PMP2	GSE-NEO1	red	-0.0342257	0.00674865	0.0138789	-0.0350553	-0.0677988	0.021009	-0.0629557	-0.0229439	-0.0288536	-0.0603241	-0.0900096
CEMIP	GSE-NEO8	turquoise	0.0665023	0.141593	0.0769763	0.365384	-0.10334	0.0882149	-0.169587	0.300579	0.258439	0.0599685	0.303097
MT1M	GSE-NEO8	turquoise	0.0874513	0.0944763	0.052312	0.133322	-0.00160571	0.0781539	-0.0416437	0.0778536	0.296882	0.0272468	0.148067
SLC26A7	GSE-NEO3	green	-0.0738539	0.0486933	0.0134967	0.27634	-0.0798787	-0.000536379	-0.14846	0.165634	-0.050119	-0.00361072	-0.0263565
TNFAIP3	GSE-NEO8	turquoise	0.0996746	0.119639	0.113566	0.208307	-0.0756441	0.110434	-0.12809	0.113807	0.477636	0.0287588	0.131829
IFI30	GSE-NEO2	blue	0.0157639	0.0420161	0.0401299	-0.0338832	-0.00114218	0.0824844	-0.030852	-0.0342585	0.0107195	0.0127675	-0.0444319
ZNF331	GSE-NEO2	blue	0.0600868	0.116316	0.106681	0.136026	-0.040211	0.113314	-0.102759	0.0956287	0.249904	0.042692	0.0741615
BCAT1	GSE-NEO4	yellow	0.0441756	-0.199234	-0.0991827	-0.356764	0.283609	-0.0844402	0.31397	-0.213613	-0.250062	-0.0680893	-0.212314
FOSL1	GSE-NEO4	yellow	-0.0172649	-0.0861314	-0.0229525	-0.102711	0.0812775	0.00411738	0.107613	-0.0710246	-0.00690327	0.00830616	-0.0944369
CD52	GSE-NEO5	pink	-0.0478407	0.0226682	0.0588607	-0.0735643	-0.0924604	0.025231	-0.100787	-0.0408266	-0.0381487	-0.0630142	-0.0924422
VPS13D	GSE-NEO8	turquoise	0.0672608	0.113352	0.0712636	0.323729	-0.105771	0.0576536	-0.155657	0.152251	0.31201	0.0374979	0.12345
ENO2	GSE-NEO4	yellow	0.0361945	-0.0159022	-0.0432271	-0.126891	0.0917433	-0.0425111	0.140197	-0.046417	-0.0653369	-0.0847777	-0.117714
HLA-DRB1	GSE-NEO2	blue	-0.0111119	0.0643122	0.143281	0.0702488	-0.072685	0.102891	-0.10725	-0.00246095	0.0829563	-0.0153025	-0.0929982
QDPR	GSE-NEO1	red	-0.015738	0.0650842	0.0509086	0.0202215	-0.0628693	0.051225	-0.101837	0.0320899	0.0378079	-0.0307813	-0.0351478
TAGLN2	GSE-NEO6	brown	-0.00832237	-0.261355	-0.183812	-0.345557	0.332747	-0.088628	0.441273	-0.266546	-0.246796	-0.0397593	-0.241881
NNMT	GSE-NEO6	brown	0.0352221	-0.234995	-0.0774101	-0.315902	0.246299	-0.0290582	0.363358	-0.249975	-0.070495	0.0089317	-0.112913
HMOX1	GSE-NEO2	blue	0.0130138	0.0201515	-0.00150374	-0.0269443	0.0093208	0.064824	-0.0321744	-0.0190557	-0.0117519	-0.0150147	-0.0813652
CCL19	GSE-NEO8	turquoise	0.00695595	0.00911802	0.000920818	0.0248355	-0.00618008	0.00275459	-0.00832253	-0.0117195	0.0391161	-0.00244423	0.00895327
YPEL2	GSE-NEO8	turquoise	0.120976	0.145677	0.0882544	0.0760298	-0.0706656	0.0754405	-0.090794	0.144876	0.429266	0.0539012	0.375775
PTGS2	GSE-NEO2	blue	0.0414939	0.0310513	0.0706824	-0.0390595	0.024564	0.059806	0.00977505	-0.0191797	0.0428037	-0.0112664	-0.0299623
IL32	GSE-NEO6	brown	-0.0541625	-0.226934	-0.0981833	-0.364557	0.197868	-0.0966901	0.309817	-0.280238	-0.266821	-0.0241571	-0.236154
AP002852.1	GSE-NEO4	yellow	0.00201286	-0.00960796	-0.0112454	-0.0427358	0.0159009	-0.00726517	0.066449	-0.0155105	-0.014914	-0.0342268	-0.0357467
LIF	GSE-NEO6	brown	0.0742875	-0.0899693	-0.0279347	-0.139798	0.145729	-0.010703	0.0959956	-0.0575196	-0.0728435	-0.0120287	-0.0558167
DEFB1	GSE-NEO3	green	-0.00739907	0.0313766	0.023333	0.113777	0.0226826	0.00809472	-0.0358702	0.0611157	-0.0324406	0.00463008	-0.0451915
IFIT3	GSE-NEO1	red	0.0541366	0.145855	0.0322322	0.0994462	-0.0516895	0.0603683	-0.0683939	0.0836373	0.129594	0.00254497	0.0691579
TMEM158	GSE-NEO4	yellow	0.0204917	-0.0512816	-0.033089	-0.0957949	0.112166	-0.0282814	0.14357	-0.0411614	-0.0525361	-0.0280649	-0.0692186
MGP	GSE-NEO10	magenta	0.170716	0.324825	0.185739	0.45555	-0.155094	0.104574	-0.263945	0.353087	0.394878	0.0952582	0.445557
SULT1E1	GSE-NEO10	magenta	0.0378615	0.0200373	0.00713848	-0.00247527	0.00708931	0.0116507	0.000871337	0.00220095	0.0339851	-0.00171012	0.0418541
CNTN2	GSE-NEO1	red	-0.0161674	0.0179659	0.034838	-0.0245606	-0.0915055	0.0383413	-0.0966891	-0.0186237	-0.0112599	-0.0531048	-0.0884014
BIRC5	GSE-NEO9	black	-0.0824621	-0.190855	-0.0712921	-0.268021	0.146159	-0.0669764	0.228444	-0.208321	-0.237318	0.0996942	-0.196581
TNFSF10	GSE-NEO8	turquoise	0.0500716	0.136985	0.080552	0.242461	-0.0022282	0.0764495	-0.102571	0.179775	0.211169	0.0392461	0.0754675
OXTR	GSE-NEO6	brown	0.0832784	-0.0838058	-0.0554679	-0.148624	0.143541	-0.0577495	0.104365	-0.0712022	-0.0985109	-0.0282	-0.0725311
SOX4	GSE-NEO6	brown	0.183481	-0.0686745	-0.0897166	-0.103666	0.217863	0.00249552	0.249337	0.00110463	0.0645564	0.0114204	0.147199
CD7	GSE-NEO5	pink	-0.0471521	0.0419833	0.0803523	-0.0629847	-0.110389	0.0281206	-0.10864	-0.0331488	-0.0329419	-0.0487809	-0.0745969
SLAIN1	GSE-NEO1	red	-0.0300036	0.0241104	0.0340472	-0.0259545	-0.086134	0.0406691	-0.1029	-0.00937625	-0.0133373	-0.07329	-0.0978602
TNFRSF11B	GSE-NEO8	turquoise	0.0807761	0.156301	0.0775263	0.25051	-0.0587853	0.0834641	-0.105256	0.260716	0.343447	0.0820001	0.342186
VWA1	GSE-NEO1	red	-0.0183027	0.0335825	0.0311646	-0.022304	-0.0648003	0.0389893	-0.0845992	-0.0126236	-0.00843658	-0.0803129	-0.106841
SMS	GSE-NEO4	yellow	-0.0841415	-0.297546	-0.139682	-0.418237	0.288368	-0.127384	0.391097	-0.323763	-0.340274	-0.0084144	-0.30954
APOLD1	GSE-NEO8	turquoise	0.0984487	0.11301	0.0591848	0.143018	0.00941718	0.0806257	-0.0419257	0.124023	0.287828	0.038062	0.092504
CAMK2N1	GSE-NEO1	red	0.00428398	0.157898	0.0637785	0.200492	-0.0481145	0.0639954	-0.150563	0.171108	0.0495057	-0.0268967	-0.0370451
ADAP2	GSE-NEO2	blue	0.0264628	0.0428543	0.0463365	-0.0561527	0.0196425	0.111188	-0.00266531	-0.0531013	-0.00783628	0.00968571	-0.0661248
NUPR1	GSE-NEO3	green	0.128881	0.263508	0.125704	0.486273	-0.0679155	0.10381	-0.197219	0.328033	0.327241	0.0831057	0.320756
LCNL1	GSE-NEO3	green	-0.00744454	0.0464747	0.0100366	0.147792	-0.0888813	-0.00863013	-0.120828	0.0617578	-0.0492756	-0.0270826	-0.107368
GPR34	GSE-NEO2	blue	-0.00603823	0.0133183	0.0543095	-0.0707731	0.0143169	0.110978	-0.00633186	-0.0685748	-0.0270846	0.0192769	-0.0822308
CST7	GSE-NEO5	pink	-0.0522389	0.0431596	0.0825677	-0.0670992	-0.111199	0.00872362	-0.111408	-0.0359059	-0.0359428	-0.0578158	-0.0766032
GADD45G	GSE-NEO7	purple	-0.00185372	0.0592711	0.0291573	0.160173	-0.0527917	0.0270485	-0.0900194	0.141756	-0.0140371	-0.00766681	0.0360774
HLA-DQB1	GSE-NEO4	yellow	-0.0042231	-0.0352408	-0.0112513	-0.194888	0.0606685	-0.000998429	0.104665	-0.130536	-0.1163	-0.0720153	-0.170726
SLC16A3	GSE-NEO4	yellow	0.102485	-0.0950735	-0.0554926	-0.207248	0.196013	-0.042101	0.192665	-0.106832	-0.147166	-0.0615774	-0.15256
SOX2	GSE-NEO1	red	0.00326996	0.00268506	0.0206998	-0.0401367	-0.0246022	0.0253077	-0.0502925	0.00621687	0.00394836	-0.0804489	-0.0926006
WNT5A	GSE-NEO4	yellow	0.0802076	-0.119001	-0.0541307	-0.14312	0.178183	-0.0543483	0.157815	-0.0866161	-0.100691	-0.0199275	-0.0945575
CD8A	GSE-NEO5	pink	-0.0418567	0.0421208	0.078699	-0.0677783	-0.107726	0.00945816	-0.105075	-0.0335441	-0.0387628	-0.0530021	-0.0754375
CDK1	GSE-NEO9	black	-0.0763384	-0.131681	-0.0490364	-0.208121	0.0838649	-0.0293064	0.176162	-0.159698	-0.174713	0.0740014	-0.150998
HLA-DQA1	GSE-NEO2	blue	-0.038262	0.0156683	0.0927699	-0.109283	-0.0366401	0.0713019	-0.0422232	-0.0907209	-0.056224	-0.0224406	-0.109603
CYP4B1	GSE-NEO10	magenta	0.0404114	0.0882504	0.048891	0.0842727	-0.0112552	0.0332847	-0.0485761	0.158984	0.131835	0.0621791	0.237219
COL5A2	GSE-NEO6	brown	0.255029	-0.088884	-0.0602519	-0.193738	0.270074	-0.0363911	0.259145	-0.0502231	-0.0222864	-0.0241673	0.0786089
KRT18	GSE-NEO8	turquoise	0.135085	0.116639	0.0424412	0.200566	0.0723628	0.0958425	-0.0161328	0.273123	0.373219	0.0881057	0.413939
GAS1	GSE-NEO8	turquoise	0.0958154	0.155864	0.0877145	0.365574	-0.0679102	0.0454601	-0.161117	0.248451	0.26324	0.0570013	0.140542
BCAS1	GSE-NEO1	red	-0.052247	0.00991599	0.0332323	-0.0581562	-0.0671095	0.0377674	-0.0779303	-0.0375705	-0.0304583	-0.0543075	-0.115652
CD44	GSE-NEO4	yellow	0.0341712	-0.120554	-0.0430232	-0.23778	0.200962	-0.0439475	0.164704	-0.12545	-0.152178	-0.0766609	-0.218833
CXCL5	GSE-NEO6	brown	0.0435151	-0.0505137	-0.0143219	-0.0787782	0.0985898	0.00763287	0.0721384	-0.0271785	-0.0335834	-0.0231909	-0.0214662
SPRR2F	GSE-NEO3	green	-0.00412769	0.0165928	0.00849558	0.0559125	0.0015322	0.00926566	-0.006087	0.0322732	-0.0112097	0.0169678	-0.00583378
DUSP4	GSE-NEO5	pink	-0.00159504	0.0350495	0.0730552	-0.0894049	-0.0814148	0.0885934	-0.0625878	-0.0398622	-0.0046271	-0.0532722	-0.0485085
CITED2	GSE-NEO4	yellow	0.0847214	-0.0166625	0.00860278	0.0192651	0.157077	0.0351655	0.0831968	0.035752	0.030329	-0.0120221	-0.0459671
BCL2A1	GSE-NEO2	blue	-0.0229362	-0.0160199	0.0356679	-0.0535761	0.00761646	0.0384739	-0.024999	-0.04211	-0.0236091	-0.0422445	-0.0683137
PMAIP1	GSE-NEO4	yellow	0.0181371	-0.083346	-0.0142573	-0.207944	0.118527	0.0181342	0.145082	-0.108917	-0.0524988	0.00602107	-0.111923
TUBB4A	GSE-NEO1	red	-0.0393493	0.0120079	0.0282646	-0.0315005	-0.0914937	0.040869	-0.105436	-0.0196086	-0.013275	-0.0561533	-0.092761
NPTX2	GSE-NEO1	red	-0.0137529	0.0183081	0.0205353	-0.0363194	-0.0460439	0.0099451	-0.0648622	-0.00216404	0.00507232	-0.0588155	-0.0978475
MAF	GSE-NEO4	yellow	0.0938173	0.0195697	0.00141263	-0.110559	0.0874848	0.0472107	0.112407	-0.0264665	-0.0291942	-0.0682769	-0.0698844
SOD2	GSE-NEO8	turquoise	0.115408	0.146068	0.0917967	0.22694	-0.0262629	0.11042	-0.105478	0.135809	0.402916	0.0395916	0.120976
KLK6	GSE-NEO1	red	-0.0322584	0.00624339	0.0349344	-0.0256466	-0.0853054	0.0369566	-0.0978971	-0.0128451	-0.00871716	-0.0556474	-0.0918858
SOX9	GSE-NEO6	brown	0.0907435	-0.0990104	-0.0505053	-0.165871	0.18699	-0.00912378	0.182861	-0.0603285	-0.0811004	-0.0177892	-0.0807505
PTPRZ1	GSE-NEO1	red	0.0128502	0.00276287	0.00762345	-0.0104732	-0.00474125	0.0120257	0.00541819	0.0060327	-0.0120612	-0.011895	-0.0290329
COL7A1	GSE-NEO4	yellow	0.102117	-0.0960854	-0.07933	-0.219885	0.205863	-0.0739931	0.192165	-0.108668	-0.147056	-0.0512075	-0.124975
IGF1	GSE-NEO7	purple	0.0704043	0.101934	0.0569122	0.201532	-0.00559473	0.0492026	-0.0514118	0.210415	0.0919307	0.0505461	0.132709
AMER2	GSE-NEO1	red	-0.0245253	0.0136128	0.0310136	-0.0193758	-0.0835802	0.0355645	-0.094831	-0.00835189	-0.00811426	-0.0594578	-0.0832128
CAV1	GSE-NEO4	yellow	0.0426763	-0.118116	-0.0691481	-0.233871	0.263	-0.0330732	0.255877	-0.12051	-0.185913	-0.0326307	-0.171472
MYBL1	GSE-NEO4	yellow	0.0100113	-0.136302	-0.063476	-0.190486	0.179592	-0.0570327	0.161848	-0.116012	-0.164837	0.00833858	-0.134861
KCNMB1	GSE-NEO3	green	-0.0201187	0.0381303	-0.015054	0.109465	-0.0944237	-0.0273717	-0.1182	-0.00194939	-0.0948557	-0.0378164	-0.138081
XCL2	GSE-NEO5	pink	-0.0118651	0.016732	0.0228725	-0.0205465	-0.0339133	0.00333538	-0.0284648	-0.0148015	-0.0160112	-0.00470255	-0.0254174
PRKAG2	GSE-NEO3	green	0.0189518	0.114742	0.0539446	0.362869	-0.113815	0.0312424	-0.183894	0.225521	0.125051	0.0298577	0.0423664
ERRFI1	GSE-NEO4	yellow	0.140701	0.006506	-0.000652234	-0.0325617	0.130862	0.026673	0.119115	0.051375	0.132121	-0.0270776	0.0749618
NUSAP1	GSE-NEO9	black	-0.0584395	-0.104538	-0.0260846	-0.190356	0.0748063	-0.0288619	0.147	-0.137439	-0.164573	0.06733	-0.136984
FDPS	GSE-NEO10	magenta	0.0469177	0.0486599	0.00386476	0.0561736	0.0527551	0.0190546	0.0536367	0.127451	0.113734	0.102792	0.297161
VSIG4	GSE-NEO2	blue	0.00136725	0.00774886	0.0559549	-0.0785862	0.0259711	0.110797	0.00777647	-0.0745927	-0.0314814	0.00947352	-0.0875581
GJB2	GSE-NEO10	magenta	0.092753	0.164884	0.0854838	0.150075	-0.0390472	0.0394704	-0.109284	0.265508	0.29151	0.0746056	0.394811
KIF23	GSE-NEO9	black	-0.0632028	-0.144753	-0.0500329	-0.194148	0.11694	-0.0385884	0.174002	-0.139008	-0.174015	0.0651782	-0.135461
SELENOP	GSE-NEO3	green	0.0351986	0.153092	0.0960397	0.399091	-0.12254	0.117505	-0.207179	0.133037	0.122093	0.000423547	-0.0736691
IL4I1	GSE-NEO2	blue	-0.00566085	0.00338327	0.00435402	-0.0377436	0.0192007	0.0205573	0.0139265	-0.0297052	-0.0125766	-0.00942276	-0.0378223
KLRB1	GSE-NEO5	pink	-0.0243442	-0.00615709	-0.000926783	-0.0187493	-0.0275824	0.00572456	-0.0287364	-0.0180625	-0.0162056	-0.0237524	-0.0244327
P2RY13	GSE-NEO2	blue	0.0196162	0.0338926	0.037094	-0.0480978	0.000909031	0.100049	-0.00943274	-0.0443319	-0.000620886	0.020078	-0.058156
FCGR2A	GSE-NEO2	blue	-0.0124859	0.0146591	0.0621377	-0.0820868	0.00897936	0.103184	-0.015833	-0.0731672	-0.0349885	-0.0191933	-0.0929711
FABP7	GSE-NEO6	brown	-0.022849	-0.0733363	-0.0361838	-0.114226	0.0592172	-0.0207068	0.0901675	-0.076642	-0.0955067	-0.0150485	-0.0920784
PTPRC	GSE-NEO2	blue	-0.0365398	0.0445721	0.0970302	-0.0979151	-0.0949227	0.0660013	-0.107429	-0.069607	-0.0405039	-0.046566	-0.118259
IFI6	GSE-NEO8	turquoise	0.077628	0.147662	0.0506066	0.216064	-0.0481522	0.0824512	-0.0797658	0.134619	0.181813	0.00609031	0.11618
C8orf34-AS1	GSE-NEO3	green	-0.009269	0.0661568	0.0192887	0.241907	-0.0287817	0.00260198	-0.0843353	0.171839	-0.0414146	0.016726	-0.0124829
CTSW	GSE-NEO5	pink	-0.0417731	0.029183	0.071637	-0.0549464	-0.0979262	0.0145416	-0.0939057	-0.0300836	-0.0274536	-0.0403583	-0.0612852
TNFRSF12A	GSE-NEO6	brown	0.0269914	-0.19543	-0.0729201	-0.311189	0.224168	-0.0453885	0.305268	-0.187126	-0.158952	-0.0244264	-0.172769
ASPN	GSE-NEO3	green	0.095398	0.0367442	-0.0151402	0.0435497	-0.0342426	-0.00320759	0.0046406	0.00939611	0.0338429	-0.0348826	0.0400171
AL603756.1	GSE-NEO1	red	-0.00277481	-0.000160437	-0.00174758	-0.00887799	0.0016318	-0.000618053	0.00211231	-0.00802857	-0.0076519	-0.0109563	-0.00854312
CLIC3	GSE-NEO8	turquoise	0.0203141	0.15302	0.0861439	0.384264	-0.0102589	0.0850759	-0.119338	0.300526	0.176401	0.068888	0.224393
NKAIN4	GSE-NEO6	brown	0.0167353	-0.118918	-0.0727458	-0.158671	0.134671	-0.0791002	0.140719	-0.103684	-0.148331	-0.0355968	-0.10989
ICAM1	GSE-NEO8	turquoise	0.124212	0.140568	0.106656	0.236467	-0.0710691	0.115262	-0.118269	0.157222	0.57189	0.0693874	0.261791
ANLN	GSE-NEO9	black	-0.0482344	-0.125626	-0.0440371	-0.199557	0.0824937	-0.0237344	0.111457	-0.139649	-0.167753	0.040841	-0.173845
F2R	GSE-NEO4	yellow	0.12126	-0.0873494	-0.0495525	-0.18742	0.208675	-0.0216444	0.155831	-0.0785545	-0.117284	-0.0495127	-0.0984376
XIST	GSE-NEO3	green	-0.0172429	0.074014	0.0123733	0.149118	-0.163639	-0.0040686	-0.214518	0.0131238	-0.0778487	-0.104182	-0.20701
BIRC7	GSE-NEO4	yellow	0.0156414	-0.0472777	-0.0223233	-0.0677279	0.0472323	-0.0204941	0.0613701	-0.0381881	-0.0504409	-0.0305174	-0.0492949
ITPKC	GSE-NEO8	turquoise	0.0986359	0.122341	0.085742	0.26596	-0.0749888	0.0963452	-0.110325	0.129934	0.487188	0.0540227	0.21245
TNNT1	GSE-NEO3	green	-0.01721	0.0599809	0.0231675	0.189665	0.0581539	-0.000330141	-0.0237048	0.108714	-0.130763	0.0246191	-0.106878
ODAPH	GSE-NEO6	brown	0.0417988	-0.0508436	-0.0380274	-0.0813453	0.0633972	-0.0453929	0.0583695	-0.051399	-0.0612386	-0.0153145	-0.0511893
TGFB1	GSE-NEO4	yellow	0.0542356	-0.175988	-0.093302	-0.295227	0.269745	-0.0590714	0.283987	-0.188086	-0.220834	-0.0519363	-0.19675
SFRP1	GSE-NEO8	turquoise	0.0900648	0.145983	0.0746605	0.274207	-0.115115	0.0904089	-0.147235	0.207759	0.351219	0.0525755	0.379146
MIR4435-2HG	GSE-NEO6	brown	-0.0158448	-0.208016	-0.0844557	-0.308792	0.213103	-0.0525609	0.289816	-0.195799	-0.221816	-0.000419086	-0.177365
UBE2S	GSE-NEO9	black	-0.0559104	-0.177926	-0.082299	-0.210293	0.192606	-0.0380153	0.272631	-0.168488	-0.113696	0.185928	-0.166736
AP000692.2	GSE-NEO8	turquoise	0.0239532	0.065712	0.0476756	0.120103	-0.0362873	0.0327961	-0.0782133	0.0944827	0.206074	0.0273083	0.105375
PLAC8	GSE-NEO4	yellow	-0.0206849	-0.0916141	-0.0498252	-0.158579	0.0999958	-0.0408294	0.152686	-0.104883	-0.120012	-0.0344505	-0.122784
CTXN3	GSE-NEO3	green	0.0386345	0.171343	0.0966823	0.621907	-0.127479	0.0760455	-0.212413	0.293598	0.214263	0.0672317	0.116323
CLTB	GSE-NEO3	green	0.0956139	0.228471	0.112301	0.455127	-0.00514823	0.0777371	-0.119935	0.343802	0.191269	0.103118	0.276672
OLIG1	GSE-NEO1	red	-0.0298713	0.0168487	0.0213109	-0.0285543	-0.0792316	0.0277386	-0.0632345	-0.020878	-0.030867	-0.0473751	-0.0728255
HLA-DMB	GSE-NEO2	blue	0.00882608	0.0398106	0.0569789	-0.0639542	0.00183814	0.107343	-0.018683	-0.0602966	-0.0163415	0.00518133	-0.0730042
MAL	GSE-NEO1	red	-0.0424094	0.0142	0.0374485	-0.0281769	-0.0835529	0.0235109	-0.100032	-0.0165561	-0.0111768	-0.0694974	-0.0924472
TGM2	GSE-NEO8	turquoise	0.145601	0.04623	0.0253763	-0.0450847	0.0271552	0.0484535	0.0880736	-0.0118575	0.208232	0.00565082	0.219956
CORO1A	GSE-NEO5	pink	-0.0315739	0.0323422	0.0748995	-0.0940251	-0.0585336	0.104528	-0.064227	-0.0631416	-0.0491482	-0.026384	-0.101958
LHX1	GSE-NEO6	brown	0.0598315	-0.117485	-0.0396464	-0.155631	0.168624	-0.0248326	0.111435	-0.0733995	-0.105803	-0.00327509	-0.0864178
THBS1	GSE-NEO10	magenta	0.159883	0.0850563	0.049676	-0.053647	-0.0177875	0.0246294	-0.00344746	0.0928731	0.29654	0.0459522	0.379074
PTBP3	GSE-NEO4	yellow	0.0509537	-0.151051	-0.0709048	-0.273574	0.247012	-0.056737	0.2416	-0.157831	-0.172988	-0.0275743	-0.157344
MSR1	GSE-NEO2	blue	-0.00181882	0.0132699	0.0531012	-0.077292	0.0119318	0.0940254	0.00711936	-0.0719843	-0.0312258	0.00136822	-0.0853498
ADAMTS4	GSE-NEO8	turquoise	0.0961795	0.119492	0.0916435	0.189148	-0.0813063	0.0920633	-0.0993903	0.10852	0.453852	0.0378379	0.185105
SOX11	GSE-NEO6	brown	0.109003	-0.130192	-0.0649122	-0.200882	0.234202	-0.0250958	0.206561	-0.0668186	-0.165857	-0.0299726	-0.0723338
COL1A1	GSE-NEO6	brown	0.311833	-0.0267918	-0.0120975	-0.21651	0.181775	-0.0298342	0.253254	-0.00889314	0.15411	0.0192814	0.39628
TBX3	GSE-NEO4	yellow	0.0811526	-0.036671	-0.0399454	-0.122889	0.115377	-0.0196551	0.12274	-0.041716	-0.0435696	-0.0368723	-0.0486667
RGS3	GSE-NEO6	brown	0.00862326	-0.158213	-0.060274	-0.221652	0.169257	-0.0271467	0.200224	-0.132843	-0.132264	-0.0138278	-0.14312
MAFB	GSE-NEO2	blue	0.0843634	0.0905464	0.0348814	0.102369	-0.00389904	0.0526915	-0.0622507	0.086369	0.0100875	0.00290492	-0.0253359
ITM2A	GSE-NEO10	magenta	0.126732	0.280895	0.169607	0.380219	-0.179102	0.114141	-0.260065	0.389638	0.526456	0.134891	0.613051
CDK6	GSE-NEO6	brown	0.109961	-0.15617	-0.0646331	-0.247493	0.254814	-0.0384665	0.257645	-0.11114	-0.145572	-0.0221817	-0.0833404
FCGR2B	GSE-NEO2	blue	0.0118262	0.0235152	0.02706	-0.0444561	0.0212427	0.0575553	-0.0180219	-0.0402574	-0.00200114	-0.00812936	-0.0584156
CLEC7A	GSE-NEO2	blue	0.00267335	0.0273164	0.045308	-0.0682883	-0.00282987	0.0955314	-0.0106223	-0.0597991	-0.0120516	-0.00122701	-0.0722157
CD27	GSE-NEO5	pink	-0.0474196	0.0330229	0.0631383	-0.0562199	-0.10013	0.0114918	-0.105895	-0.0327649	-0.0338835	-0.0491273	-0.0668612
SCRG1	GSE-NEO1	red	-0.0187703	0.0917285	0.0144939	-0.0119265	-0.0842821	0.0290721	-0.0864958	-0.00478317	-0.00861638	-0.062577	-0.0549241
CA2	GSE-NEO1	red	-0.00606525	0.0960103	0.0436418	-0.0252696	-0.0695177	0.0291058	-0.0942597	0.0391351	0.0556032	-0.0278502	0.00266989
NFIL3	GSE-NEO8	turquoise	0.104338	0.0808609	0.0351779	0.119915	0.00194633	0.0631159	0.00920678	0.0665892	0.361139	0.000761348	0.0689409
XCL1	GSE-NEO5	pink	-0.00594234	0.00186454	0.0218482	-0.0178304	-0.0184677	0.0040638	-0.0154739	-0.0105812	-0.00834974	-0.00619545	-0.0165511
RRM2	GSE-NEO9	black	-0.0514214	-0.149002	-0.0434445	-0.205935	0.127805	-0.0260701	0.177704	-0.15498	-0.176966	0.0854253	-0.142206
DPT	GSE-NEO10	magenta	0.0447332	0.0501723	0.0175599	-0.00851845	-0.0491158	0.000754655	-0.0434132	0.0265033	0.108016	0.00395753	0.179373
CDK18	GSE-NEO1	red	-0.0192589	0.0262725	0.0252074	-0.024722	-0.0814289	0.0355223	-0.0933159	-0.0164369	-0.0149018	-0.0589398	-0.0920602
RGS2	GSE-NEO2	blue	0.045218	0.0472059	0.066744	-0.0238162	-0.00754204	0.0652904	-0.0311716	-0.0106047	0.0723846	-0.0227782	-0.0591123
KPNA2	GSE-NEO9	black	-0.0671968	-0.169708	-0.0533429	-0.259091	0.149615	-0.0402774	0.245509	-0.17758	-0.178097	0.122083	-0.159208
GPC1	GSE-NEO4	yellow	0.0924782	-0.0948679	-0.0682884	-0.198057	0.207647	-0.0698194	0.222632	-0.0893483	-0.13861	-0.058909	-0.0855351
KCNMB4	GSE-NEO1	red	-0.0115226	-0.0023108	0.00481825	-0.0997988	-0.0144062	0.0161414	-0.0193486	-0.0624044	-0.0598065	-0.0876991	-0.129466
B4GALNT4	GSE-NEO4	yellow	0.0694075	-0.0186324	-0.0497307	-0.12144	0.0705999	-0.0484976	0.163217	-0.051224	-0.0544858	-0.0750504	-0.071606
TRAC	GSE-NEO5	pink	-0.0435275	0.0366099	0.0764565	-0.0629523	-0.106206	0.012183	-0.105888	-0.0368249	-0.0384834	-0.0328455	-0.0746457
PLOD2	GSE-NEO4	yellow	0.147307	-0.00643486	-0.029076	-0.0528737	0.158703	-0.0233263	0.156255	0.0202856	0.022927	-0.0449324	0.017995
HHIP	GSE-NEO3	green	0.0881475	0.0406064	0.0348912	0.168631	0.0287505	0.0127189	0.000416819	0.107426	-0.0508498	0.0142031	0.0381798
PTGES	GSE-NEO4	yellow	0.0843605	0.00877682	-0.0347629	-0.064459	0.0946803	-0.0326197	0.146899	0.00351494	-0.0304385	-0.0574922	-0.00384663
S100P	GSE-NEO8	turquoise	0.0214169	0.0402695	0.0243118	0.0902325	-0.00946825	0.0237652	-0.0336179	0.0615268	0.12525	0.0200626	0.0681269
CHI3L1	GSE-NEO1	red	0.0073631	-0.0110399	0.00226835	-0.0126551	-0.00485711	0.00727187	0.00539025	0.000731479	-0.00552314	-0.0205214	-0.0159145
NOG	GSE-NEO4	yellow	0.035443	-0.0137955	-0.0339527	-0.0719041	0.0320055	-0.0361636	0.0918601	-0.0262219	-0.0322556	-0.0268632	-0.061275
GAPDH	GSE-NEO4	yellow	-0.131552	-0.302314	-0.159124	-0.420538	0.330834	-0.126921	0.424754	-0.264599	-0.362974	-0.00677697	-0.25817
GBP1	GSE-NEO8	turquoise	0.042609	0.0956671	0.0466446	0.099154	-0.0362818	0.0421771	-0.0735725	0.0629322	0.239893	0.00539767	0.0068267
IRS2	GSE-NEO4	yellow	0.111884	0.0113708	-0.00305827	-0.119349	0.0974233	0.0391015	0.0890546	-0.0298489	0.0132042	-0.0278857	-0.0693204
PLAT	GSE-NEO4	yellow	0.113091	-0.0627996	-0.0373769	-0.162859	0.168682	-0.0112678	0.185815	-0.0648023	-0.0847868	-0.0649381	-0.0713532
TAGLN	GSE-NEO10	magenta	0.213378	0.212296	0.0914049	0.220791	-0.0289819	0.105225	-0.0628471	0.236342	0.418594	0.094432	0.527398
AC078785.2	GSE-NEO10	magenta	0.0353203	0.0467138	0.032869	-0.0159042	-0.0299135	0.00484626	-0.0227026	0.0125947	0.0949944	0.0201616	0.138367
STC1	GSE-NEO4	yellow	0.046004	0.0018856	-0.0164793	-0.0760885	0.0430999	0.0169746	0.0819807	-0.0267771	-0.0252151	-0.0349122	-0.0571204
CDC20	GSE-NEO9	black	-0.090793	-0.152117	-0.0619024	-0.205963	0.101924	-0.0598072	0.175873	-0.159509	-0.179812	0.0536826	-0.162017
DNASE1L3	GSE-NEO8	turquoise	0.0214787	0.106008	0.0715847	0.366983	-0.0924729	0.0563258	-0.133759	0.206797	0.231383	0.0438981	0.106938
PXDN	GSE-NEO6	brown	0.193555	-0.108362	-0.0543639	-0.202668	0.257188	-0.0358744	0.2193	-0.0712908	-0.0255925	-0.0110919	0.0497333
CENPK	GSE-NEO9	black	-0.115707	-0.215358	-0.0825138	-0.294014	0.146293	-0.0742861	0.25451	-0.229294	-0.261222	0.123022	-0.217518
BEX1	GSE-NEO1	red	-0.0130555	-0.0346527	0.00496597	-0.0823726	0.0700248	0.003004	0.0429146	-0.0432022	-0.0576503	-0.0458534	-0.0907318
FRMD6	GSE-NEO4	yellow	0.0938606	-0.117412	-0.0522159	-0.170544	0.213383	-0.0341945	0.177931	-0.0892805	-0.0629329	-0.0068401	-0.0660866
STMN4	GSE-NEO1	red	-0.0331339	-0.000128472	0.0187865	-0.0258491	-0.0771252	0.0270265	-0.0748774	-0.02132	-0.0190321	-0.0527371	-0.0809336
LTB	GSE-NEO5	pink	-0.0414409	0.00964148	0.0270638	-0.0606675	-0.0490532	0.0306253	-0.0443459	-0.0433117	-0.0458596	-0.0302956	-0.0616987
AGT	GSE-NEO3	green	0.0800614	0.0920531	0.00167814	0.0734822	0.0135918	0.0442794	0.00103809	0.0213264	0.0509796	-0.0069173	-0.0385035
TIMP3	GSE-NEO10	magenta	0.241377	0.22642	0.037632	0.249851	-0.123308	0.0876301	-0.0988584	0.202121	0.5501	0.0402401	0.606606
UGT8	GSE-NEO1	red	-0.0163994	0.00614697	0.020604	-0.0332781	-0.0739179	0.0351521	-0.0830508	-0.0102213	-0.0132927	-0.0558199	-0.0914571
ANGPT2	GSE-NEO3	green	0.0288213	0.0818357	0.0183283	0.222826	-0.0135921	0.0142334	-0.0572569	0.109376	-0.0273971	-0.00115535	-0.0615706
LMOD1	GSE-NEO3	green	0.0217489	0.0567923	0.00919852	0.166105	-0.0295999	-0.0150663	-0.0459422	0.0675494	-0.0693518	-0.00849444	-0.089528
IL10	GSE-NEO2	blue	0.0129762	0.020515	0.0185882	-0.0314508	0.00733045	0.0644122	-0.00171318	-0.0297898	0.000832502	0.000718162	-0.0341829
PRF1	GSE-NEO5	pink	-0.0430941	0.0412496	0.0661989	-0.0502964	-0.0952863	0.00963772	-0.0960415	-0.0284102	-0.0291543	-0.0444172	-0.0623439
MOG	GSE-NEO1	red	-0.0222912	0.00770608	0.0273595	-0.0245955	-0.089974	0.0184919	-0.0817445	-0.0228944	-0.0218695	-0.0517697	-0.0796977
CTSC	GSE-NEO6	brown	0.0578971	-0.0575004	0.0147657	-0.0949974	0.155629	0.0434678	0.114792	-0.0403666	-0.117764	-0.0330339	-0.10349
S100A3	GSE-NEO6	brown	-0.0300369	-0.171663	-0.0617319	-0.222036	0.169337	-0.0415972	0.195499	-0.155713	-0.183338	-0.0120082	-0.160836
MT1A	GSE-NEO8	turquoise	0.0712406	0.0771392	0.0368302	0.116125	-0.00694419	0.0530314	-0.0379884	0.0697474	0.240914	0.0328938	0.116351
GCK	GSE-NEO4	yellow	0.0375173	-0.0396179	-0.0483551	-0.0981835	0.0707414	-0.0422472	0.106636	-0.0546213	-0.0656649	-0.0327384	-0.06274
VMP1	GSE-NEO6	brown	0.242759	-0.00579427	-0.0282902	-0.126064	0.18426	0.0577518	0.175421	0.00104403	0.206937	-0.0434294	0.129994
CD3E	GSE-NEO5	pink	-0.0401101	0.0423757	0.0745826	-0.0596916	-0.107269	0.00875624	-0.10437	-0.0312145	-0.0321144	-0.0469496	-0.0740887
TPTE2	GSE-NEO10	magenta	0.0490934	0.0305424	0.0261818	-0.0147282	-0.0369067	2.4e-05	-0.024023	-0.00820794	0.0877196	-0.00577365	0.130584
FBXO32	GSE-NEO1	red	0.0304969	0.0889114	0.0243287	0.16482	-0.0223138	0.0373301	-0.0862162	0.104616	0.0498102	-0.0194688	-0.0602254
PGK1	GSE-NEO4	yellow	-0.00535859	-0.148793	-0.0692088	-0.246943	0.311602	-0.0764535	0.324188	-0.100487	-0.165414	0.0086636	-0.109808
LINC00973	GSE-NEO4	yellow	-0.00826234	-0.116178	-0.0377122	-0.137665	0.0976098	-0.0118661	0.133804	-0.0902375	-0.105413	-0.0361205	-0.111419
PLAU	GSE-NEO6	brown	0.00443948	-0.109332	-0.053779	-0.170997	0.137203	-0.0239346	0.156267	-0.110136	-0.125038	0.0181093	-0.118817
AURKA	GSE-NEO9	black	-0.0905131	-0.129943	-0.0481694	-0.189136	0.0757672	-0.0464027	0.168212	-0.153311	-0.167713	0.0432256	-0.146588
HMGB3	GSE-NEO6	brown	-0.0410248	-0.219762	-0.0975191	-0.308328	0.201824	-0.0910261	0.302174	-0.215499	-0.231207	0.0632516	-0.140281
PCDH9	GSE-NEO1	red	0.0137172	0.0533139	0.0220912	-0.0254436	-0.0607989	0.0382216	-0.0698973	0.00177109	0.00271485	-0.0778405	-0.0838551
FCGR1A	GSE-NEO2	blue	-0.00233966	0.0195062	0.0570121	-0.0639249	0.00826132	0.088626	-0.00302036	-0.0618505	-0.0256845	0.0105242	-0.0666069
RGS5	GSE-NEO8	turquoise	0.141899	0.187116	0.042752	0.108091	-0.0853429	0.0928564	-0.0485912	0.163509	0.322263	0.0911151	0.389121
ITIH2	GSE-NEO3	green	0.0147538	0.101546	0.0636317	0.427256	-0.0126364	0.0220872	-0.102574	0.219154	-0.0117325	0.0350822	-0.0521712
GJB6	GSE-NEO7	purple	-0.0161073	0.129434	0.0624608	0.35604	0.00146397	0.0338993	-0.131221	0.372982	0.0469837	0.0521697	0.0378396
CLIC5	GSE-NEO3	green	0.0130052	0.0789313	0.0336111	0.2352	-0.00228608	0.00452817	-0.0624939	0.138477	-0.0263788	0.0396059	-0.0165784
GADD45A	GSE-NEO3	green	0.0847551	0.0116109	0.017381	0.0704205	0.102325	0.0396938	0.054301	0.00932696	0.0190635	0.000954463	-0.041758
IL1RN	GSE-NEO2	blue	0.00490855	0.007055	0.0111106	-0.0283405	0.0183028	0.0274693	-0.0218384	-0.0151996	0.00713176	-0.0371006	-0.0341667
DCN	GSE-NEO8	turquoise	0.221578	0.244891	0.0884581	0.411146	-0.138167	0.106183	-0.170624	0.27454	0.571336	0.0655795	0.548197
AIF1L	GSE-NEO1	red	-0.0369028	0.0197539	0.0256947	-0.0414446	-0.0764302	0.0351459	-0.0886329	-0.0311113	-0.0277708	-0.0659994	-0.104719
ALKAL2	GSE-NEO8	turquoise	0.0216453	0.0331403	0.0285454	0.0336738	-0.0304511	0.0242469	-0.0426663	0.0347107	0.0916645	0.0139359	0.0462843
ADAMTS1	GSE-NEO8	turquoise	0.106717	0.0930043	0.0416187	0.106472	-0.0237625	0.0413528	-0.0478662	0.0865788	0.264525	0.0268625	0.0809487
HOPX	GSE-NEO8	turquoise	0.0142421	0.0746808	0.0632625	0.186628	-0.0458168	0.0451653	-0.0966442	0.123072	0.151999	-0.00243031	0.0467471
HMGA2	GSE-NEO6	brown	0.092819	-0.0851618	-0.0164647	-0.134937	0.16481	0.0031538	0.177453	-0.0431497	-0.079288	-0.0245039	-0.0198612
SPOCD1	GSE-NEO1	red	-0.0185321	0.00676745	0.0426114	-0.0150464	-0.046194	0.0240222	-0.0648761	0.00194834	0.0170369	-0.0689678	-0.080492
C3AR1	GSE-NEO2	blue	0.00724571	0.0331031	0.0490119	-0.0629953	0.0072486	0.089935	-0.0175776	-0.0573594	-0.00696618	0.00270162	-0.0738693
MSANTD3	GSE-NEO4	yellow	-0.0289703	-0.187095	-0.0920759	-0.280116	0.208409	-0.0735106	0.262328	-0.187302	-0.203729	-0.0279792	-0.181606
MBP	GSE-NEO1	red	-0.0454918	0.0597405	0.0562038	-0.000672505	-0.0567082	0.0805541	-0.0717356	0.0210057	0.0406657	-0.0143327	-0.00274424
SNAPC1	GSE-NEO4	yellow	0.0463943	0.00716818	0.000560251	-0.00359039	0.0860287	0.00832578	0.06532	0.0143863	0.0418215	0.00630167	-0.0117964
BST2	GSE-NEO2	blue	0.0462362	0.110471	0.0545561	0.0603813	-0.0193504	0.0914715	-0.0514994	0.050637	0.0624723	-0.016169	0.04152
SNAI2	GSE-NEO4	yellow	0.115142	-0.0218815	-0.0166127	-0.0854823	0.0781264	-0.028851	0.0958033	-0.0411689	0.104359	-0.0081523	0.0727345
BATF	GSE-NEO5	pink	-0.0353149	0.0270099	0.0540989	-0.0534677	-0.0773878	0.0171244	-0.0742522	-0.0354484	-0.0276424	-0.0341279	-0.0577384
LAMP5	GSE-NEO8	turquoise	0.0792899	0.0381171	0.0342909	0.0560801	-0.0108359	0.0189342	0.0166779	0.0267253	0.122247	0.00794055	0.098232
LRRC17	GSE-NEO6	brown	0.117068	-0.0847969	-0.0570433	-0.14896	0.196728	0.000375577	0.160473	-0.088087	-0.0994455	-0.0232753	-0.0606022
ID4	GSE-NEO10	magenta	0.12211	0.202207	0.0850311	0.157567	-0.0950325	0.0663816	-0.129883	0.251968	0.37345	0.0748504	0.434518
FAM129B	GSE-NEO4	yellow	0.0455023	-0.113071	-0.0651024	-0.189244	0.190593	-0.0541331	0.217621	-0.094602	-0.160828	-0.0494441	-0.13707
IGFBP5	GSE-NEO8	turquoise	0.157898	0.26795	0.15386	0.420304	-0.145983	0.11129	-0.242977	0.36835	0.490846	0.0811264	0.502844
GTF2B	GSE-NEO8	turquoise	0.0679677	0.0923038	0.080456	0.186693	-0.0267152	0.0936697	-0.0741146	0.0986398	0.312966	0.0546871	0.0909639
FTH1	GSE-NEO3	green	0.0181389	0.135923	0.086359	0.290013	0.0222845	0.0640159	-0.0962498	0.134242	0.170764	0.00800448	-0.0214588
EGLN3	GSE-NEO4	yellow	0.055474	0.0365943	-0.00448861	-0.0421113	0.0862619	-0.00917658	0.0661765	0.0192671	-0.0219222	-0.0249138	-0.0509545
MEG3	GSE-NEO8	turquoise	0.135005	0.20678	0.114163	0.314507	-0.164835	0.0938229	-0.205126	0.23178	0.586718	0.078864	0.409635
TYMS	GSE-NEO6	brown	-0.0256765	-0.101526	-0.0312196	-0.164156	0.124447	-0.0261116	0.179949	-0.104807	-0.12877	0.100387	-0.0988886
IGFBP6	GSE-NEO3	green	0.119023	0.288191	0.13562	0.547898	-0.0522817	0.108687	-0.218978	0.386819	0.325647	0.0927279	0.359733
CDCA3	GSE-NEO9	black	-0.0918889	-0.150429	-0.0708371	-0.221035	0.114309	-0.0529802	0.194099	-0.173258	-0.196112	0.0732145	-0.170369
ADAMTS5	GSE-NEO6	brown	0.0583959	-0.0391381	-0.0253185	-0.063656	0.0961447	-0.0321623	0.0612063	-0.0255472	-0.0632433	-0.0254113	-0.0434291
COL9A3	GSE-NEO7	purple	0.0271032	0.175443	0.0728832	0.349448	-0.0415223	0.0627782	-0.170875	0.44539	0.0886653	0.0618036	0.234352
CAVIN2	GSE-NEO8	turquoise	0.0913213	0.120377	0.0693256	0.14667	0.0115144	0.0453232	-0.0310292	0.150845	0.22768	0.048118	0.187211
PLEKHB1	GSE-NEO1	red	-0.0522533	0.0191488	0.0219313	-0.0464133	-0.0823874	0.034456	-0.0992011	-0.0346907	-0.0319945	-0.0711207	-0.106237
CLEC2B	GSE-NEO8	turquoise	0.0777572	0.189747	0.126026	0.346259	-0.100317	0.106635	-0.176238	0.241555	0.335275	0.0602018	0.221587
GDNF	GSE-NEO4	yellow	0.051178	-0.0377913	-0.0257321	-0.0918922	0.0706197	-0.00356433	0.0773804	-0.033152	-0.0398132	-0.0155279	-0.06086
GJA5	GSE-NEO10	magenta	0.0461517	0.0778496	0.0320813	-0.0642917	-0.041329	0.00572583	-0.0465624	0.0646858	0.173812	0.0370505	0.293837
KDM3A	GSE-NEO4	yellow	0.0631994	-0.0107362	-0.0292374	-0.0801279	0.0830233	-0.0180773	0.0977049	-0.0176098	-0.0195195	-0.039211	-0.0614249
CLEC2D	GSE-NEO8	turquoise	0.0294322	0.0825154	0.0790699	0.0962597	-0.105717	0.0469495	-0.115267	0.0359927	0.192583	-0.00612723	0.0551448
PRUNE2	GSE-NEO1	red	-0.0226303	0.0176985	0.0312401	-0.0311946	-0.0683345	0.0331924	-0.0997322	-0.00778124	0.00726193	-0.0751858	-0.0978994
MNDA	GSE-NEO2	blue	0.00504721	0.0108966	0.0520698	-0.0580521	0.0209543	0.0821974	0.00301404	-0.050318	-0.0265252	-0.00361721	-0.0698327
PRC1	GSE-NEO9	black	-0.0562903	-0.139942	-0.0569863	-0.205481	0.138341	-0.0450508	0.19049	-0.146064	-0.178591	0.0806733	-0.145578
CD8B	GSE-NEO5	pink	-0.0425159	0.0322158	0.0729789	-0.0603106	-0.107912	0.00834304	-0.101319	-0.0348429	-0.0348798	-0.0400422	-0.0701987
TNFRSF19	GSE-NEO6	brown	0.113229	-0.126932	-0.0677074	-0.179432	0.23262	-0.0395946	0.159232	-0.0777284	-0.1399	-0.0301162	-0.0619488
CKB	GSE-NEO8	turquoise	-0.000630617	0.0897964	0.0488661	0.21558	0.00884134	0.0500641	-0.0855996	0.185301	0.112411	0.0176734	0.0107742
ID2	GSE-NEO8	turquoise	0.0963355	0.180808	0.105062	0.152129	-0.0321004	0.101332	-0.101324	0.213776	0.292054	0.0570614	0.217928
ALOX5AP	GSE-NEO2	blue	-0.0161783	-0.0173868	0.0688508	-0.103485	0.0126858	0.0851831	-0.0116966	-0.08621	-0.0559236	-0.0386137	-0.109551
HLA-DRB5	GSE-NEO5	pink	-0.0533986	-0.0333457	0.0549333	-0.138997	-0.0285832	0.104185	0.00289822	-0.104201	-0.0935917	-0.0533267	-0.13353
AXL	GSE-NEO6	brown	0.0562886	-0.135761	-0.0693256	-0.249031	0.229404	-0.0338792	0.233535	-0.148985	-0.160425	0.0175135	-0.131544
RPL36A	GSE-NEO4	yellow	-0.0853502	-0.274949	-0.139438	-0.294828	0.337861	-0.117833	0.401579	-0.24894	-0.373497	-0.0242379	-0.333565
PDK4	GSE-NEO2	blue	0.062439	0.0488142	0.0161941	0.065664	-0.0543255	0.0470981	-0.0541337	-0.00265426	0.049129	-0.0380175	-0.0116346
TSC22D1	GSE-NEO7	purple	0.0982381	0.278739	0.140575	0.479176	-0.124427	0.0947929	-0.281854	0.465683	0.306637	0.0741363	0.324389
IFITM1	GSE-NEO7	purple	0.0467722	0.115489	0.0348442	0.14494	0.0290616	0.0436501	-0.0290865	0.199264	0.0369773	0.00169503	0.0513534
STXBP6	GSE-NEO10	magenta	0.0843916	0.0780139	0.0329344	-0.0334156	-0.03848	0.0250645	-0.0104663	0.0515058	0.190849	0.0343963	0.281251
TNNT2	GSE-NEO10	magenta	0.0693186	0.180851	0.0892833	0.192697	-0.0986349	0.0871405	-0.120008	0.310077	0.301932	0.115239	0.555363
AC245595.1	GSE-NEO6	brown	-0.0398473	-0.250497	-0.0879345	-0.313376	0.232473	-0.054922	0.311261	-0.212096	-0.245658	0.00201904	-0.186956
MPEG1	GSE-NEO2	blue	0.0178668	0.0382783	0.0337357	-0.052574	0.00240259	0.0806958	-0.0162357	-0.0439704	-0.000418544	0.00416976	-0.0573338
GLIS3	GSE-NEO4	yellow	0.0902111	-0.136034	-0.0654341	-0.215282	0.219836	-0.0378374	0.172221	-0.108321	-0.140946	-0.0398593	-0.121902
HJURP	GSE-NEO9	black	-0.0498819	-0.105783	-0.0367098	-0.16885	0.0848239	-0.0281131	0.143449	-0.121955	-0.139934	0.0425547	-0.12696
TUBA1A	GSE-NEO6	brown	0.0283443	-0.167664	-0.0727944	-0.27599	0.23305	-0.0203258	0.345219	-0.155798	-0.0981946	0.0362242	-0.0342164
PTPRB	GSE-NEO4	yellow	0.0547227	-0.053113	-0.0324847	-0.152227	0.0961087	-0.0250654	0.141648	-0.0781095	-0.0844	-0.0384825	-0.112121
HGF	GSE-NEO1	red	0.000374229	0.015966	0.00847721	-0.022346	-0.0160741	0.0105477	-0.0379705	-0.013822	0.00379465	-0.0340815	-0.0430048
DUSP5	GSE-NEO8	turquoise	0.086532	0.14691	0.110172	0.247378	-0.064764	0.0968376	-0.119703	0.179245	0.526818	0.0621124	0.188312
APLP1	GSE-NEO1	red	-0.00561308	0.0959012	0.0417708	0.0630091	-0.0824445	0.0503108	-0.11029	0.074125	0.0126934	-0.0365605	0.000553879
HLA-B	GSE-NEO5	pink	0.0742495	0.15504	0.0470079	0.0834585	-0.0245911	0.138821	-0.0757677	0.0554715	0.155634	-0.0320251	0.024219
CD68	GSE-NEO2	blue	0.00491434	0.0170841	0.0519469	-0.0799689	0.0267653	0.10064	-0.00124355	-0.0605171	-0.0209199	-0.0229492	-0.0915627
ETS1	GSE-NEO4	yellow	-0.000938709	-0.0976624	-0.039697	-0.2327	0.129955	-0.042495	0.15067	-0.137344	-0.129134	-0.0240199	-0.155274
DCDC1	GSE-NEO7	purple	0.0252822	0.0281103	0.0135134	0.044772	0.0317194	0.00540536	-0.023887	0.0912572	-0.000724074	0.014219	0.011093
PRDM1	GSE-NEO5	pink	-0.0167721	0.0505706	0.0648709	-0.0783046	-0.0596454	0.0989762	-0.0779093	-0.0520939	-0.0114344	-0.0434053	-0.0886335
MAFF	GSE-NEO8	turquoise	0.103773	0.122543	0.0939474	0.223712	-0.0610731	0.11877	-0.136018	0.144029	0.544253	0.0409246	0.156029
GTSE1	GSE-NEO9	black	-0.0201429	-0.102304	-0.0259664	-0.155359	0.100881	-0.00723484	0.124165	-0.109544	-0.12324	0.0438516	-0.104126
SH3BP4	GSE-NEO4	yellow	0.0602273	-0.0459572	-0.0223497	-0.0866762	0.112201	-0.00332291	0.116014	-0.019532	0.0142632	-0.033864	-0.027911
FAM198B	GSE-NEO6	brown	0.0915094	-0.0940079	-0.0467834	-0.16767	0.182299	-0.0186241	0.169748	-0.0780887	-0.118713	-0.0539927	-0.0566174
NR4A2	GSE-NEO8	turquoise	0.0995075	0.166817	0.122123	0.141466	-0.0820201	0.147102	-0.13859	0.133436	0.513155	0.0659377	0.233427
NNAT	GSE-NEO3	green	0.0039922	0.0079825	0.00781341	0.0302782	0.00229646	0.00557167	0.00310904	0.00912867	-0.008111	0.0111513	-0.0141241
CD83	GSE-NEO2	blue	0.034573	0.0508109	0.0329178	0.0217913	-0.000299291	0.0968332	-0.0361303	0.00387699	0.137948	0.0379452	0.00930514
RSAD2	GSE-NEO1	red	0.0140995	0.166227	0.0168309	0.020869	-0.0327842	0.0593629	-0.0452416	0.0318265	0.0463214	-0.0214627	0.0118586
LDHA	GSE-NEO4	yellow	-0.000457441	-0.113197	-0.054318	-0.235257	0.326375	-0.0723859	0.32313	-0.0775352	-0.0884139	0.0455092	-0.0841751
HSPA1A	GSE-NEO3	green	0.136384	0.185303	0.0969784	0.179201	-0.0519238	0.100555	-0.168127	0.226517	0.261285	0.0254523	0.131629
LCP1	GSE-NEO2	blue	-0.0317693	0.0249521	0.0604154	-0.0853001	-0.041762	0.0474957	-0.0605494	-0.0562996	-0.0362211	-0.0423224	-0.0980865
TREM2	GSE-NEO2	blue	-0.00757704	0.00534461	0.0478464	-0.0690965	0.0276653	0.0995469	0.0162491	-0.063353	-0.030425	0.0148834	-0.0776854
ZFAS1	GSE-NEO4	yellow	0.00425982	-0.0931152	-0.0153939	-0.0790955	0.273417	-0.0337766	0.222839	-0.0593427	-0.138549	0.00708599	-0.173168
CTLA4	GSE-NEO5	pink	-0.0406183	0.0340862	0.0691039	-0.0554431	-0.10662	0.00559332	-0.10324	-0.0316499	-0.0290321	-0.0491286	-0.0677097
NEFL	GSE-NEO4	yellow	0.0150816	-0.0791647	-0.0385753	-0.127841	0.120863	-0.0353376	0.149346	-0.0712509	-0.109468	-0.0584262	-0.0941186
MSMO1	GSE-NEO10	magenta	0.0773502	0.104361	0.0461569	0.0842747	-0.0148019	0.0289441	-0.0429329	0.151399	0.169907	0.0717877	0.342307
IER3	GSE-NEO8	turquoise	0.188579	0.103325	0.0225424	0.117566	0.0174166	0.116877	-0.0349319	0.123038	0.620692	0.0489025	0.381288
INMT	GSE-NEO8	turquoise	0.142766	0.1661	0.100706	0.24275	-0.173186	0.0944064	-0.138578	0.187106	0.481612	0.0805846	0.516221
EIF1AY	GSE-NEO7	purple	0.00540243	0.0662429	0.0230232	0.113512	0.0144054	0.0289104	-0.0238173	0.192673	-0.0755626	0.0288189	0.096327
MYH9	GSE-NEO6	brown	0.13636	-0.124375	-0.108144	-0.149402	0.276715	-0.0277119	0.311251	-0.0798396	-0.078082	-0.0207597	-0.0471616
KLK7	GSE-NEO7	purple	0.0161944	0.0686389	0.0218106	0.172394	0.0355425	0.0188638	-0.0142876	0.223282	-0.0640996	0.0246483	0.0784631
MS4A4A	GSE-NEO2	blue	-0.00158623	-0.0032987	0.0537122	-0.077285	0.0149331	0.0902791	0.00927374	-0.0733225	-0.0376573	0.00530312	-0.0817622
TNFRSF10D	GSE-NEO4	yellow	0.0725623	-0.0339759	-0.0309451	-0.101206	0.084304	0.000129511	0.128687	-0.0559141	-0.0218382	-0.0489586	-0.083312
PLD4	GSE-NEO2	blue	0.0143809	0.0362518	0.0397204	-0.0471604	0.00497317	0.101558	-0.0102363	-0.0521787	-0.00418414	0.0150166	-0.0577802
CDH19	GSE-NEO1	red	-0.00955778	0.010868	0.0182929	-0.0116435	-0.0672802	0.0257111	-0.0691002	0.00191722	0.00907315	-0.0465691	-0.0682618
ADAMTS8	GSE-NEO1	red	-0.00629225	0.0153892	0.00566731	0.0106259	-0.0145424	0.0195823	-0.0129337	0.0119312	0.0147324	-0.0130584	-0.0107315
LGALS1	GSE-NEO4	yellow	-0.0367827	-0.229309	-0.104545	-0.259542	0.374756	-0.078174	0.437399	-0.212608	-0.338642	0.0297831	-0.24461
HIST1H1C	GSE-NEO1	red	-0.00855895	0.0474073	0.0390234	-0.00985806	-0.0269624	0.0377136	-0.0622648	0.0559316	0.037272	-0.0118654	0.00733229
AC005261.1	GSE-NEO8	turquoise	0.144021	0.156626	0.0977285	0.242886	-0.056877	0.0954156	-0.113743	0.194884	0.540313	0.0698334	0.280193
CDKN3	GSE-NEO9	black	-0.0780307	-0.122993	-0.043962	-0.202536	0.102432	-0.0457093	0.163098	-0.150729	-0.165935	0.0722854	-0.147364
CD84	GSE-NEO2	blue	0.00566042	0.0432404	0.0606466	-0.0662092	-0.0200067	0.0939275	-0.0419551	-0.053098	-0.0173431	-0.00628062	-0.0784488
CEP55	GSE-NEO9	black	-0.0646035	-0.127665	-0.0507155	-0.185764	0.106069	-0.0486297	0.159265	-0.145787	-0.161627	0.0641505	-0.138337
RUNX2	GSE-NEO4	yellow	0.102209	-0.112892	-0.0718011	-0.200217	0.210834	-0.0402999	0.190321	-0.120448	-0.142256	-0.0497116	-0.120557
CCND1	GSE-NEO7	purple	0.115652	0.17434	0.0896072	0.194938	0.0591019	0.078273	-0.013299	0.375994	0.158967	0.125114	0.422731
IGFBP2	GSE-NEO8	turquoise	0.180873	0.253603	0.150799	0.50976	-0.108036	0.109886	-0.16304	0.361795	0.418589	0.0838757	0.387727
TGFA	GSE-NEO4	yellow	0.01471	0.00268225	-0.0127964	-0.0580321	0.010997	-0.0190602	0.0483093	-0.0280051	-0.0297866	-0.0459895	-0.0552048
NRCAM	GSE-NEO1	red	-0.0131234	-0.00168618	0.0243991	-0.0181821	-0.0215282	0.029095	-0.0302127	0.00273309	0.00753075	-0.04318	-0.0623528
MFAP5	GSE-NEO10	magenta	0.160651	0.231166	0.108236	0.177799	-0.102533	0.0865328	-0.108949	0.290164	0.428135	0.117443	0.686714
NLRP3	GSE-NEO2	blue	0.00603393	0.0313813	0.0471609	-0.0289988	-8.86e-05	0.0616842	-0.0170119	-0.0241974	0.0161868	-0.000409867	-0.035638
CCBE1	GSE-NEO6	brown	0.0160149	-0.121862	-0.0358754	-0.143278	0.108814	-0.00849144	0.116383	-0.0783761	-0.099999	-0.00106988	-0.103481
FABP5	GSE-NEO3	green	0.0175978	-0.118132	-0.0406799	-0.0336813	0.167368	-0.0364097	0.211902	-0.0808763	-0.0872366	0.0452483	-0.0666223
CENPA	GSE-NEO9	black	-0.0707276	-0.111707	-0.0501725	-0.174096	0.0726728	-0.0513277	0.149168	-0.138158	-0.150155	0.0369954	-0.130761
CCDC71L	GSE-NEO8	turquoise	0.138467	0.162639	0.0425714	0.332855	-0.066724	0.0712412	-0.140468	0.268998	0.480774	0.0679335	0.389259
TIGIT	GSE-NEO5	pink	-0.0423891	0.0292243	0.0577799	-0.0490149	-0.0912153	0.00286031	-0.0874791	-0.0232886	-0.0282331	-0.0420351	-0.0552225
ANKRD28	GSE-NEO4	yellow	0.111366	-0.0671121	-0.03795	-0.153481	0.162666	-0.0185077	0.143638	-0.059267	-0.0794144	-0.0632744	-0.0912858
THBD	GSE-NEO4	yellow	0.0560118	0.0303067	0.0194572	-0.0790679	0.0581086	0.035628	0.0451425	-0.0257984	0.0149379	-0.0229014	-0.0276091
IFIT1	GSE-NEO8	turquoise	0.0416694	0.110685	0.0384142	0.117604	-0.0316094	0.056322	-0.0638898	0.122186	0.118641	0.0241028	0.116911
WNT6	GSE-NEO7	purple	0.0360343	0.150796	0.0730479	0.352125	-0.0539381	0.0719147	-0.135708	0.39969	0.141326	0.0681425	0.251767
UPK1B	GSE-NEO3	green	0.0185131	0.115547	0.0515665	0.200746	0.028994	0.0202428	-0.0602406	0.178457	0.0519266	0.060652	0.129687
NT5DC3	GSE-NEO4	yellow	0.0682606	-0.0764359	-0.0332944	-0.120995	0.131308	-0.0117834	0.14894	-0.0570676	-0.0784378	-0.0300105	-0.0906827
KLK1	GSE-NEO3	green	0.0106393	0.0824228	0.0344744	0.207593	0.059398	0.0160864	-0.023961	0.151498	-0.0693338	0.0459464	0.0207654
C2CD4B	GSE-NEO3	green	0.00535312	0.031805	0.0155003	0.0508392	-0.0135788	0.00959191	-0.0276455	0.0145028	0.020009	0.00128602	-0.0418257
CDH2	GSE-NEO6	brown	0.104417	-0.123116	-0.0411339	-0.182465	0.201371	-0.0134971	0.179148	-0.0641172	-0.11722	-0.0317087	-0.0713693
SRPX	GSE-NEO4	yellow	0.0563175	-0.122591	-0.04396	-0.172964	0.157273	-0.0273763	0.172224	-0.10907	-0.117491	-0.0512287	-0.124396
NES	GSE-NEO6	brown	0.0663164	-0.115796	-0.0376022	-0.195301	0.185069	-0.011941	0.141287	-0.0960895	-0.124243	-0.0106151	-0.103896
TMEM205	GSE-NEO3	green	0.0532987	0.237356	0.130394	0.579358	-0.0501826	0.0924297	-0.214746	0.434607	0.209419	0.100337	0.248738
KISS1R	GSE-NEO7	purple	0.031459	0.0193918	0.0127227	-0.0111922	0.0624278	-0.00260586	0.0196102	0.0506875	-0.00733296	-0.00410574	-0.0209362
CTSS	GSE-NEO2	blue	0.0247927	0.0305276	0.0477824	-0.0313301	0.0333803	0.0748733	-0.00353907	-0.0237888	-0.0330845	-0.0215549	-0.0570564
SINHCAF	GSE-NEO6	brown	0.0396505	-0.175072	-0.0797425	-0.26182	0.22679	-0.0477338	0.258798	-0.143623	-0.17465	-0.0232197	-0.137736
KCNQ1OT1	GSE-NEO8	turquoise	0.192054	0.14942	0.0419316	0.360233	-0.0708136	0.0741438	-0.141198	0.265003	0.351626	0.00365757	0.260944
F13A1	GSE-NEO2	blue	0.00326891	0.00169944	0.0562054	-0.0610061	0.0183333	0.0886057	0.0102644	-0.058222	-0.0247608	0.00452152	-0.068887
NFATC1	GSE-NEO8	turquoise	0.0992299	0.0902387	0.0553788	0.141835	-0.0352936	0.0870399	-0.0374515	0.0790456	0.338847	0.0391792	0.167183
RPS27L	GSE-NEO6	brown	-0.0274445	-0.210614	-0.0833911	-0.25762	0.280937	-0.0668384	0.388715	-0.163695	-0.268458	0.0081877	-0.17655
LINC01615	GSE-NEO4	yellow	-0.0182646	-0.138772	-0.0580875	-0.189402	0.138801	-0.0555842	0.163754	-0.129266	-0.149561	-0.0329818	-0.138103
HK2	GSE-NEO4	yellow	0.0327832	-0.0161397	-0.0180975	-0.096397	0.0571272	-0.0055068	0.069602	-0.0370753	-0.0185581	-0.0460753	-0.0677544
HMGCS1	GSE-NEO10	magenta	0.0932187	0.0482554	0.0202788	0.00922013	0.0204769	0.0259879	-0.00668781	0.0973917	0.14544	0.0428603	0.257635
PLK1	GSE-NEO9	black	-0.0663791	-0.111921	-0.0463231	-0.163602	0.0874443	-0.0482708	0.137277	-0.124107	-0.138547	0.0397416	-0.124838
SREK1IP1	GSE-NEO4	yellow	0.0165174	-0.110836	-0.0466332	-0.140557	0.207442	-0.0139692	0.203378	-0.0701825	-0.144281	0.0131276	-0.131387
PDLIM1	GSE-NEO6	brown	-0.0155398	-0.183944	-0.112198	-0.273758	0.232135	-0.094457	0.303917	-0.199484	-0.273952	-0.0320087	-0.229677
MZB1	GSE-NEO5	pink	-0.00978827	0.0139224	0.0171165	-0.00365688	-0.0236779	0.029549	-0.0201857	0.0114913	-0.00566862	-0.00395383	-0.00339168
TES	GSE-NEO6	brown	0.0959973	-0.132398	-0.0557858	-0.224283	0.226095	-0.0245872	0.225641	-0.105559	-0.129755	-0.0206318	-0.0904613
HCST	GSE-NEO5	pink	-0.049412	0.0145462	0.0744117	-0.0913459	-0.0775646	0.112361	-0.0951711	-0.0600925	-0.0519415	-0.0509057	-0.110102
TMEM100	GSE-NEO7	purple	0.0726571	0.19034	0.0737904	0.27436	-0.0858623	0.0536533	-0.14774	0.34304	0.218074	0.0822898	0.371691
TUBB2A	GSE-NEO6	brown	0.0434962	-0.155636	-0.0913449	-0.183756	0.222772	-0.0218355	0.285415	-0.098897	0.021125	0.0536329	0.0230663
AL136987.1	GSE-NEO2	blue	-0.00470855	0.0359347	0.0304904	-0.0392134	-0.00968098	0.0575206	-0.0163655	-0.0243414	-0.00542353	0.0131262	-0.038803
CNTNAP2	GSE-NEO6	brown	0.0497717	-0.0579407	-0.053306	-0.117775	0.0996402	-0.0622122	0.0874313	-0.0669878	-0.0942163	-0.00871027	-0.0609007
IFI44L	GSE-NEO2	blue	0.0336072	0.0583707	-0.0195366	-0.0546158	0.00604402	0.0644639	0.00119924	-0.02558	0.00968192	-0.0495295	-0.0403646
RSPO3	GSE-NEO3	green	0.0639545	0.134483	0.0780739	0.400423	-0.0612068	0.0607721	-0.116947	0.189641	0.14639	0.0596308	0.144945
TK1	GSE-NEO9	black	-0.0459146	-0.12168	-0.0382149	-0.182617	0.0995167	-0.0371696	0.171618	-0.134581	-0.163428	0.106617	-0.116562
CLSTN2	GSE-NEO6	brown	0.0805472	-0.0698086	-0.0448046	-0.11351	0.132575	-0.0250334	0.073815	-0.0433834	-0.0784481	-0.0291044	-0.0316834
HIST1H1B	GSE-NEO9	black	-0.00614736	-0.00519903	0.00646533	-0.0602361	0.022687	0.0107998	0.0232852	-0.038605	-0.0460174	0.0214654	-0.0469642
L1CAM	GSE-NEO4	yellow	0.0467568	-0.103886	-0.0685342	-0.197818	0.170707	-0.0553737	0.172014	-0.110149	-0.150178	-0.0383625	-0.134995
FYB1	GSE-NEO2	blue	-0.0156694	0.0406062	0.0697586	-0.0748865	-0.0412415	0.0728649	-0.0703029	-0.0533811	-0.0214151	-0.0264963	-0.0904614
C2CD4A	GSE-NEO8	turquoise	0.015111	0.0414519	0.0237648	0.0493678	-0.00293056	0.0131507	-0.0246193	0.0504759	0.0790416	0.0186749	0.0260864
FCGR1B	GSE-NEO2	blue	0.0167173	0.0280459	0.038995	-0.0474277	0.00448099	0.0860956	-0.0057249	-0.042149	-0.00659015	0.0101209	-0.0521477
A1BG	GSE-NEO4	yellow	-0.00903771	-0.158555	-0.0827207	-0.246141	0.172029	-0.0589988	0.209048	-0.166525	-0.192001	-0.0654278	-0.199622
HMGB2	GSE-NEO9	black	-0.0303852	0.0112859	0.0335967	-0.0174426	0.0198366	0.0202273	0.0368913	-0.000333246	-0.00603407	0.151219	-0.0332289
THAP2	GSE-NEO8	turquoise	0.0609642	0.0668367	0.0610242	0.156709	-0.0157297	0.0548671	-0.052889	0.0965762	0.323762	0.0371781	0.119178
CTGF	GSE-NEO8	turquoise	0.209511	0.132815	0.104976	0.212	-0.0614215	0.0987341	-0.117379	0.192548	0.516087	0.0686229	0.465152
PPP1R14C	GSE-NEO4	yellow	0.0164057	-0.0605766	-0.0507716	-0.12084	0.0751064	-0.0426051	0.127284	-0.0840034	-0.089717	-0.0429494	-0.0843109
SLC26A2	GSE-NEO3	green	0.0472465	0.261924	0.143813	0.680253	-0.236266	0.107202	-0.382151	0.432368	0.329781	0.0799517	0.284397
CD53	GSE-NEO2	blue	-0.0130324	0.0340372	0.0652639	-0.0798743	-0.0313258	0.0884302	-0.0611443	-0.0618464	-0.0207602	-0.0404118	-0.101045
NR4A3	GSE-NEO8	turquoise	0.0764879	0.0850561	0.0684586	0.1146	-0.0207483	0.117779	-0.0533066	0.0755933	0.318743	0.0460646	0.121509
CD3G	GSE-NEO5	pink	-0.0412009	0.0400798	0.0688946	-0.0577642	-0.10688	0.00361524	-0.103965	-0.0279458	-0.0348726	-0.0511617	-0.068672
CENPE	GSE-NEO9	black	-0.00988466	-0.0561341	-0.00780909	-0.0992085	0.0680358	-0.00638891	0.078572	-0.0619017	-0.0735384	0.0692963	-0.0583158
TMEM144	GSE-NEO1	red	-0.0151638	0.0213788	0.0126823	-0.0394674	-0.0676671	0.0289609	-0.0768678	-0.0278584	-0.032644	-0.0595727	-0.0947713
GEM	GSE-NEO8	turquoise	0.0969663	0.120356	0.0703818	0.153219	-0.0624784	0.0739302	-0.0961502	0.119529	0.411395	0.0444863	0.185938
IGSF6	GSE-NEO2	blue	0.00394199	0.0179666	0.0455061	-0.0648159	0.0174526	0.101283	-0.0121641	-0.0561066	-0.0179883	-0.00502613	-0.0746105
HAPLN2	GSE-NEO1	red	-0.01205	0.019753	0.0275922	-0.0380626	-0.0694273	0.0296807	-0.068932	-0.0329524	-0.0228826	-0.0343131	-0.0690234
ITM2C	GSE-NEO7	purple	0.0868146	0.21639	0.104089	0.413337	-0.00443008	0.0756972	-0.174746	0.474544	0.18103	0.0860185	0.305582
TRIB1	GSE-NEO8	turquoise	0.079344	0.0245172	0.0575089	0.0533717	0.0346205	0.0627214	-0.0187044	0.0340848	0.202815	-0.00409597	-0.0150547
ST6GAL2	GSE-NEO6	brown	0.101664	-0.0759266	-0.0454769	-0.141751	0.158265	-0.0380483	0.128704	-0.0628438	-0.0996525	-0.0296652	-0.0421984
SLC7A14	GSE-NEO8	turquoise	0.0170844	0.0629224	0.0351833	0.103587	-0.0595949	0.0395177	-0.0749678	0.120586	0.113657	0.0270011	0.135838
MYC	GSE-NEO8	turquoise	0.145892	0.0673742	0.0427581	0.0765925	0.0435194	0.081369	0.0311115	0.0922708	0.390087	0.0412392	0.158762
CEBPB	GSE-NEO8	turquoise	0.15067	0.186834	0.0854542	0.288437	-0.0503276	0.116866	-0.126456	0.212287	0.54488	0.0216954	0.193464
SLC22A5	GSE-NEO8	turquoise	0.100913	0.108037	0.0652771	0.164001	-0.0903751	0.064954	-0.0798974	0.143258	0.360361	0.0585788	0.304247
NPR3	GSE-NEO10	magenta	0.138754	0.082654	0.0342669	0.0420226	-0.00297633	0.023813	0.0295106	0.154497	0.187084	0.0389675	0.318112
BAALC	GSE-NEO1	red	-0.0128869	0.0681653	0.0326282	0.0448942	-0.0487747	0.0330273	-0.084969	0.0873035	-0.0201934	-0.044763	-0.0170264
GPR37	GSE-NEO1	red	-0.00405291	0.0107912	0.0201632	-0.0310334	-0.0481664	0.0350456	-0.0718115	-0.00623304	-0.000914104	-0.054512	-0.0772814
GAP43	GSE-NEO7	purple	0.0599301	0.0921052	0.0536529	0.20672	-0.0100201	0.0529189	-0.0303133	0.26509	0.113783	0.0470567	0.196525
PTPN14	GSE-NEO6	brown	0.131794	-0.109318	-0.0534361	-0.218338	0.21723	-0.0324008	0.223988	-0.0718039	-0.0752362	-0.0182764	-0.0120141
C1R	GSE-NEO7	purple	0.158104	0.208976	0.104093	0.30504	-0.0295161	0.072226	-0.111937	0.306575	0.3093	0.0502311	0.331058
RPL39	GSE-NEO4	yellow	-0.130341	-0.324882	-0.165002	-0.369168	0.361662	-0.135309	0.431702	-0.30323	-0.403797	-0.0191733	-0.351556
DLGAP5	GSE-NEO9	black	-0.0668522	-0.113836	-0.0388429	-0.173731	0.0716056	-0.0346426	0.134555	-0.138766	-0.150691	0.0424776	-0.131999
CYP26A1	GSE-NEO10	magenta	0.0517196	0.0343152	0.0254373	-0.0641682	-0.0127374	-0.00175235	0.0217186	0.00677922	0.0802827	0.0296687	0.163078
TMTC1	GSE-NEO8	turquoise	0.0597027	0.145411	0.0723532	0.423084	-0.0687395	0.0477548	-0.153168	0.264855	0.200981	0.0371182	0.074104
AC069185.1	GSE-NEO1	red	0.0150536	0.0485719	0.0210127	0.0391363	-0.0234348	0.00768484	-0.0266549	0.0267534	0.026575	0.0111228	0.0258241
FIBIN	GSE-NEO8	turquoise	0.136078	0.181335	0.114356	0.361574	-0.144283	0.0681984	-0.168846	0.192584	0.436616	0.0796199	0.383693
SLC2A5	GSE-NEO2	blue	0.00722672	0.0175137	0.0349363	-0.0481293	0.0150311	0.0593422	0.00958599	-0.0390351	-0.0162286	-0.0105417	-0.0524497
APOE	GSE-NEO3	green	0.0510764	0.31962	0.268212	0.565692	-0.257272	0.14662	-0.390416	0.406348	0.377516	0.134742	0.359191
CD55	GSE-NEO7	purple	0.0731412	0.130908	0.0645278	0.153535	0.0315442	0.0632669	-0.0552899	0.263995	0.171478	0.0453794	0.200507
LST1	GSE-NEO2	blue	-0.00751	-0.000216634	0.0574409	-0.0688472	0.0158099	0.0828784	-0.000604617	-0.0636117	-0.0350702	-0.008653	-0.087108
SOX10	GSE-NEO1	red	-0.025872	0.00885615	0.0308548	-0.0215319	-0.080801	0.0280963	-0.0962943	-0.00495691	-0.000370134	-0.0619348	-0.0919864
DDIT4L	GSE-NEO3	green	0.0207796	0.0479343	0.0205107	0.144335	0.0119889	0.000339979	-0.0186784	0.057241	-0.0530725	0.0172391	-0.0264718
GJB1	GSE-NEO1	red	-0.0232541	0.00225317	0.0215208	-0.0172102	-0.0652918	0.029185	-0.0760131	-0.0120758	-0.00844707	-0.0449343	-0.069802
SLC24A2	GSE-NEO1	red	-0.0205563	0.012811	0.0332819	-0.0134043	-0.0860194	0.0349577	-0.0994459	-0.00244987	0.00259499	-0.0588477	-0.0866929
LRRN4CL	GSE-NEO3	green	0.0219724	0.121624	0.0421122	0.302875	0.0109746	0.0269393	-0.0644661	0.222927	-0.0511591	0.0429538	0.077323
ACP7	GSE-NEO1	red	-0.00977174	0.00517457	0.00426427	-0.00713459	-0.0140023	0.0127294	-0.0240673	0.00490594	0.00303568	-0.0185871	-0.0157428
NUDT4	GSE-NEO8	turquoise	0.12716	0.131769	0.0713201	0.226346	-0.0453085	0.0781886	-0.11229	0.153527	0.361119	0.0379942	0.141303
IRF1	GSE-NEO8	turquoise	0.166638	0.236966	0.081178	0.331618	-0.13862	0.12673	-0.20638	0.254253	0.767102	0.073149	0.409954
GPRC5A	GSE-NEO8	turquoise	0.0808734	0.121479	0.0739364	0.206066	-0.0302762	0.0847721	-0.0846889	0.173275	0.367248	0.0392146	0.160046
ELAVL3	GSE-NEO1	red	-0.0168801	0.0176709	0.0248151	-0.0137049	-0.0839288	0.0287539	-0.0982554	-0.00485788	-0.00270149	-0.0644281	-0.0879328
AL731571.1	GSE-NEO10	magenta	0.0217455	0.0269238	0.00477701	0.00366001	-0.0182559	0.0161986	-0.00743875	0.0253456	0.068677	0.00373916	0.0450625
DCDC2	GSE-NEO6	brown	0.0012243	-0.164919	-0.0738799	-0.220454	0.179175	-0.062989	0.177395	-0.148925	-0.18364	-0.00242215	-0.138279
LILRB5	GSE-NEO2	blue	0.0154627	0.0234412	0.0138358	-0.019321	0.0156647	0.0326633	0.00739446	-0.0199769	0.000511696	0.00921837	-0.0196809
PPP1R3C	GSE-NEO7	purple	0.050702	0.0872331	0.0262827	0.0939953	0.0159911	0.0244925	-0.0294571	0.218269	0.0602101	0.0374272	0.160799
DES	GSE-NEO4	yellow	0.00511617	-0.0315722	-0.0341095	-0.0698638	0.0527276	-0.0216542	0.065331	-0.0440389	-0.0485738	-0.0315844	-0.0468159
MGST1	GSE-NEO6	brown	-0.000621609	-0.149608	-0.0472681	-0.146618	0.186778	-0.0304637	0.198467	-0.0953452	-0.193888	0.0288982	-0.12302
SLC1A3	GSE-NEO6	brown	0.125287	-0.00186961	0.0149196	-0.0420787	0.101398	0.0482412	0.0558814	0.0101148	0.0930995	-0.0141744	-0.022316
PDGFD	GSE-NEO3	green	0.00142751	0.105156	0.0595786	0.453755	-0.10221	0.0264602	-0.184185	0.196546	0.102031	0.0250908	-0.0354578
HMMR	GSE-NEO9	black	-0.039195	-0.0578728	-0.0122256	-0.120582	0.0652779	-0.0134413	0.105817	-0.0919597	-0.1123	0.0400431	-0.091023
WNT2	GSE-NEO6	brown	0.0466182	-0.0600303	-0.0342192	-0.100821	0.11117	-0.0229274	0.0729901	-0.0474904	-0.0689645	-0.0405221	-0.0369721
CRABP2	GSE-NEO7	purple	0.033691	0.164838	0.0715423	0.372432	0.0176791	0.0513981	-0.100068	0.347292	0.0607507	0.0584465	0.218074
TMSB15A	GSE-NEO6	brown	-0.0489893	-0.187109	-0.0842704	-0.251604	0.160556	-0.077962	0.239625	-0.182133	-0.218291	0.0685013	-0.159897
NFKBIZ	GSE-NEO8	turquoise	0.1852	0.184597	0.0639272	0.332244	-0.0941952	0.124056	-0.163577	0.233187	0.71815	0.0521104	0.359398
KCNMA1	GSE-NEO8	turquoise	0.0742229	0.20825	0.0530667	0.648291	-0.190061	0.082058	-0.295626	0.322036	0.361985	0.038236	0.234492
CCNA2	GSE-NEO9	black	-0.0619088	-0.11085	-0.0347863	-0.169675	0.0770771	-0.0329653	0.138247	-0.124026	-0.144227	0.0450729	-0.128918
TANC2	GSE-NEO4	yellow	0.0987033	-0.0548618	-0.0386531	-0.120871	0.13605	-0.00950101	0.120791	-0.0561385	-0.0678716	-0.0601964	-0.0802891
FBLN1	GSE-NEO8	turquoise	0.223131	0.155178	-0.00146177	0.236492	-0.0799047	0.0794113	-0.0922671	0.156351	0.594054	0.0500132	0.55462
TXN	GSE-NEO6	brown	-0.0953868	-0.268446	-0.107181	-0.278785	0.323815	-0.0984438	0.43524	-0.219494	-0.317163	0.0431775	-0.264335
CRTAM	GSE-NEO5	pink	-0.0151984	0.0347129	0.054269	-0.0343102	-0.0535814	0.0219108	-0.0530918	-0.0156508	-0.00916393	-0.0264904	-0.0368355
PALMD	GSE-NEO3	green	0.0105529	0.0859966	0.045161	0.256433	-0.00254025	0.0184707	-0.061819	0.156519	-0.080463	0.0150239	-0.0381455
CCDC3	GSE-NEO3	green	0.0462892	0.0591613	0.0101502	0.154528	0.0268599	-0.00167584	0.00442367	0.04634	-0.0845898	0.00224507	-0.0802555
RALA	GSE-NEO4	yellow	0.0621204	-0.0706347	-0.0246915	-0.117019	0.166778	0.00313294	0.160864	-0.0488829	-0.054875	-0.0340291	-0.0524994
FAM20A	GSE-NEO3	green	-0.00553079	0.0814733	0.0281225	0.281671	-0.0964011	-0.0123044	-0.159187	0.128483	0.0193138	-0.00431975	-0.0405375
NEDD9	GSE-NEO8	turquoise	0.13987	0.0378586	0.0425417	0.0975203	0.0387699	0.0687533	-0.00127036	0.056103	0.279271	0.0141554	0.0675849
MALSU1	GSE-NEO8	turquoise	0.0796458	0.122361	0.0867073	0.234797	-0.0080914	0.0806706	-0.0662257	0.21297	0.374161	0.0928162	0.247128
SBSPON	GSE-NEO10	magenta	0.095368	0.148165	0.0604272	0.128175	0.00838182	0.0741743	-0.0290907	0.301146	0.237917	0.0926239	0.475306
PGM2L1	GSE-NEO6	brown	0.0857739	-0.0741617	-0.0219937	-0.160035	0.144206	3.82e-05	0.113223	-0.0691598	-0.0722204	-0.0621179	-0.0902748
MAD2L1	GSE-NEO9	black	-0.0847983	-0.156089	-0.0597209	-0.225023	0.116911	-0.0595976	0.201921	-0.167002	-0.195273	0.127436	-0.16522
FFAR2	GSE-NEO2	blue	-0.00593421	0.00126938	0.00545738	-0.0145443	-0.0065173	0.0266474	-0.00574005	-0.00704996	0.00664851	0.00809576	-0.0183833
AC020916.1	GSE-NEO6	brown	0.160669	0.0187724	0.0316562	-0.0605024	0.082132	0.0880428	0.0606973	0.00219909	0.202497	-0.0251328	0.0552212
PLTP	GSE-NEO3	green	0.0759203	0.163209	0.0896341	0.432213	0.00270127	0.0692552	-0.11401	0.286042	0.107458	0.0551088	0.0353593
LY6K	GSE-NEO4	yellow	-0.011724	-0.138563	-0.0711708	-0.198999	0.155903	-0.0445853	0.178696	-0.128043	-0.154551	0.00423223	-0.148167
KLRD1	GSE-NEO5	pink	0.00852749	0.0369456	0.0208989	0.0247398	-0.0228298	0.053101	-0.0377482	0.0399544	-0.00472962	-0.0120409	-0.00144655
FOXM1	GSE-NEO9	black	-0.0268392	-0.130903	-0.0496155	-0.193823	0.138988	-0.0214675	0.166246	-0.130642	-0.157058	0.0668298	-0.126302
CD93	GSE-NEO2	blue	0.0262816	0.0431581	0.066116	-0.0622	0.0155225	0.0969047	0.00114814	-0.0490887	-0.00581335	-0.00825201	-0.0751419
MX1	GSE-NEO3	green	0.0296984	0.0979141	0.047205	0.129246	-0.0194912	0.0662695	-0.0579433	0.093414	0.0857802	0.014749	0.0296768
ADPRHL1	GSE-NEO4	yellow	0.0563352	-0.035952	-0.0271611	-0.0778948	0.0772688	-0.0315183	0.105374	-0.0332118	-0.0554121	-0.0287037	-0.0626528
LAMC3	GSE-NEO3	green	0.0377139	0.00529261	-0.0215446	0.0156552	0.0188213	0.0194315	0.0256262	0.0180421	0.00712542	-0.0236728	0.00777914
MT1F	GSE-NEO4	yellow	-0.00844109	-0.0324374	-0.0057238	-0.0913108	0.0505624	-0.01533	0.0634743	-0.0602716	-0.0523527	-0.0256194	-0.0869802
COL8A1	GSE-NEO8	turquoise	0.170584	0.200818	0.0883943	0.322955	-0.117808	0.0919569	-0.142761	0.261968	0.418405	0.0700167	0.51456
PICSAR	GSE-NEO4	yellow	0.018574	-0.113398	-0.0604443	-0.160234	0.132325	-0.0446714	0.154125	-0.0990189	-0.122598	-0.053289	-0.102367
RPS21	GSE-NEO4	yellow	-0.109592	-0.282738	-0.126375	-0.285541	0.369986	-0.114971	0.408267	-0.235761	-0.412038	-0.011419	-0.371485
SEMA4A	GSE-NEO8	turquoise	0.0920606	0.124649	0.0878131	0.241671	-0.0805673	0.102122	-0.107698	0.137917	0.478288	0.0483604	0.184574
B3GNT5	GSE-NEO4	yellow	0.0727428	-0.0595181	-0.0335356	-0.124125	0.130363	0.00999391	0.125738	-0.0459949	-0.00233397	-0.0181582	-0.0536486
JPT1	GSE-NEO6	brown	0.0162118	-0.185689	-0.0923601	-0.241801	0.255134	-0.0295027	0.33641	-0.118984	-0.109066	0.052231	-0.0356065
TNFSF14	GSE-NEO8	turquoise	0.0171256	0.0255066	0.039216	0.0290242	0.00257762	0.0165607	-0.0350186	0.0161962	0.0660207	-0.0074076	-0.0396028
SAMSN1	GSE-NEO2	blue	-0.0254571	0.0197508	0.0671407	-0.0834291	-0.0465488	0.0572041	-0.0670377	-0.0631099	-0.0317982	-0.0393788	-0.0972274
AURKB	GSE-NEO9	black	-0.0814034	-0.12854	-0.0518266	-0.198797	0.0810564	-0.0485469	0.164038	-0.157912	-0.172225	0.0511819	-0.150779
MIR503HG	GSE-NEO6	brown	0.0557281	-0.0503693	-0.00546067	-0.066982	0.0762706	0.0188929	0.0671842	-0.0288421	-0.0320687	-0.0119058	-0.0518749
TACC3	GSE-NEO9	black	-0.0496276	-0.124968	-0.0418012	-0.189451	0.108026	-0.0233707	0.160107	-0.143604	-0.161943	0.0667355	-0.138247
KISS1	GSE-NEO6	brown	-0.015804	-0.0657397	-0.033148	-0.0792417	0.0707002	-0.0385482	0.0754074	-0.0546291	-0.0571923	0.0127504	-0.0456477
PLEKHG4B	GSE-NEO7	purple	0.0285833	0.0601162	0.0107535	0.0970848	-0.0338552	0.00593019	-0.055167	0.180068	-0.0188427	0.00849529	0.104549
TUBA1C	GSE-NEO6	brown	-0.026047	-0.21586	-0.101029	-0.284603	0.257729	-0.0441806	0.37484	-0.177289	-0.116243	0.0966813	-0.0865819
COL2A1	GSE-NEO7	purple	0.034659	0.122884	0.044648	0.138369	-0.0528532	0.0336491	-0.0939552	0.297359	0.124789	0.0669635	0.330753
CLEC4E	GSE-NEO2	blue	0.0115993	0.0204453	0.0303836	-0.0248085	-0.000964493	0.0554156	-0.0152594	-0.0308725	0.00793751	0.00285994	-0.0392277
CYR61	GSE-NEO8	turquoise	0.198106	0.0543785	0.0255239	0.169445	0.0474736	0.0811174	-0.018282	0.138554	0.443816	0.0233412	0.239251
PDCD1	GSE-NEO5	pink	-0.0330038	0.0290924	0.0646178	-0.0453719	-0.0851559	-0.00226755	-0.0791807	-0.0195623	-0.0231392	-0.0323569	-0.0553223
SOX8	GSE-NEO1	red	-0.0254912	0.0261072	0.0188856	-0.00992904	-0.0646183	0.0268545	-0.0873203	-0.000595106	0.0129571	-0.0461022	-0.0653597
SULT1A1	GSE-NEO3	green	0.0115467	0.103156	0.0350055	0.323416	-0.0219863	0.0124853	-0.0801224	0.190676	-0.103938	0.0204171	-0.0216408
PHLDA2	GSE-NEO8	turquoise	0.0625832	-0.00694311	0.0140066	-0.0305316	0.159636	0.0441881	0.138837	0.0632116	0.138089	0.049791	0.131747
AL590637.1	GSE-NEO1	red	-0.00849221	0.00378414	0.0153211	-0.00350553	-0.019798	0.00904927	-0.011039	-0.00109833	-0.00217507	-0.0206738	-0.0215683
MYBL2	GSE-NEO9	black	-0.0286247	-0.127977	-0.0536741	-0.194842	0.129641	-0.0472997	0.153339	-0.138672	-0.167923	0.0882992	-0.128698
PLP2	GSE-NEO4	yellow	0.0398805	-0.0986924	-0.0691283	-0.166909	0.261338	-0.0767472	0.224242	-0.0693019	-0.16915	-0.0317102	-0.125801
MOBP	GSE-NEO1	red	-0.0344151	0.00290907	0.0170722	-0.0546758	-0.0527626	0.0210009	-0.030255	-0.0454846	-0.0465935	-0.0260586	-0.0711369
CALCA	GSE-NEO8	turquoise	0.0103082	0.0236434	0.00806734	0.0322399	-0.00677362	0.0219898	-0.0106139	0.0230084	0.0674414	0.00499606	0.0351899
AC025580.3	GSE-NEO3	green	0.0134844	0.00712806	0.00428043	0.0118616	-0.00940559	-0.0134996	-0.0115079	0.00796299	-0.0033843	-0.00497244	-0.0063182
INSIG1	GSE-NEO8	turquoise	0.0977998	0.122473	0.0622099	0.13175	-0.0177431	0.0715484	-0.0649006	0.182851	0.234075	0.0463954	0.237923
CYB5D2	GSE-NEO3	green	0.0608248	0.0876342	0.0523538	0.184491	-0.0120898	0.0378875	-0.0685411	0.142061	0.0799242	0.0269029	0.101778
CNTNAP4	GSE-NEO1	red	-0.0234821	0.0192242	0.0279169	-0.012839	-0.077531	0.0276098	-0.087808	-0.00363446	-0.00158581	-0.0558546	-0.0814295
MAP3K1	GSE-NEO4	yellow	0.0466297	-0.0646806	-0.0293891	-0.139002	0.12517	0.000311948	0.098733	-0.0544775	-0.0728532	0.0084411	-0.0674799
RPS26	GSE-NEO4	yellow	-0.104137	-0.260293	-0.115063	-0.285775	0.327013	-0.108691	0.396054	-0.195084	-0.396715	-0.0188475	-0.286058
PCDH12	GSE-NEO2	blue	0.0185949	0.0299101	0.0361608	-0.0486532	0.00281321	0.091729	-0.00354306	-0.0464438	-0.00577281	0.00931179	-0.0580545
CRIP1	GSE-NEO5	pink	0.0467555	0.11215	0.046678	0.0159817	-0.00377721	0.102875	-0.0293073	0.0620886	0.0691739	0.0162124	0.0744022
AC026412.3	GSE-NEO2	blue	0.00562597	0.00455518	0.00903857	-0.0128793	0.00587238	0.0281355	0.00063554	-0.0103483	-0.002722	0.00284052	-0.0180547
C9	GSE-NEO2	blue	0.0202713	0.013584	0.0153697	-0.00953855	-0.000436128	0.0440397	-0.00223423	-0.00941428	0.0127724	0.0123206	-0.0130915
CLEC3B	GSE-NEO7	purple	0.0394461	0.0745143	0.0331099	0.159612	0.0361966	0.0471561	-0.0139839	0.227547	0.0410845	0.0314101	0.119805
S1PR3	GSE-NEO4	yellow	0.0861969	0.0153568	-0.0403151	-0.08225	0.0707377	-0.00108257	0.122514	-0.0440993	-0.0127104	-0.0514282	-0.0402651
CACNB4	GSE-NEO10	magenta	0.0897488	0.128702	0.0621627	0.138572	-0.0641982	0.0540898	-0.0777897	0.181354	0.229629	0.0539732	0.329712
RAB20	GSE-NEO4	yellow	0.0305592	-0.00970521	-0.0221754	-0.0703305	0.0677198	0.0105898	0.0971038	-0.0190173	0.0575609	-0.0050765	-0.00728984
CA9	GSE-NEO4	yellow	0.0352067	-0.00981524	-0.0140852	-0.0420231	0.0587869	-0.024338	0.0614991	-0.0120266	-0.0295615	-0.0340627	-0.0370795
CCDC68	GSE-NEO3	green	0.0274337	0.100846	0.0168899	0.317875	-0.0475322	0.0128324	-0.121403	0.13853	0.0144722	0.00571036	-0.00454759
COLEC12	GSE-NEO3	green	0.133386	0.140965	0.0991306	0.343662	-0.0795935	0.0495683	-0.117737	0.171413	0.247406	0.0553242	0.209744
SLAMF9	GSE-NEO4	yellow	-0.00144394	-0.0126736	-0.0249464	-0.0458052	0.026688	-0.0153467	0.0357546	-0.0289958	-0.0296353	-0.032942	-0.0404673
ELMSAN1	GSE-NEO8	turquoise	0.121511	0.137636	0.0886328	0.208938	-0.0656392	0.100786	-0.119147	0.156342	0.490638	0.0473264	0.24386
PDGFC	GSE-NEO6	brown	0.10359	-0.10862	-0.0605845	-0.171666	0.195881	-0.0376881	0.203542	-0.0823303	-0.127943	-0.0493842	-0.0908977
SLC7A5	GSE-NEO4	yellow	0.0528062	-0.0939557	-0.041027	-0.194216	0.155734	-0.0283717	0.140908	-0.094478	-0.105267	-0.024672	-0.105213
H2AFZ	GSE-NEO9	black	-0.0337298	-0.156856	-0.0332914	-0.223774	0.204841	-0.0167333	0.268783	-0.145256	-0.153716	0.226307	-0.119271
FAM107A	GSE-NEO8	turquoise	0.0629861	0.211242	0.120479	0.444879	-0.109715	0.10103	-0.232027	0.311863	0.498987	0.0776373	0.293807
TNNT3	GSE-NEO7	purple	0.0204945	0.0268904	0.0122535	0.0431438	0.0308704	0.0129646	-0.00672561	0.0856038	0.0209125	0.016033	0.03323
STRA6	GSE-NEO3	green	0.0605998	0.0455354	0.0207438	0.180209	0.0444569	0.00572556	0.00289394	0.0854621	-0.0803807	-0.00361045	-0.0514015
SOCS2	GSE-NEO6	brown	0.0860631	-0.0672205	-0.00189292	-0.0989236	0.134133	0.0371654	0.135318	-0.0318346	-0.00963779	-0.0224424	-0.0140947
TP53I3	GSE-NEO10	magenta	0.138894	0.107498	0.0744743	0.111589	-0.0156402	0.0583253	-0.0147455	0.133106	0.258331	0.0642476	0.414174
KCND3	GSE-NEO1	red	-0.00973018	0.0400403	0.0389854	0.0113486	-0.0684003	0.0341454	-0.0839337	0.0195464	0.0214524	-0.0507923	-0.0468619
CHL1	GSE-NEO1	red	0.0189486	0.00561943	-0.00434541	-0.00707279	0.0178822	-0.00119251	0.0127213	0.00901823	-0.00618996	-0.0297467	-0.0118714
KDM6B	GSE-NEO8	turquoise	0.150121	0.138639	0.0956894	0.169563	-0.0388923	0.130781	-0.0703759	0.134341	0.525045	0.0613616	0.250966
PIEZO2	GSE-NEO10	magenta	0.125004	0.129948	0.0540113	0.00422936	-0.0568787	0.0213931	-0.0684576	0.121806	0.27633	0.0413812	0.380022
ISLR	GSE-NEO3	green	0.124048	0.204836	0.0883163	0.578906	-0.0140992	0.0669452	-0.129698	0.374336	0.15655	0.0545136	0.1476
UHRF1	GSE-NEO6	brown	-0.00109207	-0.117916	-0.0327555	-0.16631	0.139067	-0.0135555	0.136766	-0.104652	-0.132244	0.0802897	-0.094526
BASP1	GSE-NEO6	brown	0.0601977	-0.165452	-0.0555612	-0.301327	0.220743	-0.0321797	0.309031	-0.158869	-0.0556306	0.0446842	-0.0173063
TUBA4A	GSE-NEO5	pink	-0.00623339	0.0868234	0.0668478	0.0789168	-0.0453011	0.0784378	-0.0740268	0.0937334	0.0632746	0.0129315	0.0553093
C5	GSE-NEO10	magenta	0.0544621	0.102872	0.0578185	0.0673184	-0.0635664	0.0471117	-0.0697188	0.143314	0.257031	0.0769837	0.325503
SNCA	GSE-NEO3	green	0.00574685	0.0202328	0.0239504	0.118896	0.0134867	0.00294303	-0.0290285	0.0430514	-0.114463	-0.0259477	-0.135153
OLIG2	GSE-NEO1	red	-0.0179126	-0.000767869	0.020857	-0.0151437	-0.0614157	0.0317774	-0.064318	0.00135135	0.000220203	-0.0440383	-0.067096
ERBIN	GSE-NEO4	yellow	0.0607126	-0.0845175	-0.0365618	-0.136534	0.150522	-0.029433	0.122748	-0.0571527	-0.0660428	-0.00790746	-0.0739412
FAM83D	GSE-NEO9	black	-0.0186332	-0.0670686	-0.0204679	-0.117437	0.0718494	-0.00559516	0.105943	-0.072895	-0.0870888	0.0269231	-0.0853196
SPOCK3	GSE-NEO1	red	-0.0211166	0.00784248	0.0265628	-0.0222417	-0.077291	0.0343702	-0.0806504	-0.020062	-0.0184188	-0.0573741	-0.0872009
FOXD2	GSE-NEO3	green	0.0255925	0.154501	0.0605341	0.42557	-0.103164	0.024686	-0.176173	0.238319	0.096509	0.0508746	0.0767416
C5AR2	GSE-NEO2	blue	0.0264547	0.0267203	0.0260516	-0.0242352	0.0179204	0.0564777	-0.00195382	-0.0257364	0.0200859	-0.00553242	-0.0288843
MIR222HG	GSE-NEO4	yellow	0.0797061	-0.0503256	-0.0121029	-0.107096	0.126435	0.0043763	0.0830682	-0.0134296	-0.0194453	-0.015382	0.000357312
RPS17	GSE-NEO4	yellow	-0.0646861	-0.267891	-0.14465	-0.284916	0.334186	-0.115866	0.397416	-0.230607	-0.316904	-0.00719554	-0.259075
GBE1	GSE-NEO4	yellow	0.0359942	-0.0576246	-0.0469452	-0.145082	0.140275	-0.0519564	0.16613	-0.0705025	-0.0828129	-0.0479295	-0.106905
GFRA1	GSE-NEO10	magenta	0.124367	0.153464	0.0907319	0.0512468	-0.115309	0.0587367	-0.0919012	0.146209	0.420746	0.0932662	0.547471
CPE	GSE-NEO8	turquoise	0.125135	0.179543	0.0864395	0.531293	-0.110056	0.0886317	-0.183514	0.227893	0.343045	0.0453234	0.140463
PSAT1	GSE-NEO6	brown	-0.0170666	-0.124859	-0.0444271	-0.170055	0.108303	-0.0286111	0.141745	-0.107622	-0.13873	0.0242561	-0.111609
ARL4D	GSE-NEO8	turquoise	0.0807201	0.18373	0.0980233	0.374083	-0.0718198	0.0938196	-0.158962	0.292329	0.387569	0.0867694	0.304929
CYTL1	GSE-NEO10	magenta	0.0680482	0.0117641	0.0114498	-0.0967042	0.0320721	0.010667	0.0251696	-0.0122705	0.0768321	0.0159539	0.159881
DEPDC1	GSE-NEO9	black	-0.0397385	-0.0961738	-0.0337078	-0.151865	0.0855676	-0.0233109	0.135678	-0.107298	-0.130176	0.0438614	-0.109797
WEE1	GSE-NEO6	brown	0.119352	-0.0266706	0.00613963	-0.018577	0.133748	0.0281828	0.0954695	0.0564956	0.0263726	-0.00772236	0.0178259
ZC2HC1C	GSE-NEO8	turquoise	0.0948313	0.163017	0.0765887	0.211314	-0.124772	0.086547	-0.148212	0.184806	0.473735	0.0700119	0.435009
FGFR2	GSE-NEO1	red	-0.0137543	0.0507435	0.028698	0.0296332	-0.0576482	0.029545	-0.0778151	0.033884	-0.0514474	-0.029028	-0.0410517
LOXL1	GSE-NEO6	brown	0.117254	-0.0758145	-0.0516617	-0.109013	0.181789	-0.038331	0.169051	-0.0530688	-0.0755411	-0.0397438	-0.0192666
VASH2	GSE-NEO6	brown	0.0487995	-0.105321	-0.0603309	-0.163642	0.152393	-0.0593686	0.133207	-0.0825685	-0.115522	0.00412137	-0.0631447
NCOA7	GSE-NEO8	turquoise	0.0860623	0.128505	0.089013	0.240276	-0.0148042	0.0929289	-0.0966431	0.203539	0.261714	0.0215629	0.0765115
NCKAP1L	GSE-NEO2	blue	0.00748264	0.0444671	0.0506017	-0.0603534	-0.00530768	0.0830502	-0.0217654	-0.051806	-0.0136152	-0.00156158	-0.0739504
ABCB1	GSE-NEO3	green	0.0198206	0.077624	0.0390608	0.289491	0.00940208	0.00427538	-0.0508265	0.138718	-0.0583503	0.0169579	-0.0550285
RNASET2	GSE-NEO2	blue	0.050697	0.0904453	0.0995615	0.0964072	0.0046939	0.112411	-0.0555729	0.0760593	0.101232	0.0293761	0.0655722
CD28	GSE-NEO2	blue	-0.00716702	0.0174835	0.0111869	-0.0181059	-0.0139193	0.0150833	-0.0207043	-0.0142854	-0.00185772	-0.0137905	-0.0233124
PECAM1	GSE-NEO2	blue	0.0203121	0.0344657	0.0620481	-0.070589	0.00964301	0.0650584	-0.0016269	-0.0527588	-0.015271	-0.014836	-0.074824
APCDD1	GSE-NEO3	green	-0.00645704	0.0812964	0.0286512	0.20198	-0.00197591	0.00974026	-0.0726948	0.173552	-0.0119476	0.028132	0.0416476
KCNJ10	GSE-NEO1	red	-0.0163096	0.0109078	0.0270868	-0.0190398	-0.0686052	0.0209299	-0.0732919	-0.00788277	-0.00374174	-0.0417335	-0.0672153
CARNS1	GSE-NEO1	red	-0.019597	0.00846714	0.0201425	-0.0188736	-0.0697451	0.0338073	-0.0707902	-0.0179719	-0.0104808	-0.0444273	-0.0675501
VSX1	GSE-NEO1	red	-0.010374	-0.00150765	-0.0123954	-0.00303487	-0.0189605	-0.00822325	-0.023553	0.00583228	0.00332024	-0.0173134	-0.0161458
HDAC2	GSE-NEO6	brown	0.0379889	-0.192232	-0.0722842	-0.240057	0.259234	-0.0515074	0.295329	-0.150594	-0.194744	0.00719275	-0.159303
HHATL	GSE-NEO1	red	-0.0281172	0.00704816	0.0196986	-0.0208581	-0.0708984	0.0243119	-0.0848263	-0.0112828	-0.00818061	-0.045884	-0.0754029
C21orf62	GSE-NEO3	green	0.0147936	0.0595964	0.0156771	0.183188	-0.00412397	0.0028821	-0.0229291	0.111423	-0.0745636	0.0108091	-0.0170774
CKS1B	GSE-NEO9	black	-0.0865893	-0.132878	-0.0515696	-0.215719	0.124475	-0.0458694	0.218222	-0.140693	-0.151902	0.1966	-0.0852403
SFRP2	GSE-NEO8	turquoise	0.102288	0.313934	0.237285	0.436584	-0.212109	0.124722	-0.333131	0.405319	0.491135	0.147788	0.538529
NLN	GSE-NEO4	yellow	0.00773255	-0.142938	-0.0555817	-0.227931	0.19137	-0.0452685	0.190737	-0.133655	-0.154878	-0.0138902	-0.14881
SLA	GSE-NEO5	pink	-0.0303103	0.0295817	0.0651216	-0.0816752	-0.0674991	0.0834842	-0.0703501	-0.0610302	-0.0433412	-0.0362728	-0.0952974
LINC01736	GSE-NEO2	blue	-0.000574669	0.00928416	0.030391	-0.0210848	0.00900525	0.0398639	-0.00859164	-0.0182094	-0.0101954	0.00256656	-0.0337774
SMC4	GSE-NEO9	black	-0.000299423	-0.0831196	-0.0139038	-0.185697	0.115121	-0.00685574	0.145458	-0.0814107	-0.0715614	0.156394	-0.0248752
ID3	GSE-NEO8	turquoise	0.150332	0.24499	0.151983	0.439356	-0.095595	0.129187	-0.20125	0.330152	0.457795	0.0887189	0.376988
PAG1	GSE-NEO7	purple	0.0265378	0.0790241	0.0496972	0.063786	-0.0368194	0.0453004	-0.0648606	0.121408	-0.0415499	-0.00728549	-0.00859084
PNRC1	GSE-NEO8	turquoise	0.149553	0.239197	0.133284	0.463471	-0.123926	0.141896	-0.2311	0.273659	0.601712	0.0439091	0.253044
EBI3	GSE-NEO2	blue	0.0209375	0.0321781	0.0340353	-0.018521	0.0248641	0.0595003	0.00734783	-0.0145657	-0.0039148	0.0165584	-0.031686
SRGN	GSE-NEO8	turquoise	0.0984393	0.24378	0.163813	0.244825	-0.173599	0.163873	-0.238388	0.271421	0.557378	0.0939598	0.482543
E2F1	GSE-NEO6	brown	0.00280123	-0.0692711	-0.0141831	-0.108088	0.0949028	-0.00974241	0.111978	-0.0540181	-0.0944553	0.0846515	-0.0576327
ADIRF	GSE-NEO8	turquoise	0.0778827	0.313518	0.191479	0.481091	-0.11343	0.139843	-0.265411	0.436528	0.380648	0.14754	0.460586
TAC3	GSE-NEO3	green	0.0015471	0.024542	0.0151875	0.0440506	0.00612209	0.00330743	-0.00589564	0.0359627	-0.0291879	0.00436602	-0.02681
TRGC2	GSE-NEO5	pink	-0.0063433	0.00808065	0.0161871	-0.0226031	-0.0311579	0.0040985	-0.0355827	-0.0107407	-0.00734875	-0.0236195	-0.0259565
AC100849.1	GSE-NEO2	blue	0.00469199	0.0137581	0.0118279	-0.015445	0.000258684	0.031813	-0.00554475	-0.010954	-0.00155285	0.00559279	-0.0179156
EFHD1	GSE-NEO1	red	0.00846437	0.0152148	-0.0199372	-0.09432	-0.000408271	0.0157874	-0.00203981	-0.068098	-0.050407	-0.0424038	-0.113771
MYRF	GSE-NEO1	red	0.00856877	-0.00931195	0.00589923	-0.0836454	0.00766311	0.0140584	-0.0102286	-0.0428866	-0.0541771	-0.0748302	-0.0966686
PHYHIPL	GSE-NEO1	red	-0.0117629	0.0232214	0.0173918	-0.00823934	-0.0702995	0.0361379	-0.0772923	-0.00415338	0.00793089	-0.0334071	-0.0570754
SLC47A1	GSE-NEO3	green	0.0210924	0.195198	0.0777032	0.633074	-0.214438	0.0638423	-0.319866	0.343299	0.168097	0.0377288	0.158122
RPL37A	GSE-NEO4	yellow	-0.157381	-0.322843	-0.170653	-0.360816	0.338847	-0.133455	0.429569	-0.297426	-0.405654	-0.0202982	-0.336994
ALCAM	GSE-NEO3	green	0.131752	0.16024	0.0719398	0.514743	-0.068174	0.0339757	-0.16978	0.306663	0.175959	0.04029	0.12066
FAP	GSE-NEO8	turquoise	0.0535112	0.0120116	-0.0122412	0.0107382	-0.00557286	0.00560169	0.00618794	-0.00615255	0.0345674	-0.0509298	0.0165157
FXYD2	GSE-NEO5	pink	-0.0138361	0.0265963	0.0446014	-0.0219193	-0.0394616	0.0190794	-0.0474828	-0.00529011	-0.00791638	-0.00286603	-0.020906
CYTIP	GSE-NEO5	pink	-0.0464351	0.0344814	0.0655114	-0.0613765	-0.0947322	0.0218195	-0.114159	-0.036005	-0.0324258	-0.0634536	-0.0811112
RDH10	GSE-NEO8	turquoise	0.112769	0.123106	0.0789252	0.13497	-0.00145284	0.0731227	-0.0335527	0.155436	0.32878	0.0467387	0.226372
ZNF503	GSE-NEO3	green	0.0996331	0.138091	0.0387397	0.30633	0.0223609	0.0451922	-0.0618686	0.236589	0.0335138	0.0307525	0.102316
MEX3A	GSE-NEO6	brown	0.108685	-0.115553	-0.0395316	-0.178222	0.20903	-0.0136579	0.168569	-0.063519	-0.0859155	-0.0102967	-0.0323159
ABL2	GSE-NEO4	yellow	0.113126	-0.0434671	-0.00868225	-0.120558	0.155415	0.0300606	0.104692	-0.0285954	-0.015389	-0.0271225	-0.0426196
VCAN	GSE-NEO10	magenta	0.223478	0.183396	0.0366276	0.211693	-0.00993073	0.0775702	-0.0668973	0.302567	0.371386	0.0625574	0.644864
CCR7	GSE-NEO1	red	-0.0159134	0.00777137	0.0154606	-0.0150546	-0.0230013	0.00338743	-0.037499	-0.000522944	-0.00110779	-0.0265437	-0.0279072
BTG2	GSE-NEO8	turquoise	0.140701	0.298797	0.162917	0.415351	-0.202355	0.148999	-0.318526	0.316205	0.703473	0.0813837	0.369539
RND1	GSE-NEO8	turquoise	0.0466622	0.075821	0.0420325	0.112484	-0.0458326	0.0533978	-0.0667998	0.0672751	0.269189	0.0441082	0.105691
RUNX3	GSE-NEO5	pink	-0.0194896	0.0206485	0.0584088	-0.0922395	-0.064778	0.117598	-0.0516675	-0.0481441	-0.0296611	-0.0384999	-0.07687
AC004158.1	GSE-NEO1	red	-0.00407069	0.0077137	0.0255271	-0.00220362	-0.041171	0.0126086	-0.0425468	0.00282147	0.00278382	-0.033527	-0.0381114
TSPAN8	GSE-NEO1	red	0.00511598	0.00499024	-0.00458563	-0.00556987	-0.025737	0.00870881	-0.0292929	-0.00373988	-0.000860762	-0.0228616	-0.0400942
SLC12A2	GSE-NEO3	green	0.0459369	0.11985	0.0607093	0.409557	-0.11511	0.0335765	-0.183819	0.1912	0.102354	0.00120979	-0.0344512
SLC6A20	GSE-NEO8	turquoise	0.0265671	0.105765	0.0598053	0.355961	-0.127253	0.0518734	-0.160916	0.184704	0.224361	0.0346974	0.111226
FLNA	GSE-NEO6	brown	0.160744	-0.121369	-0.096604	-0.179682	0.26329	-0.0619844	0.300931	-0.0748338	-0.0877087	-0.0193405	0.00288458
PBK	GSE-NEO9	black	-0.0769564	-0.134944	-0.0524898	-0.195626	0.0883827	-0.0368686	0.167596	-0.153909	-0.172129	0.0646845	-0.141462
F3	GSE-NEO8	turquoise	0.149918	0.174492	0.0841042	0.338937	-0.129522	0.0721136	-0.146068	0.226596	0.416022	0.037608	0.298382
ZC3HAV1	GSE-NEO8	turquoise	0.121174	0.159395	0.103689	0.240636	-0.0752119	0.116859	-0.136369	0.194372	0.492615	0.072141	0.247914
NBN	GSE-NEO3	green	0.0955978	0.109999	0.0510323	0.244235	0.0123724	0.0425843	-0.0412476	0.20578	0.101873	0.0604042	0.21391
NEAT1	GSE-NEO3	green	0.221472	0.28032	0.16014	0.339714	-0.117332	0.155485	-0.294083	0.339708	0.368257	-0.00930898	0.219281
CA12	GSE-NEO4	yellow	0.0635051	0.00491722	-0.0204133	-0.0303137	0.0391763	-0.0250114	0.0840176	-0.0219015	-0.0220833	-0.0332369	-0.0466886
ZNF230	GSE-NEO3	green	0.0206612	0.0294151	0.00405463	0.0384175	-0.00650881	-0.00214594	-0.0235193	0.0536348	0.0145367	-0.00188848	0.0229518
ANKH	GSE-NEO1	red	0.126711	0.10605	0.0357154	0.0524589	0.00602303	0.0565514	-0.023049	0.0772131	0.140716	-0.0233638	0.134464
AC126773.2	GSE-NEO8	turquoise	0.0235247	0.0613463	0.0343031	0.0924204	-0.0312903	0.0379899	-0.0563337	0.0908684	0.164688	0.0404059	0.128749
TNFSF18	GSE-NEO2	blue	0.00071813	-0.0144007	0.00314302	-0.01043	-0.00294561	-0.00515739	0.00113456	-0.00704033	-0.00365435	-0.00185045	-0.00643212
FPR3	GSE-NEO2	blue	0.0084814	0.010427	0.0306857	-0.0520423	0.0128818	0.0570294	-0.00486974	-0.0434835	-0.0130085	-0.00404612	-0.055237
CENPW	GSE-NEO9	black	-0.0767119	-0.183797	-0.0606468	-0.232786	0.149719	-0.0513962	0.220533	-0.185612	-0.207759	0.129483	-0.176254
OLFML3	GSE-NEO3	green	0.171977	0.132787	0.0753941	0.262025	-0.0428604	0.0647389	-0.0406329	0.105427	0.24404	0.0400071	0.224114
EIF4A3	GSE-NEO8	turquoise	0.136142	0.0922973	0.0201932	0.219759	0.0495707	0.0890504	0.00326361	0.165096	0.39903	0.0764452	0.206005
PFKFB4	GSE-NEO4	yellow	0.0461977	-0.00940399	-0.0203796	-0.0815589	0.0425902	-0.00884372	0.0968425	-0.025488	-0.0359127	-0.0311206	-0.057042
C5orf46	GSE-NEO6	brown	0.039256	-0.0463811	-0.0403769	-0.0891012	0.086162	-0.0512923	0.0800827	-0.0493058	-0.0673973	-0.0403674	-0.0357682
VMO1	GSE-NEO10	magenta	0.0537331	0.0963199	0.0445046	0.013527	-0.0409378	0.0434344	-0.0614829	0.0556144	0.181629	0.0328206	0.234905
AL139393.2	GSE-NEO3	green	0.0479383	0.0382089	0.0137348	0.185269	0.0267007	-0.00557612	-0.0289075	0.0821232	-0.00915154	0.00756903	-0.0282153
ADGRG6	GSE-NEO6	brown	0.0445897	-0.104591	-0.0332116	-0.162982	0.150269	0.00633604	0.113194	-0.100175	-0.112352	0.0263202	-0.103993
HIST1H2BH	GSE-NEO9	black	-0.0090104	-0.0452182	-0.0201364	-0.0821268	0.0447781	0.0105287	0.0678521	-0.0488575	-0.0719774	0.0372214	-0.0697283
ADGRG1	GSE-NEO1	red	-0.0131819	0.0505863	0.0515891	-0.0495549	-0.0579174	0.0506789	-0.0857963	-0.0232241	-0.00590799	-0.0531442	-0.100635
CLEC10A	GSE-NEO2	blue	-0.000303811	0.0105151	0.0207789	-0.0260886	0.00466475	0.0428033	-0.0141125	-0.0249687	-0.00702463	0.00621999	-0.0283913
GPC3	GSE-NEO3	green	0.0463735	0.0592345	0.0235105	0.197655	0.0429842	0.0076969	0.0113003	0.0865099	-0.0650073	0.0235237	-0.0363343
AL358472.4	GSE-NEO3	green	-0.00145537	0.0303291	-0.0103965	0.0561593	-0.0602949	-0.00167455	-0.0740997	0.0318188	-0.00909687	-0.00914733	-0.0237246
FRZB	GSE-NEO8	turquoise	0.143248	0.226125	0.114808	0.462141	-0.115588	0.111103	-0.183009	0.337878	0.423273	0.0921853	0.357592
CLSPN	GSE-NEO6	brown	-0.0021935	-0.0901407	-0.0274773	-0.136214	0.105681	-0.0122664	0.125986	-0.0867415	-0.119663	0.0975081	-0.090936
KCNE4	GSE-NEO7	purple	0.0960535	0.150522	0.0659277	0.20508	-0.0661229	0.0578311	-0.105005	0.293652	0.20963	0.0653135	0.329485
GPRC5B	GSE-NEO1	red	0.00451286	0.0360713	0.022313	-0.014281	-0.0528139	0.0408449	-0.0665752	-0.0123032	-0.00619155	-0.0584267	-0.106743
CYB5D1	GSE-NEO8	turquoise	0.0952594	0.102546	0.0781192	0.184306	-0.0472911	0.102718	-0.0653423	0.11483	0.404164	0.0566675	0.19217
LGALS3	GSE-NEO3	green	0.0640031	0.0264898	0.0128589	0.184629	0.18103	0.00950398	0.107755	0.119662	-0.0428112	0.000249169	-0.0345053
DYRK2	GSE-NEO6	brown	0.0746327	-0.0844621	-0.030617	-0.132142	0.154897	-0.0119073	0.150297	-0.0473312	-0.0807181	-0.00942542	-0.0630816
TLR4	GSE-NEO10	magenta	0.0972952	0.0998965	0.0469391	-0.040612	-0.0169474	0.035638	-0.00509168	0.061437	0.194721	0.040501	0.275646
VGLL3	GSE-NEO4	yellow	0.0491861	-0.037417	-0.0280329	-0.0898301	0.0727358	-0.011091	0.104741	-0.0460976	-0.0493245	-0.0547358	-0.0434436
NAMPT	GSE-NEO8	turquoise	0.128385	0.205466	0.108905	0.287076	-0.049064	0.129366	-0.143811	0.242113	0.517339	0.0627695	0.246991
CKAP2	GSE-NEO9	black	-0.00952276	-0.0749091	-0.0217817	-0.107742	0.099859	-0.0107234	0.11507	-0.0508738	-0.112317	0.107219	-0.0474715
FAM162B	GSE-NEO3	green	-0.0105491	0.0377641	0.00106858	0.194542	0.0151359	-6.43e-05	-0.0203658	0.090398	-0.0763091	0.0260825	-0.0898005
GMFG	GSE-NEO5	pink	-0.0326595	0.034665	0.0737229	-0.0916282	-0.0501532	0.110462	-0.067836	-0.061724	-0.0445977	-0.0431634	-0.104331
RAPGEF5	GSE-NEO1	red	0.00804298	0.0601712	0.0301157	0.0163377	-0.058059	0.0269983	-0.0664205	0.00567447	-0.0319446	-0.03613	-0.0990139
C19orf33	GSE-NEO3	green	0.0585621	0.18667	0.0252833	0.43727	0.00069628	0.039677	-0.107135	0.365218	0.159041	0.0752051	0.330189
ACY3	GSE-NEO7	purple	-0.000332965	0.0212196	0.00902863	0.0173221	-0.00191321	-0.00136	-0.00622754	0.0222153	0.00773353	0.0114059	0.017088
HBEGF	GSE-NEO2	blue	0.0230441	0.022078	0.0911212	-0.0502941	0.0165236	0.0776835	-0.026395	-0.0106259	0.0328935	-0.0169949	-0.0692003
EGR3	GSE-NEO8	turquoise	0.0935218	0.100892	0.0769867	0.185062	-0.0413201	0.0920212	-0.0896857	0.107977	0.408753	0.0342778	0.119813
ENC1	GSE-NEO10	magenta	0.17335	0.0851809	0.0534908	0.098841	0.0161662	0.0513427	-0.0186254	0.116517	0.278442	0.0557537	0.287835
LIMS1	GSE-NEO6	brown	0.105013	-0.0975268	-0.0586797	-0.212948	0.238918	-0.0532491	0.253433	-0.0875059	-0.106271	0.00340342	-0.0635014
CLDND1	GSE-NEO1	red	0.013249	0.00761896	0.00388089	-0.0986354	0.01635	0.0126754	0.0143116	-0.0511605	-0.0481656	-0.0435688	-0.102438
GMNN	GSE-NEO9	black	-0.0346836	-0.146991	-0.0443915	-0.199686	0.142267	-0.0282935	0.168619	-0.128032	-0.161496	0.113501	-0.134045
PFKP	GSE-NEO4	yellow	-0.00202643	-0.0833886	-0.0476955	-0.116601	0.205234	-0.0651735	0.182238	-0.0282745	-0.155303	-0.0134777	-0.131877
INSIG2	GSE-NEO4	yellow	0.076256	0.0491067	0.00549136	0.0817365	0.0545489	-0.000687538	0.0656988	0.101861	0.0433473	0.0080274	0.0295557
RGS17	GSE-NEO4	yellow	0.0418899	-0.0520951	-0.02808	-0.114262	0.0658017	-0.0129218	0.0954696	-0.0600323	-0.0682908	-0.0745209	-0.109601
TCHH	GSE-NEO2	blue	0.0361405	0.0223292	0.00468334	0.0155466	0.00569264	0.0434569	-0.00765268	0.0137144	0.0676029	0.01352	0.0245951
CCR10	GSE-NEO3	green	0.0306566	0.048852	0.0211781	0.17419	0.00869448	0.00628212	-0.0352448	0.0712382	-0.0597135	0.00336466	-0.0643328
SPTLC3	GSE-NEO7	purple	0.00661576	0.152915	0.0543897	0.401396	-0.104943	0.0405775	-0.20387	0.363375	0.0622895	0.0507637	0.151905
MDM2	GSE-NEO6	brown	0.0902157	-0.00229151	0.00106319	-0.0446408	0.079839	0.017287	0.0761897	0.0266609	-0.0163635	-0.0185955	-0.00495065
FGF18	GSE-NEO3	green	0.0457855	0.0616055	0.0177273	0.09336	0.0309752	0.0168119	-0.00816848	0.0935395	0.0305844	0.0184704	0.0052148
SORBS2	GSE-NEO4	yellow	0.0616012	-0.00186716	0.00107011	-0.0573798	0.0323497	0.0105297	0.0495463	-0.0300094	-0.00664903	-0.0323947	-0.0390305
ZP1	GSE-NEO4	yellow	0.0277419	-0.0673389	-0.0456699	-0.111298	0.0661785	-0.0406116	0.135813	-0.0759121	-0.0839896	-0.0670657	-0.0881821
SNRPF	GSE-NEO6	brown	-0.0646072	-0.255267	-0.123268	-0.270788	0.28173	-0.0873705	0.401437	-0.208017	-0.299808	0.0465432	-0.221065
HIST1H2BG	GSE-NEO6	brown	0.0244115	-0.0194226	-0.00470752	-0.0398187	0.0338953	0.0288074	0.0269041	0.000869978	-0.0394559	-0.0140128	-0.0285645
PCDH10	GSE-NEO1	red	-0.00824913	0.0185822	0.0313049	-0.0221696	-0.0592767	0.0307381	-0.0695015	-0.00504006	0.0125575	-0.0550018	-0.0615965
AP000439.3	GSE-NEO2	blue	-0.00145588	0.0137571	0.011059	-0.0226661	0.0111354	0.0495918	0.00344304	-0.0202755	-0.0034217	0.00816045	-0.0266499
ASCL1	GSE-NEO5	pink	0.00474878	0.0101465	0.00955669	-0.00288248	-0.00843755	0.0162453	-0.00277369	0.0063373	0.00443466	0.00503673	0.00274711
KIF4A	GSE-NEO9	black	-0.0275481	-0.105538	-0.052196	-0.155641	0.107242	-0.0364211	0.137205	-0.113634	-0.130315	0.0450269	-0.108535
ACAT2	GSE-NEO10	magenta	0.0160913	0.0564166	0.040331	0.0941667	-0.00258288	0.0212149	-0.012261	0.100984	0.0907859	0.0679586	0.189352
CSRNP1	GSE-NEO8	turquoise	0.140837	0.166176	0.112782	0.234377	-0.0764627	0.124806	-0.130687	0.172554	0.625559	0.0646755	0.287646
GLIPR1	GSE-NEO6	brown	0.0928434	-0.0396317	0.0118321	-0.064846	0.160878	0.0406315	0.113484	-0.0289013	-0.027502	-0.0102997	-0.0476183
NEK2	GSE-NEO9	black	-0.0604563	-0.0972183	-0.0330788	-0.145001	0.0647871	-0.0197441	0.122773	-0.11015	-0.126174	0.0279166	-0.107714
KLF4	GSE-NEO8	turquoise	0.195868	0.221617	0.0849309	0.302534	-0.0714945	0.143516	-0.146549	0.280283	0.692261	0.0599649	0.433096
PORCN	GSE-NEO4	yellow	0.0597499	-0.0069186	-0.0241671	-0.0420026	0.112768	-0.0345458	0.075918	-0.0126371	-0.0114568	-0.028838	-0.00627225
PIM1	GSE-NEO8	turquoise	0.103686	0.0014705	0.030115	-0.00305826	0.0710968	0.0609206	0.048141	0.0202219	0.225745	0.000274607	0.073729
BMP2	GSE-NEO1	red	0.0551107	0.0275467	0.014677	-0.040749	0.0170092	0.020248	0.00235868	0.0014048	0.0431707	-0.0430644	-0.00478579
HCN2	GSE-NEO1	red	-0.00193178	0.0490374	0.0272421	0.000520231	-0.0699366	0.0287216	-0.0813149	0.0197937	0.0185085	-0.0295638	-0.0148238
LCP2	GSE-NEO2	blue	-0.0126524	0.0344156	0.060191	-0.0590251	-0.0191585	0.0633928	-0.0324095	-0.0407194	-0.0147801	-0.0271095	-0.0787236
EFNA1	GSE-NEO8	turquoise	0.0698572	0.116715	0.0813043	0.213443	-0.0613353	0.0798803	-0.124895	0.157629	0.387442	0.0367892	0.158939
LINC01871	GSE-NEO5	pink	-0.0305684	0.0257804	0.0553482	-0.0428168	-0.0696005	0.00265829	-0.0672421	-0.0205474	-0.0252273	-0.0305872	-0.0520594
AC103740.1	GSE-NEO6	brown	0.0344659	-0.0327406	-0.0284009	-0.0533291	0.058061	-0.0185851	0.0250935	-0.0209449	-0.0429095	-0.0102863	-0.0161249
DDX3Y	GSE-NEO2	blue	0.0304296	0.0576199	0.0556264	0.031368	0.00377436	0.063939	-0.0266079	0.0561219	-0.0285069	0.023268	0.0164449
HAMP	GSE-NEO2	blue	-0.0254359	-0.0286916	0.04315	-0.0544416	0.0141629	0.0543852	0.0203734	-0.049202	-0.0372173	0.0101551	-0.0575625
GLIPR2	GSE-NEO6	brown	0.0154923	-0.156137	-0.0590741	-0.235763	0.178423	-0.0563693	0.205657	-0.151228	-0.17788	-0.044608	-0.126413
P4HA1	GSE-NEO4	yellow	0.134099	0.0228338	-0.0142079	-0.0160789	0.16541	-0.0245317	0.123156	0.0582152	-0.000879087	-0.0392204	0.00303926
SAT1	GSE-NEO8	turquoise	0.170234	0.272819	0.19271	0.307289	-0.134474	0.173949	-0.257824	0.254412	0.584024	0.0662878	0.368871
NFE2L3	GSE-NEO6	brown	0.0490977	-0.105391	-0.0335848	-0.153725	0.147961	-0.00381212	0.119551	-0.0870255	-0.114422	0.00321568	-0.0937032
MLLT11	GSE-NEO6	brown	0.0377731	-0.14242	-0.0445558	-0.161639	0.202835	-0.0131917	0.199898	-0.0724567	-0.161809	-0.00448112	-0.0706941
SLC7A2	GSE-NEO3	green	0.0891457	0.175215	0.0841861	0.518681	-0.0796572	0.06254	-0.17266	0.296947	0.169853	0.0375233	0.117943
OLR1	GSE-NEO2	blue	0.000360217	0.00263554	0.0474864	-0.0601737	-7.09e-05	0.0735563	-0.0154542	-0.0492985	-0.00581911	-0.0162653	-0.0652645
PIK3AP1	GSE-NEO2	blue	0.00219412	0.0112261	0.0396091	-0.0529076	0.0128521	0.0655024	-0.0142964	-0.0361069	-0.0142876	-0.016307	-0.0556828
SLC12A8	GSE-NEO6	brown	0.0597726	-0.108724	-0.0263433	-0.133742	0.151703	-0.00775384	0.136083	-0.0656632	-0.0839603	-0.0322834	-0.0519428
CDKN1A	GSE-NEO8	turquoise	0.137812	0.11813	0.0654243	0.133531	0.0138894	0.112796	-0.0470638	0.105183	0.389086	0.00583915	0.10134
PDE4D	GSE-NEO7	purple	0.0637501	0.0304987	0.0104376	0.0170092	0.074061	-0.00884229	0.0265035	0.14284	-0.0646136	0.0055513	0.0341315
RACGAP1	GSE-NEO9	black	-0.0409316	-0.119342	-0.0405612	-0.170493	0.109586	-0.0224963	0.139478	-0.118273	-0.136823	0.0720019	-0.116122
HSPA2	GSE-NEO1	red	0.0181672	0.191021	0.0558381	0.0574612	-0.0699843	0.0498504	-0.109695	0.0452697	0.0826611	-0.0170179	-0.0132276
CUL4B	GSE-NEO6	brown	0.00686414	-0.165309	-0.0659152	-0.214698	0.193058	-0.0380826	0.225293	-0.140626	-0.175686	0.00283207	-0.131034
RARRES3	GSE-NEO3	green	0.00263875	0.13256	0.0903968	0.259089	-0.0447232	0.0509646	-0.121967	0.171245	0.0584414	0.00760251	-0.00355205
NPW	GSE-NEO3	green	0.0234093	0.139924	0.077167	0.278678	-0.0221908	0.0430281	-0.102376	0.234352	0.119805	0.059631	0.192417
SQLE	GSE-NEO10	magenta	0.0929382	0.0334932	0.0226678	-0.0197563	0.0666647	0.0250804	0.0239055	0.0958561	0.105918	0.0529836	0.254501
TLR7	GSE-NEO2	blue	0.0288087	0.0343003	0.0293592	-0.0407911	0.0146318	0.091475	0.000622857	-0.0413003	0.00100826	0.01646	-0.0517345
PRELP	GSE-NEO3	green	0.0956726	0.188124	0.0936459	0.514717	-0.0553925	0.0620273	-0.150459	0.29754	0.194995	0.056497	0.135131
SYT11	GSE-NEO1	red	0.0326462	0.0905007	0.0401186	7.68e-05	-0.04123	0.0508607	-0.0757502	0.044281	0.0359807	-0.051157	-0.0329166
SMOC2	GSE-NEO8	turquoise	0.160919	0.110211	0.0560835	0.242506	-0.103388	0.0664407	-0.0736266	0.108299	0.363571	0.0365386	0.299569
RPL35	GSE-NEO4	yellow	-0.138173	-0.329154	-0.176033	-0.402692	0.363101	-0.132331	0.459147	-0.309956	-0.471921	-0.00940832	-0.340447
PROX1	GSE-NEO1	red	-0.0109342	0.0282637	0.0367721	-0.0242425	-0.0640437	0.0305369	-0.0733031	-0.00158136	0.0116905	-0.0556721	-0.0660219
FFAR3	GSE-NEO2	blue	-0.00472687	0.00506467	0.00274617	-0.00489387	0.00108462	0.00330494	0.00516339	-0.00350817	0.0038037	-0.00237933	-0.0104447
CCK	GSE-NEO8	turquoise	0.0135854	0.0302332	0.0167029	0.0443203	-0.000861481	0.0126626	-0.0151394	0.0311186	0.0830843	0.016865	0.0469678
CD70	GSE-NEO6	brown	-0.00165151	-0.10271	-0.038735	-0.155531	0.11056	-0.0278098	0.120173	-0.101987	-0.118292	-0.00754222	-0.103134
FAM84B	GSE-NEO6	brown	0.0815694	-0.0404712	0.00324052	-0.0695625	0.121637	-0.00282833	0.0646981	0.00523924	-0.0237709	-0.0198972	0.00345875
ID1	GSE-NEO8	turquoise	0.107699	0.284127	0.186282	0.449069	-0.126212	0.14447	-0.27878	0.415323	0.482463	0.104684	0.417061
CXXC5	GSE-NEO4	yellow	0.0634851	-0.0764595	-0.0391212	-0.124086	0.161291	-0.0177058	0.129511	-0.0141097	-0.100361	-0.0552279	-0.0799711
CDC6	GSE-NEO6	brown	0.000664434	-0.0996615	-0.0307602	-0.14122	0.119107	-0.0159089	0.123037	-0.0859084	-0.113398	0.0753036	-0.0800751
TRBC2	GSE-NEO5	pink	-0.0401894	0.0159438	0.041173	-0.0495896	-0.0751067	0.00448102	-0.0741625	-0.0296997	-0.0315354	-0.0325027	-0.0579279
UBE2T	GSE-NEO9	black	-0.0759919	-0.148133	-0.052281	-0.208593	0.104191	-0.0386623	0.185939	-0.151973	-0.181397	0.118308	-0.141482
CADM2	GSE-NEO1	red	-0.00220678	0.000313704	0.0166014	-0.018415	-0.0505265	0.0280119	-0.0559859	-0.00259619	-0.00616124	-0.0281358	-0.062823
AC104051.2	GSE-NEO3	green	0.0170467	0.0460615	0.0222332	0.143951	0.00325865	0.001974	-0.0222761	0.102448	-0.0472389	0.0139773	-0.0165394
NTM-AS1	GSE-NEO1	red	-0.0231176	0.00197683	0.00960562	-0.0102513	-0.0337106	0.012039	-0.0438386	-0.00426958	0.00301225	-0.0364899	-0.0467922
SET	GSE-NEO6	brown	-0.00255974	-0.207716	-0.0876657	-0.303266	0.287853	-0.0725781	0.380143	-0.145497	-0.20786	0.0504823	-0.083586
ITGAX	GSE-NEO2	blue	-0.00862035	0.0104931	0.0211055	-0.0428667	0.0118623	0.0548904	-0.0189859	-0.0386781	-0.0024539	-0.0182368	-0.047684
IGFBP4	GSE-NEO6	brown	0.161865	-0.0304054	-0.0449577	-0.0559432	0.230736	-0.017304	0.24109	0.0148355	-0.00199069	0.012701	0.094494
TRIB3	GSE-NEO4	yellow	0.0249164	-0.022516	-0.0243999	-0.0870062	0.0675664	-0.0143915	0.0871531	-0.0322684	-0.043962	-0.0105584	-0.0418179
CYTH4	GSE-NEO2	blue	0.00316267	0.0375598	0.0433901	-0.0534645	-0.00886476	0.074179	-0.0279411	-0.0454358	-0.00967361	-0.00892718	-0.065298
ITGA3	GSE-NEO4	yellow	0.0595163	-0.0777058	-0.0370027	-0.134112	0.161019	-0.0215564	0.14202	-0.0506654	-0.10076	-0.0172212	-0.0872957
SLC13A4	GSE-NEO7	purple	0.021792	0.0753934	0.0268518	0.173493	-0.0165776	0.0245707	-0.0392628	0.23989	0.0109361	0.0313131	0.146686
DNAJA4	GSE-NEO6	brown	0.0829054	-0.00513397	0.0129606	-0.0600725	0.0626906	0.0402034	0.0343868	0.0229367	0.0383916	-0.00156967	-0.00444092
CDKN2A	GSE-NEO8	turquoise	0.0487407	0.114777	0.077312	0.134999	-0.0637965	0.0596234	-0.0963206	0.114154	0.27915	0.0285782	0.190213
RSPO2	GSE-NEO7	purple	0.0132257	0.0100477	0.0168727	0.0299924	0.0358709	0.0200985	0.00576752	0.0682745	0.00613514	0.0088109	0.00914722
NCAPD2	GSE-NEO9	black	0.00384074	-0.113291	-0.042272	-0.164695	0.149305	-0.0268898	0.150022	-0.101064	-0.128016	0.0695074	-0.105393
FAM111B	GSE-NEO9	black	0.00533614	-0.0307117	0.000222979	-0.0750167	0.038639	-0.00508956	0.0515953	-0.0313274	-0.0515825	0.0639805	-0.0301296
EGFL6	GSE-NEO8	turquoise	0.105136	0.225333	0.0890281	0.431993	-0.186634	0.0942825	-0.235367	0.325942	0.58644	0.106744	0.546381
DTL	GSE-NEO6	brown	0.0177455	-0.0640421	-0.0189901	-0.111327	0.099998	-0.00141579	0.0892946	-0.0534287	-0.0839922	0.0636211	-0.0567977
INSM1	GSE-NEO1	red	0.00253403	-0.00261803	0.0112916	-0.000564957	0.00210915	0.00396573	-0.00429874	-3.67e-05	0.00310671	-0.00821756	-0.00765858
AC090692.1	GSE-NEO1	red	-0.00717201	0.000916141	0.00883834	0.000221596	-0.00390572	0.00183947	-0.00718564	0.00495773	0.0015628	-0.00424086	-0.0107884
APBB1IP	GSE-NEO2	blue	-0.0118582	0.0230665	0.0547182	-0.0680876	-0.0229633	0.0782979	-0.0378182	-0.0535133	-0.0276591	-0.00723548	-0.0804327
MEOX1	GSE-NEO4	yellow	0.0253714	-0.0513813	-0.0442016	-0.0925698	0.0718811	-0.0560561	0.0703961	-0.0532154	-0.0754587	-0.0260846	-0.0620632
KCTD12	GSE-NEO2	blue	0.0989407	0.112158	0.0657668	0.0630249	0.00204883	0.0860988	-0.0284937	0.107143	0.142239	0.0435784	0.145001
2023-03-01	GSE-NEO2	blue	0.0195418	0.0216729	0.0559768	-0.0465067	-0.00766195	0.0855745	-0.0322316	-0.0313751	-0.00761897	-0.0235758	-0.0756482
CD247	GSE-NEO5	pink	-0.0389382	0.0326912	0.0497254	-0.0459492	-0.0796451	0.0059035	-0.0854901	-0.0246253	-0.0269832	-0.0420772	-0.0562631
TMSB10	GSE-NEO4	yellow	-0.120009	-0.28893	-0.136776	-0.373269	0.385162	-0.101758	0.479843	-0.238233	-0.424658	0.0227118	-0.236471
PDPN	GSE-NEO8	turquoise	0.0640562	0.107443	0.0608925	0.223022	-0.0114213	0.0527797	-0.0543134	0.194206	0.188172	0.046305	0.184616
TROAP	GSE-NEO9	black	-0.0376834	-0.103694	-0.0402371	-0.153272	0.093405	-0.0318222	0.130776	-0.109216	-0.126452	0.0512468	-0.109469
TMEM151A	GSE-NEO1	red	-0.020313	0.00780735	0.0252814	-0.018106	-0.0656802	0.0296397	-0.0641909	-0.00676796	-0.000469034	-0.0383548	-0.0531085
CYP1B1	GSE-NEO8	turquoise	0.177669	0.248242	0.0988194	0.469551	-0.115243	0.0950343	-0.200046	0.290312	0.563796	0.0715429	0.396013
RNASE6	GSE-NEO2	blue	-0.00353617	0.00706851	0.0498528	-0.0620421	0.0158914	0.0867117	0.00221473	-0.0544918	-0.0258661	-0.0028692	-0.0696468
ARHGAP20	GSE-NEO7	purple	0.0254517	0.129697	0.051523	0.258755	-0.0828993	0.0253969	-0.129842	0.317929	0.0798797	0.059784	0.165597
TPPP	GSE-NEO1	red	-0.0175367	0.0142498	0.0295802	-0.0172404	-0.0683259	0.0273725	-0.0738445	-0.0126577	-0.0158977	-0.0478571	-0.0774753
AC097532.2	GSE-NEO3	green	0.0132928	-0.00266427	-0.00493158	0.00969682	0.0118129	-0.00437235	0.00820562	0.0156614	-0.0171482	-0.00361339	-0.011985
FGF9	GSE-NEO10	magenta	0.0799945	0.121425	0.0492886	0.0588934	-0.0361078	0.024833	-0.0582257	0.140826	0.193997	0.0452929	0.339389
EOMES	GSE-NEO5	pink	-0.0174946	0.0231239	0.0375871	-0.0323297	-0.0481697	0.00812127	-0.0544899	-0.011409	-0.0158697	-0.0156821	-0.0376391
UBR1	GSE-NEO8	turquoise	0.076238	0.110935	0.0682306	0.145278	-0.0482875	0.05021	-0.0881481	0.139936	0.344261	0.0514242	0.19146
FAM189A2	GSE-NEO8	turquoise	0.015764	0.0172141	0.00659823	0.0243092	-0.00331326	0.0142508	-0.0221148	0.0272171	0.0518539	0.0017189	0.0307004
KIF20B	GSE-NEO9	black	-0.0151623	-0.0569119	-0.00701715	-0.12016	0.0820827	-0.0181295	0.105446	-0.0713852	-0.0869529	0.106447	-0.0759271
RETREG1	GSE-NEO7	purple	0.040931	0.216094	0.13358	0.476098	-0.10071	0.0976231	-0.244064	0.466704	0.275574	0.0793517	0.247466
CNKSR3	GSE-NEO8	turquoise	0.104867	0.0403546	0.045281	0.109296	0.0223894	0.0447498	-0.0116301	0.0627522	0.205295	0.0143433	0.079804
LINC00844	GSE-NEO1	red	-0.021047	0.00362265	0.0157631	-0.0119086	-0.040518	0.0231085	-0.0344719	-0.0138031	-0.00897656	-0.0284324	-0.0373197
PTAFR	GSE-NEO2	blue	0.00774327	0.0311104	0.0331343	-0.0441813	0.0097449	0.0781339	-0.0129848	-0.0415307	-0.00403795	0.00129331	-0.0532029
CTNNAL1	GSE-NEO6	brown	-0.0382984	-0.175961	-0.0758087	-0.218361	0.213553	-0.0721779	0.296409	-0.135917	-0.164239	0.0826917	-0.110058
SMIM25	GSE-NEO2	blue	-0.0126837	-0.0076164	0.00537957	-0.0381917	0.00100332	0.0263608	-0.0218973	-0.0202553	-0.013704	-0.0372013	-0.0453483
HPGDS	GSE-NEO2	blue	-0.0225219	-0.00677923	0.0304911	-0.051936	0.00950411	0.0561716	0.0109457	-0.0460751	-0.0297033	-0.00556061	-0.0568931
SLC6A13	GSE-NEO3	green	0.0118533	0.0648259	0.0219882	0.235976	-0.0220965	0.000426159	-0.0671169	0.0937452	-0.0519253	0.0127736	-0.0608054
LRRFIP1	GSE-NEO4	yellow	0.12258	-0.00205471	0.00686735	-0.047075	0.163662	0.0223573	0.127355	0.0115281	0.0721326	-0.0208563	-0.0136893
TTLL7	GSE-NEO1	red	-0.00108255	0.0288649	0.0148446	-0.0362292	-0.0377286	0.0355714	-0.0480418	-0.0165359	-0.0299857	-0.0614726	-0.106338
GAS2L3	GSE-NEO9	black	-0.0106882	-0.0781025	-0.0405946	-0.128257	0.0929382	-0.0108855	0.101712	-0.0862858	-0.095866	0.0267611	-0.0854341
GPR88	GSE-NEO8	turquoise	-0.00768074	0.0111054	0.00877964	0.0818654	-0.021471	0.00495885	-0.0494315	0.0279108	0.0466708	0.000399858	-0.0554326
OMD	GSE-NEO10	magenta	0.184711	0.220667	0.0495951	0.332505	-0.13193	0.0824789	-0.139548	0.307162	0.509726	0.0812908	0.667833
PIF1	GSE-NEO9	black	0.0162549	-0.0205034	0.00986387	-0.0445521	0.0237383	0.0013557	0.0192241	-0.0134478	-0.0130797	0.0503199	-0.00607876
BAMBI	GSE-NEO7	purple	0.0490748	0.0680944	0.0293489	0.123431	0.0494205	0.0280572	-0.0223273	0.230724	0.0266406	0.0265521	0.106317
GABRB2	GSE-NEO3	green	-0.00265427	0.0673518	0.0279953	0.252571	0.00858476	0.0146929	-0.0520325	0.154429	-0.0421974	0.0207487	-0.0111246
IL13RA2	GSE-NEO1	red	0.00166705	-0.00578	0.0109287	-0.00353963	-0.00365227	-0.00561838	-0.00759829	0.00252928	0.00421707	-0.0171769	-0.0142546
ENPP1	GSE-NEO3	green	0.0454124	-0.0202976	-0.0126226	0.0648902	0.0488998	-0.0120728	0.0218571	0.0112734	-0.0523266	-0.00530025	-0.0799365
AC112721.1	GSE-NEO4	yellow	0.0182389	-0.0468935	-0.0283137	-0.0749885	0.0484234	-0.0230601	0.091504	-0.0464538	-0.0552602	-0.0220483	-0.0505953
HAVCR2	GSE-NEO2	blue	-0.0231568	0.0357052	0.0748197	-0.0883941	-0.0515618	0.0463719	-0.0699964	-0.0553117	-0.0358106	-0.0381547	-0.0881727
ARL5B	GSE-NEO8	turquoise	0.123248	0.112125	0.0769809	0.161382	-0.0361791	0.0836112	-0.0784298	0.133542	0.456	0.0548535	0.209779
PLAC9	GSE-NEO8	turquoise	0.187583	0.189286	0.080365	0.163316	-0.0411398	0.0973943	-0.0448304	0.183072	0.385792	0.0846138	0.45511
APCDD1L	GSE-NEO6	brown	0.0651117	-0.0344265	-0.0406047	-0.0887991	0.0940687	-0.0415788	0.0598272	-0.039341	-0.062303	-0.0224314	-0.0399062
FXYD1	GSE-NEO3	green	0.0633581	0.226113	0.0766447	0.663281	-0.0747116	0.0763726	-0.239865	0.399674	0.296421	0.0716955	0.1891
KIF5C	GSE-NEO1	red	-0.00631913	0.0233902	0.0203763	-0.03932	-0.0348083	0.0297375	-0.066765	-0.0139226	-0.00689706	-0.058878	-0.088887
GLRX	GSE-NEO8	turquoise	0.0484852	0.053755	0.0525192	0.0160657	0.0115096	0.062959	-0.012869	0.0419399	0.101082	0.00122194	0.0311805
TNR	GSE-NEO1	red	-0.00403572	0.00415426	0.00103161	-0.00301931	-0.0168701	0.00159121	-0.0229489	-0.00624304	-0.00605442	-0.00836481	-0.0166277
CDCP1	GSE-NEO4	yellow	0.0295684	-0.0252727	-0.0159594	-0.072846	0.0437663	-0.00998967	0.0839483	-0.0392737	-0.0432844	-0.0255937	-0.0624622
RFLNA	GSE-NEO3	green	0.0848872	0.2128	0.0542583	0.577526	-0.127114	0.0731822	-0.226472	0.348804	0.410521	0.0718279	0.345272
GIMAP4	GSE-NEO2	blue	-0.0104912	0.0354731	0.0633132	-0.0768281	-0.04076	0.0705431	-0.0491085	-0.0543302	-0.0308151	-0.0231836	-0.0880949
HIST1H1D	GSE-NEO5	pink	-0.00559277	0.00747652	0.0223054	-0.0250784	0.0163484	0.0933196	0.0176836	-0.0178747	-0.0673196	0.0162063	-0.0582085
CFD	GSE-NEO2	blue	0.00567897	0.0777367	0.0844861	0.151252	0.023352	0.0699249	-0.0590125	0.113843	0.00482156	0.0331654	-0.0111174
TIMD4	GSE-NEO5	pink	-0.0147591	0.0207733	0.0395395	-0.0310529	-0.0449597	0.00762159	-0.0448487	-0.0160556	-0.0121151	-0.00700983	-0.0342909
CSRP2	GSE-NEO8	turquoise	0.0930949	0.0288003	0.0286718	0.0568032	0.0457804	0.0382146	0.0517739	0.0293626	0.249157	0.0779967	0.132634
LINC02086	GSE-NEO4	yellow	0.0341533	-0.0204777	-0.0348331	-0.0712953	0.0391194	-0.0439834	0.0896021	-0.0328267	-0.0412917	-0.0420452	-0.0543531
CARD16	GSE-NEO3	green	0.0157496	0.122364	0.0941255	0.303076	-0.0403318	0.0530152	-0.106977	0.149299	0.0372606	0.0356578	0.013829
GBP2	GSE-NEO1	red	0.0105809	0.148801	0.039612	0.0026343	-0.0463429	0.0304615	-0.0736456	0.00267377	0.0241011	-0.0515536	-0.0827009
LAIR1	GSE-NEO2	blue	0.0116743	0.0314071	0.0470824	-0.0522	0.00369556	0.0803573	-0.00723083	-0.0518588	-0.00943426	0.0065224	-0.0623785
HIST1H1A	GSE-NEO9	black	-0.0228184	-0.0583789	-0.0266515	-0.0709194	0.0366806	-0.00458108	0.0571194	-0.0516095	-0.0616272	0.0278568	-0.0525738
RAC2	GSE-NEO5	pink	-0.0311091	-0.0157708	0.0338026	-0.110299	-0.0242185	0.0809403	-0.0111276	-0.0636526	-0.0686527	-0.0317521	-0.103974
GPX3	GSE-NEO8	turquoise	0.0752012	0.0910564	0.0627019	0.252473	-0.0734161	0.0562562	-0.08969	0.0867567	0.2432	0.0258115	0.0896923
PRR11	GSE-NEO9	black	-0.0196029	-0.0960524	-0.0280652	-0.138672	0.10342	-0.0125395	0.114763	-0.0971168	-0.113628	0.0488511	-0.0958488
TTK	GSE-NEO9	black	-0.0541513	-0.0904572	-0.040066	-0.149463	0.080374	-0.0302466	0.131079	-0.112702	-0.126004	0.0460542	-0.115105
PPDPFL	GSE-NEO7	purple	0.0202866	0.0179406	0.00292863	0.0327284	0.0328942	-0.0012728	0.00262415	0.0532207	-0.00760171	0.0105338	0.0102508
C16orf89	GSE-NEO8	turquoise	0.103981	0.18685	0.109041	0.520009	-0.106918	0.0917401	-0.171159	0.30883	0.306727	0.0759393	0.248431
NTRK2	GSE-NEO3	green	0.109822	0.138781	0.0786125	0.408837	-0.0660151	0.0658256	-0.117773	0.209821	0.237194	0.0323075	0.0946354
ANKS1B	GSE-NEO1	red	0.0178408	0.0204492	0.0145806	-0.0436113	-0.0269384	0.00863794	-0.0613263	-0.0123312	-0.0316967	-0.049434	-0.0882871
CLDN1	GSE-NEO3	green	0.0391356	0.0206428	0.00711515	0.0135243	0.0236657	0.0185642	0.023618	-0.00260125	-0.00490376	-0.000731746	-0.00113324
TRIM63	GSE-NEO1	red	-0.000838894	0.00872455	0.0147405	-0.00416719	-0.0298273	0.00523821	-0.0330577	-0.00203314	0.000685225	-0.0162114	-0.0279623
CXCR3	GSE-NEO5	pink	-0.0216697	0.0234499	0.0467761	-0.0356171	-0.0563769	0.00628636	-0.0633856	-0.0174167	-0.0173282	-0.0244605	-0.0380999
LMF1-AS1	GSE-NEO1	red	-0.0127919	0.00297751	0.016226	-0.000745851	-0.00611208	0.00346935	-0.0125946	0.00430181	0.00571609	0.00570543	-0.00656195
NR2F1	GSE-NEO7	purple	0.0644382	0.163589	0.052586	0.436701	-0.0917892	0.0530274	-0.174547	0.320612	0.110928	0.0345519	0.0975648
SIT1	GSE-NEO5	pink	-0.0260812	0.0299564	0.0523061	-0.0388096	-0.063712	0.00146191	-0.0664615	-0.0174037	-0.0213936	-0.0204253	-0.0458305
PCDH17	GSE-NEO1	red	0.0115987	0.0195879	0.0312879	-0.0438155	-0.0134183	0.0349923	-0.0324505	-0.00755541	-0.00250179	-0.0467551	-0.0739176
MPP6	GSE-NEO3	green	0.052522	0.101434	0.0640375	0.396384	-0.0704876	0.0287683	-0.143018	0.153479	0.143641	0.0256006	-0.0156059
CCR1	GSE-NEO2	blue	-0.00300436	0.0283245	0.0366766	-0.0521418	-0.00055619	0.0610176	-0.0132994	-0.037142	-0.00949396	-0.0075688	-0.0573426
NXPH4	GSE-NEO3	green	0.0492844	0.0948572	0.0424349	0.125384	0.0764189	0.0283494	-0.0413266	0.167321	0.0871836	0.0314211	0.052017
RAD51AP1	GSE-NEO9	black	-0.0424042	-0.108874	-0.0384084	-0.165939	0.0908304	-0.0264022	0.135494	-0.118103	-0.14136	0.0894947	-0.107066
EDNRA	GSE-NEO10	magenta	0.149913	0.210092	0.10633	0.255074	-0.118988	0.0843175	-0.126774	0.290657	0.427008	0.0990905	0.542154
SERTAD2	GSE-NEO4	yellow	0.078358	-0.00193309	-0.00170682	-0.0512464	0.0816694	0.0167109	0.0615116	0.0128267	0.0419558	-0.0130935	-0.00154972
RGS10	GSE-NEO2	blue	-0.0297531	-0.0532024	-0.00414757	-0.153446	0.0470666	0.0460471	0.0647314	-0.108549	-0.0809438	0.00554404	-0.113612
AC027130.1	GSE-NEO1	red	-0.00341244	0.00129883	0.0061745	-0.00218461	-0.0181947	0.0136259	-0.023073	0.00672763	0.00129441	-0.00214981	-0.0169191
CLDN11	GSE-NEO8	turquoise	0.130693	0.201126	0.0532063	0.328456	-0.155603	0.0847654	-0.180225	0.289023	0.455353	0.0505158	0.471448
LILRB4	GSE-NEO2	blue	0.00122033	0.0172638	0.039486	-0.0606374	0.0072989	0.0821117	-0.00198248	-0.0575404	-0.0169571	0.0028569	-0.0694525
RUNX1	GSE-NEO4	yellow	0.122412	-0.0282324	-0.0203994	-0.150161	0.160561	0.0320726	0.146961	-0.0460709	-0.00800854	-0.0332869	-0.0186397
RFLNB	GSE-NEO6	brown	0.0403328	-0.121728	-0.0473048	-0.197043	0.165923	-0.0490625	0.172899	-0.121559	-0.120299	-0.00541783	-0.0980949
SERPINA1	GSE-NEO2	blue	-0.00284618	0.0150101	0.0416123	-0.0520586	0.0152361	0.0671381	-0.019895	-0.0447807	-0.0133985	-0.0257223	-0.0650595
LGALSL	GSE-NEO8	turquoise	0.0672034	0.0928144	0.0537169	0.146615	-0.0240965	0.0599111	-0.0666068	0.127329	0.284463	0.047649	0.160279
OTUD1	GSE-NEO2	blue	0.0486148	0.0430892	0.113225	-0.0139683	0.00393646	0.0562284	-0.00152777	0.0150458	0.0542275	-0.0113897	0.0124531
NFASC	GSE-NEO1	red	-0.0103227	0.0213143	0.0169541	-0.0250708	-0.0702133	0.0337316	-0.0746938	-0.00881473	0.00322095	-0.0514356	-0.0738992
RASGEF1B	GSE-NEO2	blue	0.0370717	0.0456546	0.038978	-0.0153501	-0.0157904	0.0709134	-0.0334191	-0.0238748	0.035459	-0.021879	-0.0346008
OLFM2	GSE-NEO8	turquoise	0.101582	0.0620701	0.0459097	0.0710627	-0.0297568	0.0113321	-0.0552014	0.0397335	0.241139	0.00663495	0.147193
CALB2	GSE-NEO2	blue	0.00844675	0.00579217	0.0145495	-0.00685271	0.0113977	0.0177101	0.00920792	-0.00903564	0.00174627	0.000377652	-0.0181056
NECTIN4	GSE-NEO4	yellow	0.0212886	-0.014368	-0.00880168	-0.0377206	0.0267782	-0.00317917	0.0299962	-0.0172962	-0.020505	-0.0166504	-0.0246579
IL2RB	GSE-NEO5	pink	-0.0315083	0.0196929	0.0355379	-0.0316443	-0.0492006	0.00846562	-0.0590567	-0.0154349	-0.0227132	-0.0206851	-0.0357344
GIMAP7	GSE-NEO2	blue	-0.0109121	0.0463098	0.0574638	-0.0659644	-0.0393568	0.0519335	-0.0554024	-0.0473124	-0.0246721	-0.0196701	-0.073961
FPR1	GSE-NEO2	blue	-0.00549567	0.0107116	0.0346119	-0.0570603	0.0145922	0.0837461	-0.0132742	-0.046416	-0.0155746	-0.0115564	-0.068349
SLC25A25	GSE-NEO8	turquoise	0.083115	0.112455	0.0794734	0.197645	-0.0504073	0.0870547	-0.0938524	0.148714	0.420642	0.0640629	0.189969
SLCO4A1-AS1	GSE-NEO1	red	-0.0249246	0.01068	0.0239025	-0.0152869	-0.0530895	0.0108094	-0.0746021	-0.0048387	-0.0056777	-0.0575006	-0.0705456
CYP3A5	GSE-NEO3	green	0.00967894	0.0967092	0.0483229	0.289709	-0.0699128	0.0171316	-0.133205	0.174653	0.0352931	0.0252711	0.00497478
KHDRBS3	GSE-NEO7	purple	0.0311436	0.0630127	0.0169711	0.0329932	0.0412232	0.0252915	0.00566756	0.127872	0.00155572	-0.00159085	0.0251591
KCNJ6	GSE-NEO4	yellow	0.0310931	-0.034518	-0.0201762	-0.0552681	0.0334891	-0.0206907	0.0811432	-0.0333531	-0.0379109	-0.028364	-0.048783
TMEM176B	GSE-NEO2	blue	-0.0073427	-0.000467218	0.0475975	-0.0683121	0.0300237	0.0764331	0.0238141	-0.0537629	-0.0215203	0.0116173	-0.0652058
DMD	GSE-NEO8	turquoise	0.132587	0.0923826	0.0498675	0.137631	-0.047	0.0510846	-0.0577488	0.163571	0.216037	0.0275657	0.270196
MMP19	GSE-NEO8	turquoise	0.0667029	0.0355493	0.0312692	0.0610822	0.0189107	0.0507251	-0.00196693	0.0438352	0.133813	-0.00387176	0.0437167
IFITM2	GSE-NEO7	purple	0.107466	0.227602	0.10835	0.322016	-0.0172835	0.107153	-0.148067	0.418441	0.328365	0.07275	0.399375
HSPA1B	GSE-NEO3	green	0.160717	0.149558	0.0383442	0.183981	-0.0110089	0.068849	-0.114978	0.221745	0.280392	0.000568573	0.146138
POLE3	GSE-NEO6	brown	-0.035206	-0.168589	-0.0685813	-0.221793	0.187094	-0.0544448	0.25321	-0.1357	-0.203953	0.0549059	-0.151167
BDNF	GSE-NEO8	turquoise	0.0353755	0.00258172	0.0116547	0.0130078	0.0160263	0.0132844	-0.00408972	0.0257727	0.0894314	0.00455632	0.0520879
SFMBT2	GSE-NEO2	blue	0.018367	0.0339686	0.0564922	-0.0527149	-0.0106982	0.0790608	-0.0269544	-0.0382652	0.00390016	-0.00116571	-0.058938
TFEC	GSE-NEO2	blue	0.0107484	0.0143912	0.0272644	-0.0414662	0.00481014	0.0651009	-0.00751095	-0.0460262	-0.0107502	0.00176627	-0.0513131
LILRB1	GSE-NEO2	blue	0.016734	0.0341906	0.0329241	-0.0431205	0.0153912	0.0754871	-0.00111078	-0.0364019	0.00240176	0.0123434	-0.0464429
OSM	GSE-NEO2	blue	-0.00733992	0.0201924	0.0295059	-0.0403295	-0.00388912	0.0430569	-0.0208517	-0.0310139	-0.00174469	-0.00535923	-0.0427119
FXYD4	GSE-NEO1	red	-0.0215877	0.00116718	0.00452474	-0.00831359	-0.005956	0.00365176	-0.0153526	-0.00188542	-0.00118077	-0.0221043	-0.0238484
PRR15	GSE-NEO10	magenta	0.0539723	0.0870188	0.0352271	-0.012802	-0.0187498	0.0217699	-0.0342557	0.0805415	0.179877	0.0409529	0.300774
PALLD	GSE-NEO6	brown	0.177368	-0.0249671	-0.0281224	-0.200339	0.16702	-0.0100768	0.192161	-0.0569359	0.0341278	-0.00341967	0.126527
DLL1	GSE-NEO8	turquoise	0.0694504	0.0582138	0.0420098	0.0768305	-0.035431	0.0577534	-0.0235515	0.0398038	0.213396	0.023872	0.126538
LDLR	GSE-NEO8	turquoise	0.120049	0.122045	0.0742754	0.118424	-0.0147214	0.0824847	-0.0708151	0.176157	0.367166	0.069725	0.315531
ARL6IP1	GSE-NEO9	black	0.12329	0.0640875	0.0297663	0.0894595	0.106255	0.0640771	0.0366133	0.135033	0.1609	0.134198	0.157246
ZWINT	GSE-NEO9	black	-0.0449913	-0.103473	-0.0332107	-0.175797	0.0944545	-0.033704	0.146594	-0.125163	-0.149337	0.0926814	-0.117902
AL158071.1	GSE-NEO4	yellow	0.0168868	-0.00706046	-0.0231523	-0.043852	0.0111535	-0.0184169	0.0674006	-0.0253484	-0.0315546	-0.0221562	-0.0394638
RANBP1	GSE-NEO9	black	-0.0315059	-0.201949	-0.0842626	-0.222346	0.237469	-0.0537885	0.298014	-0.167431	-0.206647	0.152008	-0.147537
LINC00463	GSE-NEO1	red	-0.00840983	0.00131845	0.0140865	-0.00596732	-0.0195819	0.00755309	-0.0303974	-0.000942128	0.00365035	-0.0069851	-0.0184473
NUF2	GSE-NEO9	black	-0.0536594	-0.0759771	-0.0287251	-0.147507	0.0584496	-0.031942	0.115286	-0.112681	-0.124922	0.0433347	-0.108701
AKAP12	GSE-NEO8	turquoise	0.171729	0.175072	0.128408	0.337111	-0.0426059	0.0843661	-0.102955	0.294137	0.409743	0.0941943	0.347589
BARX1	GSE-NEO4	yellow	0.0130901	-0.0158834	-0.0274962	-0.0719265	0.0351143	-0.0205567	0.0962542	-0.0425619	-0.0365562	-0.0484987	-0.0453755
FRY	GSE-NEO8	turquoise	0.0690685	0.0811016	0.0299103	0.078703	-0.00352336	0.0479137	-0.0277028	0.0766154	0.156165	0.0250083	0.127221
EZR	GSE-NEO6	brown	0.0166742	-0.0969301	-0.0279167	-0.0494267	0.224368	-0.00907526	0.196875	-0.00110179	-0.113955	0.0460469	-0.131385
PCNA	GSE-NEO6	brown	0.00113058	-0.0806241	-0.0238999	-0.105869	0.121791	-0.0171647	0.164035	-0.0563805	-0.0983599	0.0969452	-0.0496629
HELLS	GSE-NEO9	black	0.0575054	-0.0009495	0.023595	-0.00421038	0.0483441	0.027317	0.0303871	0.0104902	0.0598103	0.147655	0.0287469
GGT5	GSE-NEO3	green	0.088765	0.0537091	-0.0212788	0.0170491	0.0371185	0.0240767	0.0373868	-0.0160577	0.0147121	-0.0345241	-0.011939
DOK2	GSE-NEO5	pink	-0.0241383	0.0187229	0.0401869	-0.0520169	-0.0376925	0.0432565	-0.0454727	-0.0270276	-0.0199195	-0.0439573	-0.0556318
FJX1	GSE-NEO4	yellow	0.0644197	-0.0525879	-0.0230333	-0.120375	0.124316	0.00196696	0.106131	-0.0420903	-0.0220253	0.00315764	-0.0199088
TGFBR3	GSE-NEO3	green	0.0271829	0.108164	0.0601327	0.404239	-0.0629199	0.0329392	-0.148581	0.211773	0.123143	0.0322929	-0.0377514
MCAM	GSE-NEO10	magenta	0.134491	0.151162	0.0569479	0.0296339	-0.049426	0.0564168	-0.0644411	0.165828	0.328853	0.0710678	0.428333
SMC2	GSE-NEO9	black	-0.00522874	-0.112173	-0.0463534	-0.179818	0.150828	-0.0393379	0.187484	-0.102737	-0.142844	0.152001	-0.0945266
CHMP1B	GSE-NEO8	turquoise	0.131213	0.159713	0.0614827	0.293002	-0.00571305	0.0922185	-0.0972092	0.26207	0.398437	0.0679971	0.292216
POU2F2	GSE-NEO2	blue	0.0227823	0.0278353	0.0376109	-0.0533782	0.0153154	0.0588072	0.00914634	-0.0383473	-0.0113126	0.00281616	-0.0593388
PHACTR1	GSE-NEO2	blue	0.0120317	0.0444515	0.0933874	0.0627466	-0.0247573	0.0484221	-0.0701616	0.0215405	-0.00238575	-0.0184669	-0.0936038
MEDAG	GSE-NEO3	green	0.0848389	0.0633862	0.0233078	0.121996	0.0329587	0.029198	0.0307432	0.0622571	0.0859148	0.0166984	0.0507561
ATF3	GSE-NEO8	turquoise	0.154461	0.0896124	0.0702164	0.064439	0.00642703	0.135655	-0.0252826	0.0822076	0.552086	0.0297493	0.166659
CBX4	GSE-NEO8	turquoise	0.0760381	0.121895	0.0793574	0.203846	-0.055116	0.0863698	-0.108599	0.161875	0.357033	0.0493761	0.160428
TTYH1	GSE-NEO1	red	-0.0297475	0.0266338	0.0217598	-0.0108685	-0.0790701	0.0198352	-0.0840496	-0.00273478	-0.00174951	-0.0634586	-0.066823
AC103702.2	GSE-NEO6	brown	0.038892	-0.131474	-0.0527374	-0.192578	0.159781	-0.045702	0.181074	-0.104504	-0.138772	-0.0240254	-0.106714
F2RL1	GSE-NEO6	brown	0.0798778	-0.0902183	-0.0376063	-0.135057	0.156815	-0.011288	0.124204	-0.055626	-0.0785505	-0.00421272	-0.0755642
LAT2	GSE-NEO2	blue	0.00885423	0.0274735	0.0426224	-0.0444958	0.00783409	0.0890891	-0.00841756	-0.0351278	-0.00302607	0.00259033	-0.0559348
GUCY1A2	GSE-NEO6	brown	0.0818733	-0.0312867	-0.0379279	-0.102425	0.102423	-0.00337191	0.116649	-0.0460982	-0.0520171	-0.0497512	-0.0351693
LY6H	GSE-NEO3	green	0.0223735	0.0594966	0.0442246	0.177792	-0.0281695	0.0262469	-0.0431203	0.0841433	0.0337767	0.0175006	-0.0249272
ARHGEF3	GSE-NEO3	green	0.0288493	0.0526587	0.0374299	0.180218	0.0117145	0.00446648	-0.0551651	0.0895894	-0.0431585	-0.00958331	-0.0651415
CXorf21	GSE-NEO2	blue	0.00131819	0.00606727	0.0258575	-0.0366263	-0.00452529	0.0504352	-0.012351	-0.032023	-0.00636033	-0.00429256	-0.0449398
PGF	GSE-NEO8	turquoise	0.0946192	0.168169	0.0519618	0.245551	-0.0157878	0.0779841	-0.0864989	0.251441	0.247506	0.058666	0.246753
MEST	GSE-NEO10	magenta	0.185129	0.10413	0.0905892	0.129709	-0.0268735	0.0693542	-0.0175825	0.204167	0.321376	0.0618851	0.460669
IDI1	GSE-NEO10	magenta	0.113022	0.160179	0.0415011	0.282493	-0.0299159	0.0761938	-0.0837417	0.247374	0.371674	0.0925611	0.388285
COX4I2	GSE-NEO10	magenta	0.0487239	0.0760394	-0.0115685	0.00377985	0.049081	0.0216947	0.00610487	0.0292853	0.0587106	0.0186316	0.0579068
GBP3	GSE-NEO8	turquoise	0.0551848	0.0996907	0.0602145	0.175962	-0.0229858	0.0669595	-0.0668778	0.109242	0.244891	0.0422374	0.0971806
ING2	GSE-NEO8	turquoise	0.0588541	0.158517	0.0960449	0.40368	-0.0823909	0.0790973	-0.176011	0.236724	0.338815	0.0686969	0.143364
AC005899.8	GSE-NEO8	turquoise	0.0148949	0.0257543	0.029101	0.0804829	-0.0173966	0.0193259	-0.0342011	0.0294725	0.1373	0.0170458	0.00578791
OCIAD2	GSE-NEO6	brown	-0.0339107	-0.165783	-0.0540883	-0.220249	0.187784	-0.0487478	0.214143	-0.121772	-0.18839	-0.020286	-0.139465
DCUN1D3	GSE-NEO8	turquoise	0.0996451	0.100333	0.0806586	0.162966	-0.0715437	0.0674417	-0.0931291	0.135443	0.371755	0.0401611	0.219057
FADS1	GSE-NEO10	magenta	0.106199	0.0667686	0.0205409	0.0245037	0.0862089	0.0313517	0.0133068	0.134009	0.0743403	0.0544414	0.231989
LYPD1	GSE-NEO6	brown	0.0475789	-0.0358731	-0.0159819	-0.0854566	0.0990077	0.0161354	0.0784331	-0.0386159	-0.0497127	-0.0265797	-0.0400263
EPHA7	GSE-NEO8	turquoise	0.0724128	0.0791547	0.0663443	0.245438	-0.0815711	0.0566992	-0.0926873	0.133557	0.276751	0.0446282	0.147488
SYP	GSE-NEO1	red	0.00743828	0.0265351	0.00288641	-0.00258225	-0.0110781	0.0151946	-0.0258915	0.018744	0.00677439	-0.0129658	-0.0244574
ARHGAP10	GSE-NEO3	green	0.0690996	0.122873	0.0256952	0.360722	-0.11064	0.0288375	-0.159142	0.145185	0.132203	0.0104001	0.00230306
ARRDC3	GSE-NEO8	turquoise	0.0783465	0.0800506	0.0465089	0.0559233	-0.0100744	0.04584	-0.0252481	0.088381	0.197988	0.00355903	0.053065
IQGAP1	GSE-NEO4	yellow	0.15484	-0.0530564	-0.0428606	-0.0738592	0.243063	-0.000603221	0.175402	-0.00512828	-0.0274227	-0.0240334	-0.0413031
AC124804.1	GSE-NEO1	red	-0.0141539	7.39e-05	0.0129965	-0.000328584	-0.00714778	0.00255384	-0.0168242	-0.00234568	0.000722504	0.00113703	-0.012589
AL357874.1	GSE-NEO2	blue	0.00473972	-0.00186171	0.00378344	-0.00966659	0.00528029	0.0221748	-0.00245997	-0.0085648	0.00603135	0.00568419	-0.00917771
LINC00707	GSE-NEO1	red	-0.00510464	-0.000265671	-0.00671738	-0.00708371	0.00532346	0.001353	0.00342059	-0.00639173	-0.000482097	0.000264156	-0.0118547
CREM	GSE-NEO7	purple	0.0550266	0.119878	0.0883314	0.203009	-0.00416273	0.0909258	-0.0730726	0.249086	0.181021	0.045188	0.138396
ASAP1	GSE-NEO4	yellow	0.0929884	-0.0572606	-0.0238883	-0.146497	0.168225	0.00779099	0.132025	-0.0529499	-0.06333	-0.0394752	-0.0726148
KIF14	GSE-NEO9	black	0.000914704	-0.0404805	-0.0152974	-0.103261	0.0585414	-0.0107739	0.0746019	-0.0635596	-0.0765643	0.0397937	-0.0672842
ITGAM	GSE-NEO2	blue	0.0140736	0.0264436	0.0346564	-0.0563716	0.011279	0.0791766	-0.0117035	-0.0535409	-0.0133864	0.00275	-0.0655413
SGTB	GSE-NEO4	yellow	0.0206159	-0.0796232	-0.0389923	-0.148724	0.134872	-0.0336187	0.134455	-0.0790171	-0.088544	-0.0220574	-0.100717
CDCA8	GSE-NEO9	black	-0.0278791	-0.0799855	-0.0364943	-0.134411	0.0798646	-0.0290068	0.113166	-0.0893372	-0.106976	0.0359313	-0.0975209
NANOS3	GSE-NEO4	yellow	0.0293256	-0.057754	-0.0561967	-0.117493	0.0996408	-0.0402248	0.151878	-0.0633653	-0.0882225	-0.0474812	-0.0727971
MCM7	GSE-NEO6	brown	0.00703719	-0.0963578	-0.0384734	-0.164528	0.129473	-0.017099	0.171839	-0.098638	-0.12422	0.0827938	-0.084686
KLHL4	GSE-NEO6	brown	0.0614591	-0.0674557	-0.0114183	-0.111359	0.106424	0.00434612	0.117202	-0.0414782	-0.0610927	-0.0708368	-0.0503307
PTK7	GSE-NEO6	brown	0.132707	-0.0791575	-0.0609091	-0.126273	0.194818	-0.0553965	0.169839	-0.0335156	-0.074607	-0.0232616	-0.0158302
DIAPH3	GSE-NEO9	black	-0.000911963	-0.095265	-0.0410063	-0.155165	0.11028	-0.0338883	0.135758	-0.0896092	-0.118957	0.0834996	-0.0832172
RAB11FIP1	GSE-NEO6	brown	0.0494976	-0.05855	-0.0182873	-0.0657847	0.15319	-0.00916226	0.114174	0.0143009	-0.0544352	0.0153328	-0.0292987
TMEM45A	GSE-NEO4	yellow	0.0701866	0.00829671	-0.0105487	0.0404431	0.0794761	-0.0105382	0.0871966	0.0570333	0.0746036	-0.0114853	0.0597369
BMPR1B	GSE-NEO10	magenta	0.0994628	0.126065	0.0620276	0.0294495	-0.0815775	0.0317897	-0.0942902	0.131155	0.311349	0.0641372	0.440959
AC112721.2	GSE-NEO4	yellow	0.0437738	0.00203732	-0.0124519	-0.0320861	0.0290226	-0.0182687	0.0493017	-0.0131535	-0.0182453	-0.0329018	-0.0180011
PRIMA1	GSE-NEO1	red	-0.0109375	0.00938745	0.0197305	-0.00633205	-0.0500251	0.0233454	-0.0608308	0.000415354	0.0035443	-0.0515796	-0.0552132
DNER	GSE-NEO1	red	-0.0142859	0.0192092	0.0335827	-0.00781388	-0.0670051	0.0355805	-0.0926331	0.0036475	0.00705065	-0.0524701	-0.0822944
MAP3K8	GSE-NEO8	turquoise	0.102525	0.153671	0.107661	0.147713	-0.0585826	0.116233	-0.0890057	0.153855	0.482591	0.0663822	0.251039
IGF2BP1	GSE-NEO6	brown	0.062304	-0.134692	-0.0555861	-0.192844	0.192398	-0.0331306	0.181289	-0.0961136	-0.1313	-0.0155139	-0.0978727
KNL1	GSE-NEO9	black	-0.0105895	-0.0505611	-0.00553658	-0.10495	0.0679746	-0.00596947	0.0690286	-0.0615432	-0.081209	0.0533648	-0.0637542
CREB5	GSE-NEO6	brown	0.0772024	-0.0379986	0.00120333	-0.0663784	0.104356	0.0312208	0.0667316	-0.00422096	-0.00859098	-0.0429975	-0.0337021
LMO4	GSE-NEO3	green	0.103784	0.253537	0.176226	0.59814	-0.167703	0.120108	-0.295313	0.378596	0.414651	0.0992483	0.322804
ARID5B	GSE-NEO8	turquoise	0.128239	0.0866358	0.045642	0.145921	-0.00796119	0.044208	-0.0407906	0.0444242	0.18021	-0.0245594	-0.00151029
DSG2	GSE-NEO4	yellow	0.0987371	-0.0810733	-0.0399388	-0.0771225	0.222027	-0.0262158	0.145945	0.00141631	-0.127816	-0.02202	-0.0850427
LHFPL6	GSE-NEO3	green	0.154065	0.0990774	0.0204682	0.189867	0.0306399	0.0416352	0.00803342	0.040258	0.11374	-0.0204912	-0.00511697
MARCKS	GSE-NEO6	brown	0.151625	-0.0728419	0.0256252	0.000612624	0.188511	0.0373129	0.233665	0.024053	0.0483696	0.0605076	0.0696715
KLF2	GSE-NEO8	turquoise	0.13041	0.277141	0.175713	0.37626	-0.114364	0.155023	-0.25406	0.317176	0.612281	0.10651	0.404655
HES1	GSE-NEO10	magenta	0.160359	0.220241	0.0998184	0.302163	-0.0681213	0.136132	-0.161122	0.266113	0.539205	0.080969	0.399542
TYMP	GSE-NEO2	blue	0.0102529	0.0295775	-0.00803318	-0.0667813	0.00205946	0.0570032	-0.0100807	-0.0501194	-0.0226908	-0.0458784	-0.0609625
SELPLG	GSE-NEO2	blue	-0.00575739	0.0343798	0.0603333	-0.0532687	-0.026355	0.0676438	-0.0425066	-0.0416397	-0.0173697	-0.00608636	-0.0646032
FLRT3	GSE-NEO3	green	0.0749364	0.107425	0.05729	0.302098	-0.0538724	0.0294884	-0.0847312	0.184875	0.114828	0.046464	0.117054
LRRC8B	GSE-NEO1	red	0.0183511	0.024567	0.0276256	-0.0166583	-0.0141261	0.0285684	-0.021659	0.00813112	0.00487788	-0.0267441	-0.0350687
CXCL6	GSE-NEO6	brown	0.0207048	-0.054197	-0.0149857	-0.0587476	0.0582373	0.00716821	0.0657124	-0.0330719	-0.0368471	-0.0168351	-0.022871
NGFR	GSE-NEO1	red	0.0321098	0.0353121	0.0382609	0.0349091	-0.0573271	0.0408178	-0.0601001	0.0125768	0.0605685	-0.0425935	-0.0246445
TIPARP	GSE-NEO8	turquoise	0.112024	0.114185	0.0692142	0.1983	-0.0205548	0.0822848	-0.0817472	0.145953	0.311225	0.0269385	0.0825727
RNF144A	GSE-NEO4	yellow	0.0675404	-0.0513475	-0.0352352	-0.111618	0.097575	-0.0183006	0.115327	-0.0581158	-0.0664966	-0.0636832	-0.0670192
MCM5	GSE-NEO6	brown	0.0173184	-0.0752615	-0.0246195	-0.120044	0.109419	-0.0103036	0.123685	-0.06717	-0.106802	0.0724267	-0.0700573
IL10RA	GSE-NEO2	blue	-0.00210591	0.0377389	0.067047	-0.057328	-0.0352509	0.0628584	-0.0471677	-0.0397963	-0.0094971	-0.00902702	-0.0727413
STOM	GSE-NEO8	turquoise	0.093553	0.14311	0.0804594	0.29248	-0.00648906	0.0750175	-0.0969306	0.190606	0.27835	0.0462318	0.0965191
CD5	GSE-NEO5	pink	-0.0174009	0.00241565	0.0141556	-0.0310456	-0.0205767	0.00398531	-0.0150995	-0.0202814	-0.0241664	-0.00951797	-0.0301211
LINC00861	GSE-NEO5	pink	-0.0189878	0.00308756	0.011328	-0.016077	-0.0330421	0.00107392	-0.0344306	-0.00724692	-0.00820456	-0.0263163	-0.016781
C2orf40	GSE-NEO10	magenta	0.0933017	0.316923	0.228399	0.442886	-0.160766	0.137844	-0.284571	0.441818	0.452896	0.168226	0.579419
ECT2	GSE-NEO9	black	-0.0364866	-0.107851	-0.035478	-0.167566	0.110917	-0.0249009	0.151896	-0.10946	-0.136485	0.0877978	-0.100096
LAMA5	GSE-NEO6	brown	0.0947765	-0.0611292	-0.0399381	-0.113812	0.165812	-0.0269	0.123922	-0.0203609	-0.0940438	-0.0395226	-0.061641
GBP4	GSE-NEO5	pink	0.0122848	0.0548425	0.0311129	-0.0110993	-0.0242167	0.102337	-0.0277455	0.00500271	0.0119569	-0.016661	-0.021831
TLE4	GSE-NEO6	brown	0.0712182	-0.0308717	-0.025712	-0.0672583	0.0656953	0.0126571	0.0298351	0.00235528	-0.080935	-0.0334508	-0.10102
FRY-AS1	GSE-NEO8	turquoise	0.0292929	0.034712	0.015913	0.0508323	-0.00163712	0.0321063	-0.0189036	0.0341632	0.095264	0.011126	0.0716137
ARG2	GSE-NEO8	turquoise	0.0301964	0.0394145	0.0426148	0.0594094	0.00335515	0.0529026	-0.0359332	0.0347711	0.139438	0.016883	0.013196
LINC00511	GSE-NEO4	yellow	0.0481975	-0.0753839	-0.0464817	-0.140699	0.126356	-0.0144256	0.142088	-0.0673334	-0.0936374	-0.0436292	-0.094719
TTYH3	GSE-NEO6	brown	0.101451	-0.109128	-0.0431968	-0.202197	0.208209	-0.0166233	0.188729	-0.0966721	-0.119054	-0.0228906	-0.072361
ICOS	GSE-NEO5	pink	-0.0189844	0.0166071	0.0401828	-0.0346893	-0.0526788	0.00526098	-0.0481578	-0.0148855	-0.0154483	-0.0286345	-0.0395269
VTN	GSE-NEO7	purple	0.0202886	0.0748071	0.0397208	0.122549	-0.0192326	0.014793	-0.0417355	0.248208	0.0447942	0.0426379	0.155813
LTC4S	GSE-NEO2	blue	0.0476527	0.0658385	0.146366	0.0386144	-0.0106561	0.0947795	-0.0449551	0.0286202	0.0957733	0.0274459	0.0920741
CYB5A	GSE-NEO3	green	0.0555657	0.161901	0.0903319	0.439332	-0.0370239	0.0546914	-0.137851	0.225017	0.22245	0.068485	0.0877277
AC007906.2	GSE-NEO7	purple	0.0105562	0.061012	0.0209672	0.137062	-0.0437845	0.0133065	-0.0679406	0.171777	0.0642394	0.0204491	0.0541187
NRG1	GSE-NEO7	purple	0.021466	-0.00786237	-0.00938719	0.0192086	0.0322094	-0.00522876	0.0137809	0.0912196	-0.0337966	0.0036505	0.025661
C9orf135	GSE-NEO1	red	-0.00331749	0.00561827	0.0101843	-0.00781689	-0.0207336	0.0150442	-0.0136193	-0.00150997	0.00226677	-0.0307754	-0.0224114
TPST2	GSE-NEO4	yellow	0.0508385	-0.0648393	-0.0290746	-0.15105	0.132098	-0.0165208	0.118631	-0.0816985	-0.0836689	-0.0453785	-0.0967497
TFCP2L1	GSE-NEO4	yellow	0.0159138	-0.00394141	-0.014687	-0.0362101	0.0220927	-0.0104412	0.0288373	-0.0177735	-0.0230059	-0.0231319	-0.0304337
C16orf95	GSE-NEO10	magenta	0.0249406	0.0384071	0.0181284	0.0484458	0.00732814	0.0270135	-0.0117698	0.0932609	0.0860676	0.0346654	0.117197
LRIG3	GSE-NEO6	brown	0.14351	-0.0288946	-0.010532	-0.0639995	0.130497	0.00597472	0.110822	0.00830805	0.020857	-0.0316677	0.0499817
TMEM70	GSE-NEO8	turquoise	0.0425853	0.0806307	0.0547036	0.0931499	-0.00235849	0.0571703	-0.0482715	0.109021	0.19087	0.0547694	0.127456
PLCE1-AS1	GSE-NEO10	magenta	0.0494668	0.0447471	0.033055	-0.0468395	-0.00684244	0.013231	0.0156191	0.0559232	0.106027	0.0390288	0.178411
IQGAP2	GSE-NEO3	green	0.0791642	0.0977358	0.0598168	0.0673209	-0.0488776	0.0326959	-0.0515075	0.0483599	0.114082	0.016183	0.0812016
ADORA3	GSE-NEO2	blue	-0.000754696	0.0214352	0.0319645	-0.0484407	-0.00220774	0.0714627	-0.00953567	-0.0473988	-0.0086486	0.0093782	-0.0494246
PTGER4	GSE-NEO2	blue	0.0548886	0.0394545	0.0275862	-0.0055626	0.0144383	0.0746835	-0.0210419	0.000910354	0.044998	-0.00832551	-0.0438685
ICAM4	GSE-NEO8	turquoise	0.0656431	0.0960684	0.0690111	0.178485	-0.0679687	0.0741625	-0.0955608	0.101241	0.367233	0.0500446	0.134898
CALB1	GSE-NEO8	turquoise	0.0181239	0.0266389	0.0233839	0.0587587	-0.012103	0.0173902	-0.0186788	0.0344217	0.0639922	0.006495	0.0447974
LINC00887	GSE-NEO7	purple	0.0183547	0.0478561	0.0140357	0.0805231	-0.0138014	0.0185844	-0.028349	0.162114	-0.0157137	0.0135135	0.0834083
DCLK1	GSE-NEO6	brown	0.0882875	-0.0331505	-1.61e-05	-0.0539759	0.118676	-0.0172301	0.118896	-0.022272	-0.0587344	-0.00439897	-0.0495363
MOXD1	GSE-NEO6	brown	0.0751903	-0.0981242	-0.0420122	-0.115204	0.182741	-0.0353698	0.127111	-0.0570957	-0.121682	-0.0162571	-0.0669296
MGLL	GSE-NEO10	magenta	0.0781288	0.112373	0.055012	0.0506002	-0.0120608	0.062876	-0.0221031	0.133845	0.234843	0.0666802	0.347863
EMP1	GSE-NEO8	turquoise	0.197008	0.245698	0.102167	0.404598	-0.109652	0.113556	-0.173883	0.303173	0.523416	0.042557	0.424092
TRIM9	GSE-NEO1	red	-0.00534688	0.00783242	0.0171687	-0.0326132	-0.0372359	0.0139108	-0.0432864	-0.0111062	-0.00676597	-0.0515125	-0.0921248
CDC42EP3	GSE-NEO4	yellow	0.150784	0.0175166	-0.00548461	-0.0837643	0.12702	0.00517976	0.114054	0.0312782	0.0701984	-0.00931298	0.138388
DENND2A	GSE-NEO4	yellow	0.036715	-0.0593363	-0.0513455	-0.126527	0.118785	-0.0368533	0.136122	-0.0628659	-0.096841	-0.0312787	-0.0914161
SLC7A1	GSE-NEO4	yellow	0.0672371	-0.0776329	-0.0285599	-0.153612	0.142449	-0.0210086	0.123573	-0.0640552	-0.0758342	-0.0141169	-0.0816097
GAS2	GSE-NEO3	green	0.00946249	0.0479142	0.0247806	0.20681	-0.0158192	0.00803735	-0.0493785	0.0854237	-0.0414553	0.00365124	-0.0621191
CKAP4	GSE-NEO6	brown	0.191332	-0.0706311	-0.0107256	-0.107921	0.248541	0.00892192	0.211865	0.0351883	0.00613973	0.0355219	0.126137
CKAP2L	GSE-NEO9	black	-0.0392166	-0.0917055	-0.0277423	-0.134208	0.0690105	-0.0201233	0.109318	-0.0957486	-0.113056	0.0409443	-0.0969432
GLIS2	GSE-NEO10	magenta	0.133397	0.165109	0.0683773	0.13688	-0.0584055	0.0683847	-0.0742357	0.180291	0.350715	0.0679593	0.46817
AC134312.5	GSE-NEO4	yellow	0.0364043	-0.0641852	-0.0409998	-0.109188	0.0751654	-0.0320865	0.116104	-0.0614407	-0.0777036	-0.0477214	-0.0789049
FAM43A	GSE-NEO3	green	0.0912177	0.0763274	0.0406339	0.105932	-0.0382596	0.0496871	-0.0534673	0.080448	0.143157	0.00599923	0.0769517
EFNB2	GSE-NEO7	purple	0.100276	0.0345024	0.0183408	0.124765	0.070574	0.0405239	0.0117629	0.176148	0.00984888	0.0139771	-0.00822819
ABHD5	GSE-NEO7	purple	0.0683281	0.119977	0.0523297	0.1556	-0.032308	0.0850307	-0.101347	0.177028	0.206942	0.0350397	0.0740668
AC243829.4	GSE-NEO5	pink	-0.0241662	0.0316613	0.0549471	-0.0364701	-0.0734909	0.00518655	-0.0682615	-0.014773	-0.017622	-0.0263848	-0.0451393
PHLDB2	GSE-NEO3	green	0.0675403	0.0764629	0.0376867	0.298433	-0.0174389	0.0188167	-0.121772	0.189935	0.134533	0.0241652	0.020027
ANKRD62	GSE-NEO3	green	-0.0316401	0.0159574	-0.019255	0.0713124	-0.0902787	-0.0256144	-0.102086	0.0159065	-0.0737063	-0.0293525	-0.106774
IL2RG	GSE-NEO5	pink	-0.0487917	0.0302766	0.0594384	-0.0603346	-0.0868666	0.0198279	-0.0874398	-0.0359122	-0.034574	-0.0438713	-0.0689011
GCNT1	GSE-NEO4	yellow	0.0567081	-0.0426467	-0.0192475	-0.110139	0.0954993	-0.0147582	0.109638	-0.0466242	-0.0668888	-0.0161881	-0.0656765
GZMM	GSE-NEO5	pink	-0.0263501	0.0175761	0.0259954	-0.029351	-0.0574621	0.033005	-0.0592539	-0.0182652	-0.0131128	-0.0336631	-0.0340217
CD109	GSE-NEO4	yellow	0.084148	-0.048749	-0.0346325	-0.123185	0.113243	-0.0236517	0.106042	-0.0725978	-0.0727129	-0.0632469	-0.0702341
FAT3	GSE-NEO3	green	0.0696867	0.0131194	-0.0148298	0.0464991	0.0343058	-0.0167455	-0.000534526	0.0188548	-0.0750384	-0.0272927	-0.0668671
VAV1	GSE-NEO2	blue	0.0089589	0.0325293	0.0292458	-0.0459663	-0.00384034	0.066826	-0.0128025	-0.03524	-0.0118133	0.00261034	-0.0574675
GOLT1B	GSE-NEO4	yellow	0.0659795	-0.104468	-0.0499829	-0.183662	0.197062	-0.0264494	0.183985	-0.0838464	-0.0807202	-0.00343537	-0.060875
FAM162A	GSE-NEO4	yellow	0.0588979	0.0426961	0.00950712	0.0989738	0.142539	-0.0376584	0.110137	0.108358	0.0505378	0.0205856	0.0706141
PIM3	GSE-NEO8	turquoise	0.0345215	0.0232401	0.0442005	0.0183545	-0.013031	0.0561062	-0.041764	0.0234848	0.146158	-0.0237362	-0.0432683
GATM	GSE-NEO1	red	0.00681896	0.121896	0.0405115	0.05823	-0.0522159	0.0593749	-0.0737634	0.0606167	0.00819934	-0.0223362	-0.0308127
ACTN2	GSE-NEO1	red	-0.0152724	0.00619583	0.0162106	-0.0158213	-0.0317347	0.0191376	-0.0625072	0.000566878	0.00576622	-0.0320716	-0.0555402
DNAJB1	GSE-NEO7	purple	0.157255	0.194971	0.0948184	0.233715	-0.0652615	0.114423	-0.168937	0.289089	0.369618	0.0321328	0.183421
SH2D2A	GSE-NEO5	pink	-0.025375	0.0217073	0.0448091	-0.0563765	-0.0600452	0.0397545	-0.0572775	-0.0326856	-0.0318195	-0.0262588	-0.0561373
AC104126.1	GSE-NEO7	purple	0.0112451	0.0255088	0.0173291	0.0590032	0.00697447	0.0172264	-0.00302097	0.0983806	-0.0128673	0.0265304	0.0609732
NT5DC2	GSE-NEO6	brown	0.051036	-0.157751	-0.0644677	-0.198663	0.235666	-0.0512437	0.272117	-0.134598	-0.182673	0.0237925	-0.0871009
ANKRD33B	GSE-NEO4	yellow	0.0605235	-0.00945637	-0.0158691	-0.0034169	0.11825	0.00592215	0.0576126	0.0392549	-0.0190436	0.00135149	-0.0385017
LINC02357	GSE-NEO5	pink	-0.00943486	-0.00843311	-0.00845938	-0.00917109	0.000149469	0.0118524	-0.00519863	-0.00361571	-0.00658032	-0.00759693	-0.0106259
OSBPL10	GSE-NEO4	yellow	0.112293	-0.0358524	-0.0350355	-0.144745	0.146458	-0.0201689	0.157174	-0.0296112	-0.00357059	-0.0452923	0.0350659
MLPH	GSE-NEO4	yellow	0.022577	-0.0818008	-0.026142	-0.0884539	0.102251	-0.0123387	0.115363	-0.0587463	-0.108332	-0.0275292	-0.10861
FGL2	GSE-NEO10	magenta	0.0893102	0.305506	0.234551	0.388753	-0.21354	0.134396	-0.323469	0.415375	0.471488	0.15292	0.571284
TFAP2C	GSE-NEO6	brown	0.00899299	-0.0885312	-0.0460469	-0.118608	0.0911159	-0.0162862	0.0884599	-0.0704743	-0.0829475	0.0138941	-0.0708227
KCNG1	GSE-NEO4	yellow	0.0411176	-0.0675932	-0.0451159	-0.112595	0.102478	-0.0476542	0.113531	-0.0590586	-0.0812625	-0.030183	-0.0650729
WFDC3	GSE-NEO4	yellow	0.0313782	-0.0504189	-0.0435592	-0.0948184	0.065118	-0.0506401	0.114057	-0.057442	-0.0775623	-0.060053	-0.0743675
NPNT	GSE-NEO10	magenta	0.154275	0.25561	0.113886	0.342312	-0.196886	0.0990482	-0.234197	0.3562	0.517641	0.107149	0.653711
OASL	GSE-NEO5	pink	0.0101182	0.0698393	0.0489566	-0.000183896	-0.0542786	0.239108	-0.0566262	0.0244708	0.058021	-0.00114886	0.0333509
BMP4	GSE-NEO10	magenta	0.0719735	0.176104	0.100134	0.32768	-0.0702689	0.073132	-0.154742	0.323322	0.325138	0.0885001	0.374852
GAS6	GSE-NEO6	brown	0.133645	-0.0509411	-0.0514257	0.0135918	0.19597	0.000974466	0.180455	0.0398274	0.00691729	0.00650884	0.0493443
CD300E	GSE-NEO2	blue	0.000802533	0.0119241	0.00825882	-0.0220517	0.00281956	0.0186058	-0.019403	-0.00660078	0.00169863	-0.0255982	-0.0246595
NTF3	GSE-NEO4	yellow	0.0408504	-0.0135056	-0.0336472	-0.0682042	0.0426452	-0.0212283	0.0868117	-0.0231134	-0.0272794	-0.0290039	-0.0460879
COL27A1	GSE-NEO4	yellow	0.0797213	-0.0537335	-0.0300847	-0.112838	0.122775	-0.0199172	0.0926309	-0.028556	-0.0564758	-0.0212749	-0.0480605
KIR2DL4	GSE-NEO5	pink	-0.0165458	0.0384745	0.0510206	-0.0313539	-0.0645478	0.00101609	-0.0623963	-0.0153803	-0.0134878	-0.0187706	-0.0398827
APOBEC3G	GSE-NEO5	pink	-0.0179522	0.0386866	0.0447135	-0.0216023	-0.0481126	0.103876	-0.0593267	-0.00279301	-0.0473595	-0.0285838	-0.0711515
SHISA9	GSE-NEO6	brown	0.0631427	-0.0601175	-0.0202963	-0.0893733	0.0973384	0.00359142	0.0734642	-0.026802	-0.0473082	-0.0282629	-0.0291988
HS3ST3A1	GSE-NEO4	yellow	0.0643362	-0.0612219	-0.042544	-0.115147	0.125659	-0.0268029	0.122689	-0.0362687	-0.0952251	-0.0248166	-0.0562929
HEY1	GSE-NEO3	green	0.0725158	0.029379	0.0113544	0.0499245	0.0537078	0.0138309	0.0337431	0.0247137	0.0143774	-0.0043373	0.0256052
EVI2B	GSE-NEO2	blue	-0.00976596	0.0317718	0.0518088	-0.0650589	-0.0270106	0.0557341	-0.0452802	-0.0431357	-0.0245055	-0.0333183	-0.08182
MVD	GSE-NEO10	magenta	0.0402196	0.0352547	0.0188265	0.00227899	0.00583143	0.0140392	0.00332125	0.066446	0.0785506	0.0425364	0.19149
ARHGAP11A	GSE-NEO9	black	-0.0265516	-0.0767323	-0.0268079	-0.126164	0.0708148	-0.0261715	0.105747	-0.0887431	-0.102817	0.0770296	-0.0907613
PARD6G-AS1	GSE-NEO7	purple	0.0143872	0.00908721	0.0145579	0.0367517	-0.00688724	0.0211296	-0.0207773	0.0818179	0.022935	0.000551463	0.0318648
HPR	GSE-NEO8	turquoise	0.0300593	0.0424465	0.0321665	0.11648	-0.0571039	0.0333275	-0.0528648	0.0249992	0.157572	0.020967	0.0910398
RGS13	GSE-NEO2	blue	0.00722977	0.0256082	0.0163596	-0.031184	-0.00135125	0.0623335	-0.010609	-0.029662	0.00104841	0.0117179	-0.0351072
CDH11	GSE-NEO10	magenta	0.244826	0.213718	0.0771135	0.238624	-0.0873272	0.0611284	-0.116735	0.247185	0.483632	0.062174	0.592866
NR0B1	GSE-NEO1	red	-0.0123612	3.86e-05	0.0117981	-0.0131176	-0.0262145	0.00216333	-0.0465562	-0.00108322	0.00703082	-0.0273235	-0.0421024
SERPINB9	GSE-NEO2	blue	0.00878159	0.0363387	0.0896319	-0.0446794	0.00860034	0.0747806	-0.0243994	-0.020017	0.0152391	-0.00960307	-0.0583998
DNAJC27	GSE-NEO8	turquoise	0.0550268	0.0623553	0.0304114	0.0967782	-0.033544	0.0399951	-0.0644745	0.0789046	0.177389	0.0152662	0.0874446
SLC9B2	GSE-NEO3	green	0.0738525	0.203794	0.0462629	0.665087	-0.104598	0.0756316	-0.219707	0.386573	0.358675	0.0680693	0.258244
DNAJB4	GSE-NEO8	turquoise	0.103732	0.115331	0.0726679	0.217478	-0.0596768	0.083609	-0.0997884	0.13749	0.322988	0.0245949	0.131132
HSD17B2	GSE-NEO8	turquoise	0.0783412	0.132244	0.0938206	0.233946	-0.0989925	0.0621986	-0.142911	0.177366	0.37991	0.0651579	0.333394
FAM129A	GSE-NEO3	green	0.0392055	0.0749423	0.00878728	0.0890303	0.0164835	0.0334596	-0.0037275	0.0640249	-0.057608	-0.00358992	-0.0297048
HOXA3	GSE-NEO6	brown	0.0555269	-0.0726679	-0.0304793	-0.126801	0.13427	-0.0154869	0.124022	-0.0570689	-0.0808988	-0.016399	-0.0555249
NABP1	GSE-NEO2	blue	0.0766007	0.0370687	0.0572498	-0.0257543	0.0137893	0.0838071	-0.0174337	0.00361646	0.150571	0.0211675	0.0220741
PEG10	GSE-NEO1	red	0.0133209	-0.00990831	-0.0023861	-0.0793778	0.041018	0.0053971	0.0364974	-0.0485511	-0.0484067	-0.0343906	-0.078987
HCLS1	GSE-NEO2	blue	-0.0175841	0.035277	0.066747	-0.0739962	-0.0386784	0.0782975	-0.0494372	-0.0568455	-0.0335852	-0.0194148	-0.0842145
CSPG4	GSE-NEO4	yellow	0.0892128	-0.0114341	-0.0563681	-0.0949525	0.10748	-0.0395465	0.0984111	-0.0427581	-0.0664107	-0.0338768	-0.0536234
AL031280.1	GSE-NEO3	green	0.0100516	0.0536999	0.0133569	0.11225	-0.0864782	0.00721179	-0.112408	0.0504222	0.0771476	-0.00134379	0.0267633
HEPACAM	GSE-NEO1	red	-0.0111597	0.00422801	0.0316584	-0.0140322	-0.0661518	0.0259734	-0.0691529	-0.00824012	-0.00482285	-0.0581141	-0.0597447
DIRAS2	GSE-NEO3	green	0.0205468	0.0658227	0.02558	0.239966	0.00507617	0.0118143	-0.0444507	0.150986	-0.0744925	0.0242618	0.00363342
AC006058.1	GSE-NEO6	brown	0.0431086	-0.0450094	0.00217239	-0.0422723	0.0508263	0.0209032	0.0556065	-0.0025152	-0.0135084	-0.0189863	-0.020524
SMARCC1	GSE-NEO6	brown	0.0813979	-0.120763	-0.0528744	-0.184152	0.220239	-0.0441085	0.219805	-0.0758339	-0.127124	0.00987654	-0.0610981
FMO2	GSE-NEO3	green	0.0206776	0.0190793	0.00474356	0.0634685	-0.00388249	0.0150937	-0.023072	0.0288031	0.0125483	-0.0149442	-0.0189602
TNFRSF1B	GSE-NEO2	blue	-0.012813	0.0528068	0.077365	-0.0321404	-0.0375493	0.0741845	-0.0728611	-0.0274599	-0.01473	-0.0232987	-0.0931336
AC005523.1	GSE-NEO3	green	-0.00151577	0.01306	-0.00343984	0.0115668	-0.014621	0.0116028	-0.0228575	-0.00694125	-0.00621151	-0.00936042	-0.0276198
PCSK2	GSE-NEO10	magenta	0.00867302	0.0360025	0.00301772	0.0203448	0.0254694	0.0111447	-0.0151851	0.0702423	0.0488957	0.0180391	0.0777852
SLIT3	GSE-NEO10	magenta	0.136624	0.140829	0.0626067	0.100934	-0.036281	0.0301328	-0.0543878	0.168364	0.225529	0.0499656	0.385705
NFKBID	GSE-NEO8	turquoise	0.0706761	0.108893	0.0787689	0.122286	-0.051474	0.0966941	-0.0853032	0.125535	0.352254	0.0611936	0.173803
CXCR6	GSE-NEO5	pink	-0.0292124	0.0235006	0.0332776	-0.0323289	-0.0560926	-0.00210177	-0.060992	-0.0123025	-0.0169762	-0.0301221	-0.0375345
LCK	GSE-NEO5	pink	-0.0415725	0.025176	0.0590156	-0.0583728	-0.0895228	0.0133682	-0.0819497	-0.0327179	-0.0319217	-0.0288263	-0.0632051
PTHLH	GSE-NEO6	brown	0.0551249	-0.0209518	-0.0092722	-0.0304919	0.0776496	0.00386242	0.0722242	-0.00164129	-0.0234924	-0.0133076	-0.0173948
EIF4EBP1	GSE-NEO6	brown	-0.023178	-0.171111	-0.0575466	-0.209009	0.179	-0.0469536	0.246644	-0.149761	-0.175825	0.0170445	-0.155142
SLC11A1	GSE-NEO2	blue	-0.0083883	0.000721306	0.0522895	-0.0474191	0.0149118	0.0649303	-0.0197954	-0.0379371	-0.017045	-0.0299404	-0.0690915
FLRT2	GSE-NEO8	turquoise	0.134701	0.129107	0.0680484	0.176611	-0.0978941	0.0511275	-0.0838744	0.143449	0.331257	0.0610241	0.33362
FSCN1	GSE-NEO6	brown	0.0385168	-0.118156	-0.0323611	-0.193787	0.182094	0.0066305	0.212147	-0.103161	-0.117409	-0.0271372	-0.124111
SPINT2	GSE-NEO3	green	0.0962079	0.215202	0.0624766	0.615558	-0.0936171	0.0996323	-0.210997	0.334232	0.394596	0.0785394	0.290539
SIGLEC1	GSE-NEO2	blue	0.00838915	0.00587644	0.0260558	-0.0454288	0.0120895	0.0528503	0.0133378	-0.0409121	-0.0171213	-0.000483258	-0.050902
GALNT15	GSE-NEO1	red	0.00778248	0.0254451	0.0221431	-0.0148368	-0.0304025	0.0154976	-0.0415488	-0.0119434	-0.0070274	-0.0398976	-0.0601328
TMEM123	GSE-NEO6	brown	0.0991203	-0.0891933	-0.0385795	-0.145671	0.218287	-0.0317916	0.218613	-0.0752501	-0.0753067	0.00641825	-0.062958
GSTM5	GSE-NEO8	turquoise	0.0382552	0.105136	0.0705753	0.269579	-0.0804337	0.0762392	-0.12191	0.180939	0.297689	0.0587875	0.243152
IGF2BP2	GSE-NEO4	yellow	0.0987103	-0.0824416	-0.0388041	-0.135662	0.175732	-0.0268598	0.14999	-0.0609579	-0.079613	-0.0209824	-0.0510431
EGR2	GSE-NEO8	turquoise	0.0971858	0.0462918	0.0424367	0.0247788	0.026113	0.0579003	-0.0123929	0.0379479	0.200285	0.00377033	0.0537989
CXCL12	GSE-NEO2	blue	0.0897315	0.018179	-0.0535254	-0.0135848	0.0611516	0.0020916	0.0311325	0.0100155	0.0126255	-0.00581878	0.0157903
ABCC4	GSE-NEO3	green	0.0301639	0.0117855	0.00963512	0.142037	0.0259716	-0.00716873	-0.0130138	0.0564571	-0.0848525	-0.000121457	-0.0877477
NEK8	GSE-NEO7	purple	0.0236401	0.0382679	0.023784	0.0664407	-0.020191	0.0233969	-0.0402847	0.0968121	0.0351007	0.00505473	0.0448192
ANP32B	GSE-NEO6	brown	-0.0536797	-0.188797	-0.0721608	-0.20905	0.250832	-0.0705494	0.318826	-0.152761	-0.200901	0.0971187	-0.181983
PHGDH	GSE-NEO6	brown	0.0250424	-0.0727216	-0.0283267	-0.119711	0.114877	-0.0132456	0.132354	-0.0660011	-0.0958219	0.0139608	-0.0787051
MATN3	GSE-NEO10	magenta	0.104028	0.00486827	0.0149401	-0.0909731	0.0331102	-0.00271054	0.0618509	-0.0157419	0.0962963	0.0331267	0.215784
C8orf34	GSE-NEO3	green	0.0111063	0.0731214	0.017849	0.273245	-0.0586652	0.012876	-0.124523	0.170481	-0.00424577	0.0147535	-0.0303695
CTSL	GSE-NEO8	turquoise	0.093126	0.21869	0.169862	0.492245	-0.0783009	0.116948	-0.224657	0.392001	0.387548	0.126147	0.303602
FKBP4	GSE-NEO6	brown	-0.0265862	-0.180839	-0.0768013	-0.264081	0.186157	-0.0676673	0.261525	-0.163376	-0.186372	0.049815	-0.135947
BHLHE41	GSE-NEO1	red	0.0334402	0.116038	0.0307456	0.0966132	-0.0353377	0.0343976	-0.0751586	0.0893675	0.00969221	-0.00553856	0.0181556
RND3	GSE-NEO8	turquoise	0.185368	0.128293	0.0553243	0.222538	0.0237164	0.0941159	-0.0592793	0.221593	0.485703	0.0647732	0.292176
CR1	GSE-NEO2	blue	-0.00743856	-0.00709662	0.00901103	-0.013809	-0.012734	0.0160592	-0.0152471	-0.014777	-0.00598106	-0.010846	-0.0237389
GLDN	GSE-NEO1	red	-0.013705	0.0068611	0.0209206	-0.0247996	-0.0363176	0.0244348	-0.0443623	-0.016439	-0.00545463	-0.0408511	-0.0611433
PLXDC1	GSE-NEO2	blue	0.0660249	0.0715655	-0.0186728	-0.00539775	0.025333	0.0682973	0.0108291	0.0017025	0.0230813	0.0112386	0.0232081
PPP1R14B	GSE-NEO6	brown	-0.0114028	-0.215772	-0.102735	-0.335487	0.30846	-0.0845657	0.42899	-0.172923	-0.22892	0.0593604	-0.047255
NRXN3	GSE-NEO10	magenta	0.0274855	0.0529597	0.0304782	0.0463397	-0.00619584	0.0175186	-0.0625586	0.148544	0.0776702	0.0330833	0.129484
IL6R-AS1	GSE-NEO2	blue	0.00277234	0.00922526	0.0098332	0.00502856	-0.00391939	0.0226863	-0.00568721	-0.00113982	0.0166535	-0.000367403	-0.0184434
MYOT	GSE-NEO1	red	-0.019287	0.00429089	0.00995196	-0.0098789	-0.0348343	0.0128052	-0.0410916	-0.00661802	-0.00351435	-0.022048	-0.0306554
CNP	GSE-NEO1	red	0.0205749	0.0709149	0.030036	-0.0161654	-0.0368812	0.0350591	-0.0538702	0.00848322	0.0204847	-0.0273705	-0.0155231
DUSP10	GSE-NEO6	brown	0.0389162	-0.0415573	0.000473518	-0.104169	0.0544786	0.0263071	0.041608	-0.0348449	-0.0280637	-0.0678397	-0.090612
SULT1C4	GSE-NEO8	turquoise	0.0513522	0.0483629	0.0300213	0.100075	-0.0214181	0.0246263	-0.0434531	0.0793338	0.108368	0.00950202	0.068447
TNFSF9	GSE-NEO8	turquoise	0.0420608	0.0462272	0.0519018	0.0743462	-0.0275328	0.0380478	-0.0652871	0.0592011	0.191284	0.00870632	0.0451337
RSL24D1	GSE-NEO4	yellow	-0.0286895	-0.172818	-0.0927842	-0.206244	0.280224	-0.0764959	0.306621	-0.14057	-0.177498	0.0123579	-0.158873
MIR193BHG	GSE-NEO4	yellow	0.0504286	-0.0142424	-0.0306215	-0.0700076	0.0608901	-0.0275001	0.102399	-0.0271916	-0.0320812	-0.045262	-0.0438318
ORC6	GSE-NEO6	brown	0.000802408	-0.0709222	-0.0246988	-0.128449	0.0875208	-0.0105087	0.120287	-0.070951	-0.0923909	0.0800869	-0.0620012
SPOCK2	GSE-NEO5	pink	-0.0200443	0.035569	0.0501241	-0.0312537	-0.0746347	0.0569645	-0.0722062	-0.0103926	-0.0123474	-0.034884	-0.044891
BGN	GSE-NEO10	magenta	0.26428	0.212225	0.0402498	0.211044	-0.0769561	0.0833565	-0.0775256	0.182637	0.539842	0.0358976	0.593431
SCN7A	GSE-NEO3	green	0.0181576	0.046155	0.0061888	0.14131	-0.0815537	0.00154026	-0.0817168	0.0326091	0.0353463	-0.0139426	-0.0258003
PCSK6	GSE-NEO1	red	0.0102512	0.025748	0.0146049	-0.0414421	-0.0378354	0.0274787	-0.0481407	-0.00221781	0.00372464	-0.0347888	-0.0279051
ERO1A	GSE-NEO4	yellow	0.0607479	0.0141856	-0.00372694	-0.0306044	0.117749	0.00286989	0.068101	0.0547638	0.0294019	-0.018448	-0.0148202
TACC1	GSE-NEO8	turquoise	0.122583	0.238282	0.108884	0.482598	-0.149278	0.1226	-0.258578	0.332535	0.484103	0.0540028	0.283601
ITGA2	GSE-NEO3	green	0.0343764	0.0280041	0.0287897	0.0863664	-0.0126829	0.00474695	-0.0112224	0.0409661	-0.020608	-0.0179848	-0.0557764
DPYSL3	GSE-NEO6	brown	0.139436	-0.0727074	-0.0306241	-0.148121	0.211446	0.00304365	0.211684	-0.021617	0.0238718	0.022793	0.131532
RASSF2	GSE-NEO8	turquoise	0.151934	0.176461	0.0923026	0.285819	-0.130567	0.100121	-0.139886	0.227401	0.354488	0.0499895	0.39537
KIF20A	GSE-NEO9	black	-0.0246631	-0.0675898	-0.0216347	-0.106809	0.0743594	-0.0156536	0.0926636	-0.0788207	-0.0912228	0.026463	-0.0727644
LINC01304	GSE-NEO7	purple	0.000233329	0.000375625	0.00471425	0.013137	-0.00551615	0.00421143	-0.0102492	0.0170752	-0.01117	0.00234993	0.00373566
ADAM28	GSE-NEO2	blue	0.0080055	0.0269548	0.0415129	-0.0502509	-0.0154022	0.0728638	-0.0252769	-0.0409302	-0.00847757	-0.0081023	-0.0570326
SLC13A3	GSE-NEO3	green	0.0101392	0.0428593	0.0115887	0.134436	-0.0547156	-0.00904233	-0.0747829	0.0612494	-0.00296401	-0.010333	-0.0532638
HEPN1	GSE-NEO1	red	-0.0279371	0.00768535	0.0190388	-0.0119187	-0.0673227	0.0187279	-0.0721183	-0.00598616	-0.0025146	-0.058462	-0.0606838
CMTM8	GSE-NEO4	yellow	0.0745154	0.0047	-0.00516465	-0.0601084	0.0995023	-0.0124448	0.0877242	0.00698525	0.0595585	-0.00589181	0.0745484
RNF217	GSE-NEO6	brown	0.123401	-0.0244988	-0.0138424	-0.0287407	0.110159	0.0126047	0.0848782	0.0144592	0.0225025	-0.0266729	0.018941
LSP1	GSE-NEO6	brown	-0.0171843	-0.0760344	0.00443518	-0.153026	0.0457574	-0.00137611	0.0359342	-0.0900612	-0.108229	-0.0557534	-0.11252
CMTM5	GSE-NEO1	red	-0.02747	0.0185487	0.0226863	-0.00762874	-0.0819085	0.0258689	-0.0740467	-0.00424135	-0.0203621	-0.0497125	-0.0605166
HOXB9	GSE-NEO4	yellow	0.0466159	-0.0969577	-0.0428243	-0.161526	0.16715	-0.036349	0.151205	-0.0803052	-0.108281	-0.0323623	-0.0849468
HIST2H2AC	GSE-NEO9	black	0.00617877	-0.00850485	0.0114205	-0.0240056	0.0442704	0.0333428	0.0353708	-0.0165269	-0.0312363	0.103192	-0.0409796
PLCXD3	GSE-NEO3	green	0.0364576	0.0263816	0.0167118	0.0977873	0.0204649	0.00371143	0.0106427	0.0282291	-0.0172067	0.00378002	-0.0155739
RNASE2	GSE-NEO2	blue	-0.00804984	-0.00755973	0.0151519	-0.0345137	0.0109293	0.0291402	0.00574834	-0.0315385	-0.0218293	3.04e-05	-0.0381139
HLA-DMA	GSE-NEO2	blue	0.0177899	0.0984776	0.147564	0.0608091	-0.0684401	0.0989314	-0.0978746	0.0744361	0.133706	0.048909	0.12557
GNA15	GSE-NEO2	blue	0.00281212	0.0146301	0.0294186	-0.0496539	0.00772816	0.0759381	-0.0161436	-0.0375098	-0.00521995	-0.0188271	-0.054605
SERINC5	GSE-NEO8	turquoise	0.0811889	0.0914113	0.0723454	0.218994	-0.077792	0.0652484	-0.13058	0.141272	0.280632	0.00226528	0.10611
AKAP6	GSE-NEO1	red	0.000961014	0.0547333	0.0178779	0.0026939	-0.0559607	0.0215046	-0.0744117	0.0204501	0.0254934	-0.0503376	-0.0511997
ALPL	GSE-NEO3	green	0.00388198	0.0492652	0.0268298	0.214965	0.0120175	0.018513	-0.0510777	0.0962929	-0.00578385	0.0195807	-0.00833116
TM7SF2	GSE-NEO3	green	0.0489394	0.131859	0.0632395	0.21829	0.00668505	0.047569	-0.055219	0.237274	0.101867	0.0680462	0.223892
NECAB1	GSE-NEO8	turquoise	0.0364696	0.192418	0.100208	0.453079	-0.164316	0.0936548	-0.241955	0.346625	0.328058	0.0807869	0.310802
DEK	GSE-NEO9	black	0.017515	-0.124555	-0.0659588	-0.147053	0.216108	-0.0318614	0.246753	-0.0960642	-0.12653	0.18474	-0.11149
YKT6	GSE-NEO4	yellow	0.0661281	-0.0617644	-0.0347122	-0.100905	0.155988	-0.0237359	0.132388	-0.026697	-0.0752386	-0.00718647	-0.0353868
LINC02269	GSE-NEO3	green	0.033687	0.0398933	0.0334934	0.174642	-0.000456809	0.00100966	-0.0165309	0.0760858	0.00110616	0.020971	0.00718355
DHRS3	GSE-NEO8	turquoise	0.103459	0.20444	0.0542305	0.576977	-0.128442	0.107958	-0.214862	0.336734	0.4614	0.0700955	0.345632
SLC25A44	GSE-NEO8	turquoise	0.080849	0.0662771	0.0660887	0.13005	-0.0125556	0.0722178	-0.0427535	0.099192	0.286805	0.037144	0.134799
FARP1	GSE-NEO6	brown	0.109213	-0.0929719	-0.062579	-0.146975	0.186985	-0.0226633	0.19351	-0.0871846	-0.117477	-0.0250717	-0.0773911
TNIP3	GSE-NEO5	pink	-0.0217261	0.0346338	0.0407133	-0.0298469	-0.0542382	0.00575404	-0.0604811	-0.0246163	-0.0140894	-0.0212086	-0.0335453
FAM53B-AS1	GSE-NEO1	red	-0.00203192	0.00757552	0.00916645	-0.00236106	-0.0202876	0.00360221	-0.0238815	-0.000126383	0.00151842	-0.0107616	-0.0133071
GPC5-AS1	GSE-NEO8	turquoise	0.0319842	0.0769211	0.0423715	0.120243	-0.0519172	0.0426913	-0.0542656	0.126522	0.169546	0.0491107	0.206891
AC006238.1	GSE-NEO8	turquoise	0.0150003	0.00958523	0.0165583	0.0260789	-0.015124	0.00573572	-0.0126274	0.0232407	0.0642405	0.00297677	0.0351766
NR4A1	GSE-NEO8	turquoise	0.16032	0.230617	0.0823128	0.342243	-0.134826	0.132886	-0.213821	0.2364	0.694298	0.0553523	0.334748
PLXNA4	GSE-NEO7	purple	0.040752	0.106018	0.0526965	0.238184	-0.060146	0.0329453	-0.0893305	0.284312	0.11258	0.0419895	0.17652
FAM210A	GSE-NEO4	yellow	0.035338	0.0226251	-0.00088628	-0.0157437	0.0608771	0.0172486	0.0380455	0.0224542	0.0708248	0.00886896	0.036738
CENPM	GSE-NEO9	black	-0.0296709	-0.0795109	-0.00950786	-0.144835	0.0631982	-0.0135244	0.105676	-0.0996779	-0.1207	0.0680849	-0.0977503
AC009404.1	GSE-NEO2	blue	0.0291702	0.0296532	-0.0113626	-0.0182127	0.00337822	0.0569682	-0.00164967	-0.0103235	0.0370365	0.00880559	-0.00319013
ETFB	GSE-NEO3	green	0.0753786	0.194307	0.111646	0.429336	-0.0127287	0.0785418	-0.123004	0.328095	0.155256	0.096967	0.227283
SLFN13	GSE-NEO6	brown	0.0327119	-0.0517662	-0.0171593	-0.0907468	0.0887671	-0.00759215	0.0625616	-0.0317535	-0.0611609	0.0296559	-0.0399045
RHOH	GSE-NEO5	pink	-0.0341271	0.0297225	0.0485623	-0.0477573	-0.071569	0.0171635	-0.0736851	-0.0258027	-0.023829	-0.0296569	-0.0576949
DNAJC6	GSE-NEO1	red	-0.00395957	0.0240743	0.0210355	-0.0193153	-0.0540803	0.0306384	-0.0715907	-0.00527733	0.00599883	-0.044927	-0.0648848
BAG3	GSE-NEO8	turquoise	0.0963282	0.100589	0.0544796	0.0580677	0.00921193	0.0710446	-0.0320868	0.107741	0.238431	0.0237125	0.150348
GIMAP8	GSE-NEO2	blue	0.0171016	0.0320576	0.0254321	-0.0454779	0.00911314	0.0553837	0.00210424	-0.031167	-0.00235887	0.005337	-0.0427099
SCML4	GSE-NEO5	pink	-0.0153137	0.0010614	-0.000988849	-0.0174592	-0.0300772	0.000656345	-0.034067	-0.0183334	-0.01135	-0.0249202	-0.0269537
TMOD1	GSE-NEO3	green	0.0202768	0.208736	0.0906915	0.555103	-0.0664958	0.0718526	-0.222865	0.396131	0.180326	0.0830451	0.161066
MCM4	GSE-NEO6	brown	0.030614	-0.0723614	-0.0328398	-0.122704	0.11822	-0.0239855	0.131233	-0.0571472	-0.0964207	0.0793783	-0.0476728
AP000911.1	GSE-NEO7	purple	0.0196856	0.02075	0.00561266	0.0437936	-0.00223985	0.0131105	-0.0162435	0.0872138	-0.0163757	0.00383911	0.0220401
FADS2	GSE-NEO7	purple	0.0863461	0.0479339	0.00606547	0.025096	0.0676156	0.0180051	0.0178991	0.1714	0.0432726	0.046788	0.207134
POU6F2	GSE-NEO3	green	0.0378671	0.0572492	0.0281436	0.18609	-0.0435918	0.00656615	-0.0597248	0.0831073	0.0622392	0.00581566	-0.0204025
CSF1	GSE-NEO8	turquoise	0.105397	0.104854	0.0639141	0.169911	-0.0619398	0.0691259	-0.0817067	0.124817	0.277659	0.0160813	0.176277
SDC4	GSE-NEO6	brown	0.070471	-0.0709081	-0.0435954	-0.117278	0.154777	-0.0214625	0.138962	-0.0442582	-0.079923	0.00116416	-0.0734698
VSTM2B	GSE-NEO1	red	-0.0062886	0.000888738	0.00106802	-0.0150258	-0.0314671	0.0126425	-0.0184047	-0.0139206	-0.0205701	-0.0157092	-0.031112
TMTC2	GSE-NEO1	red	0.000357385	0.0160971	0.0218468	-0.0347524	-0.0196752	0.0208844	-0.0311859	-0.00383095	-0.00874434	-0.0539685	-0.0770247
HEG1	GSE-NEO10	magenta	0.185375	0.0532589	0.0354552	-0.0401553	0.100962	0.0420085	0.0564736	0.10212	0.233512	0.026779	0.310648
AC068196.1	GSE-NEO5	pink	-0.0048976	0.0158589	0.0221351	-0.0103809	-0.0129272	0.00111211	-0.0234492	-0.00180389	-0.00393077	-0.00192265	-0.00970512
ABI3BP	GSE-NEO7	purple	0.145603	0.180578	0.0785172	0.329861	-0.0746387	0.0609814	-0.128232	0.319962	0.242293	0.0577402	0.292918
ITGA8	GSE-NEO8	turquoise	0.0306486	0.0182699	0.000159015	0.0146523	-0.0151523	0.0163544	-0.000608219	-0.00254227	0.0574766	-0.0123536	0.024693
SCG5	GSE-NEO7	purple	0.0640141	0.119818	0.0600058	0.120667	-0.0348126	0.056831	-0.0587825	0.261048	0.155727	0.0699077	0.329911
KIF2C	GSE-NEO9	black	-0.0394641	-0.0804873	-0.0279985	-0.128311	0.0593436	-0.0144438	0.0963436	-0.0967345	-0.11112	0.0250798	-0.0979758
PLXNC1	GSE-NEO3	green	0.0851718	0.0883854	0.0379041	0.24027	0.0191206	0.0411646	-0.0358619	0.145922	0.016683	0.0165236	0.0922709
CD82	GSE-NEO9	black	0.0108753	-0.0313475	0.0170828	-0.0651996	0.0537035	0.0151797	0.03631	-0.0216648	-0.0395203	0.018685	-0.0522343
SEMA3A	GSE-NEO6	brown	0.0789641	-0.0436854	-0.0277566	-0.0780803	0.110542	-0.00989817	0.0704928	-0.0192235	-0.0431249	-0.031131	0.00232119
MIDN	GSE-NEO8	turquoise	0.187482	0.155915	0.0540511	0.296876	0.0160615	0.12788	-0.0921217	0.231487	0.521376	0.0391283	0.231716
KCMF1	GSE-NEO4	yellow	0.0443835	-0.0272372	-0.0180262	-0.0771973	0.143745	-0.0204126	0.131083	-0.00360615	0.00872565	0.0150182	0.016779
GDF10	GSE-NEO3	green	0.094936	0.0582375	0.0283121	0.108629	-0.0464421	-0.00117847	-0.0277691	0.0239514	0.108119	0.0131092	0.108112
PTGFR	GSE-NEO4	yellow	0.0496261	-0.0152445	-0.024623	-0.0448769	0.0437286	-0.0143184	0.0610692	-0.0145436	-0.0171823	-0.0315865	-0.00568053
ZFAND5	GSE-NEO8	turquoise	0.192311	0.0733883	0.0669666	0.146798	0.0323591	0.0943862	-0.0226098	0.0799654	0.42808	0.0331269	0.152549
NCF1	GSE-NEO2	blue	-0.00501633	-0.0035674	0.0309309	-0.0583068	0.017738	0.0458334	0.00166299	-0.0429735	-0.0236549	-0.0146226	-0.0637719
E2F7	GSE-NEO6	brown	0.00904521	-0.0754134	-0.0273187	-0.130748	0.0871074	-0.00836959	0.110632	-0.0798835	-0.0945543	0.03753	-0.0828784
FILIP1	GSE-NEO8	turquoise	0.0423445	0.0602554	-0.00488516	0.0377891	-0.0136575	0.032583	-0.0131977	-0.0167023	0.0604563	-0.00419966	-0.064039
CMKLR1	GSE-NEO2	blue	0.0506281	0.031294	0.0271754	-0.0184305	0.0299718	0.0706731	0.0210952	-0.0323204	0.0128503	-0.00201803	-0.022677
LMNB1	GSE-NEO9	black	-0.0159051	-0.0936684	-0.0170747	-0.14299	0.0990648	-0.0223572	0.111231	-0.0939782	-0.113988	0.0685184	-0.088039
RPL37	GSE-NEO4	yellow	-0.129921	-0.288307	-0.143816	-0.298996	0.351103	-0.130795	0.398413	-0.263277	-0.413378	-0.025169	-0.354494
KLK8	GSE-NEO7	purple	0.00964112	0.0525006	0.0197311	0.119495	0.0429817	0.0197208	-0.0143961	0.180336	-0.027367	0.0243228	0.0636814
PRTG	GSE-NEO6	brown	0.11414	-0.0222928	-0.0194907	-0.0855191	0.112448	-0.0145154	0.114498	-0.00967864	-0.0183179	-0.0272128	0.021646
TGIF1	GSE-NEO8	turquoise	0.109644	0.0729366	0.0671727	0.0477276	0.0049289	0.0675641	-0.0115018	0.0747809	0.300311	0.0268671	0.178519
TIFA	GSE-NEO8	turquoise	0.0849058	0.0929325	0.0609452	0.140686	-0.0316575	0.0689593	-0.0601279	0.115089	0.339776	0.0572306	0.186863
SDS	GSE-NEO2	blue	-0.0118032	0.00357114	0.0159152	-0.015316	-0.00745433	0.0181545	-0.0259233	-0.0189893	-0.0030595	-0.00351499	-0.0201727
SEC61G	GSE-NEO6	brown	0.0109016	-0.181955	-0.0613063	-0.214151	0.291524	-0.045615	0.356489	-0.11979	-0.200028	0.0064139	-0.128572
APOBEC3H	GSE-NEO5	pink	-0.0142465	0.0212442	0.0403487	-0.0271103	-0.0455949	0.00797799	-0.0434932	-0.0088937	-0.0126529	-0.0078444	-0.0350821
CSTA	GSE-NEO2	blue	-0.00624291	0.011255	0.0240073	-0.0329107	0.0154778	0.0507681	-0.0257379	-0.0263312	-0.0148727	-0.0240204	-0.0506687
INTS6	GSE-NEO3	green	0.102579	0.159857	0.0637227	0.232401	-0.090063	0.0686281	-0.172835	0.180938	0.188105	0.0264417	0.135313
SOCS3	GSE-NEO8	turquoise	0.167952	0.2566	0.14323	0.289093	-0.129887	0.141596	-0.235279	0.267828	0.721523	0.0780884	0.392214
LPAR6	GSE-NEO2	blue	0.0637356	0.0727364	0.0496451	0.034932	-0.0221531	0.083598	-0.0494481	0.0252414	0.111194	0.022168	0.0671701
ATAD2	GSE-NEO9	black	0.0070377	-0.0231538	0.00784741	-0.0465286	0.0544833	0.003425	0.0597923	-0.0118733	-0.0580705	0.141977	-0.0459764
HES6	GSE-NEO1	red	0.0165049	0.0226474	0.00545687	-0.0242251	0.0152648	0.0139226	0.00981328	0.0216617	0.0172376	0.0208284	0.00354128
CCDC141	GSE-NEO5	pink	-0.0158557	0.0266011	0.0349279	-0.0287127	-0.0549073	0.0177425	-0.0603539	-0.016266	-0.00789346	-0.0319921	-0.0321875
AC005224.3	GSE-NEO10	magenta	0.0520621	0.0509908	0.0262462	-0.0256762	-0.0238816	0.00698439	-0.0302428	0.04437	0.106847	0.015835	0.132128
KLRC2	GSE-NEO1	red	-0.00213296	-0.00572066	0.00507937	-0.0211959	-0.0171291	0.0104366	0.00772741	-0.0149759	-0.0151803	-0.00765977	-0.0295284
LINC01583	GSE-NEO4	yellow	0.06255	-0.0316135	-0.0294419	-0.0837583	0.0678653	-0.0382808	0.0786637	-0.0368945	-0.0467498	-0.0532227	-0.0484558
CDCA7	GSE-NEO6	brown	0.0367951	-0.0740536	-0.0182541	-0.117802	0.100763	-0.00333226	0.0786386	-0.05729	-0.0791749	0.0464407	-0.0629622
MT-ND4L	GSE-NEO3	green	0.0630835	0.0334138	0.0331737	0.173292	0.113911	0.0447743	-0.0102572	0.139197	-0.133684	0.00315514	-0.0835763
AL022323.4	GSE-NEO3	green	-0.00631278	0.061399	-0.00625677	0.135572	-0.130488	0.00381047	-0.163511	0.0770597	0.0201196	-0.0287497	0.00920185
SYTL3	GSE-NEO5	pink	-0.0326892	0.0291511	0.0589375	-0.0540959	-0.08606	0.0459639	-0.0899892	-0.0267366	-0.030665	-0.0508025	-0.0724401
CLIC6	GSE-NEO3	green	0.0291723	0.0843458	0.039909	0.288485	-0.0291147	0.019997	-0.0756003	0.145546	0.020825	0.0296941	0.0133053
GPR65	GSE-NEO2	blue	-0.0248069	0.0168052	0.0400272	-0.05407	-0.0408872	0.0382713	-0.0564611	-0.0432097	-0.0270054	-0.0255758	-0.0682884
PLLP	GSE-NEO1	red	-0.0118142	0.0418399	0.0322058	0.0205346	-0.0756084	0.0317343	-0.0882882	0.0204271	0.0159846	-0.0478112	-0.0445387
KLF6	GSE-NEO8	turquoise	0.207244	0.132235	0.136675	0.138095	-0.00984474	0.155051	-0.0975465	0.15754	0.558811	0.0131891	0.20471
SCT	GSE-NEO8	turquoise	0.0537942	0.113446	0.0754825	0.119163	-0.0689628	0.0474919	-0.0981297	0.130525	0.278439	0.0505818	0.231634
FMO1	GSE-NEO8	turquoise	0.0875872	0.133926	0.0899784	0.228552	-0.143535	0.0687279	-0.148019	0.15559	0.384885	0.0756462	0.349596
AKR1B10	GSE-NEO3	green	-0.00811268	0.0147384	0.0174902	0.0999538	-0.00648891	0.0096245	-0.0316583	0.0447115	0.00828236	0.0083957	-0.0198472
MRS2	GSE-NEO6	brown	0.0146505	-0.0869501	-0.0281641	-0.121364	0.116952	-0.0313027	0.129663	-0.056472	-0.0645862	0.0351568	-0.0208418
TSC22D4	GSE-NEO1	red	0.0232006	0.104412	0.0404315	0.0513049	-0.070276	0.0557982	-0.110598	0.0550346	0.0632428	-0.0382519	-0.00296991
PLEC	GSE-NEO4	yellow	0.136408	-0.00781927	-0.0259345	-0.0333332	0.167816	-0.0189778	0.129103	0.0303469	-0.0138277	-0.0195631	0.0317665
NCL	GSE-NEO6	brown	-0.00702205	-0.153425	-0.0550886	-0.226116	0.22637	-0.0453102	0.311161	-0.119946	-0.135821	0.0732204	-0.0931961
NTRK3	GSE-NEO7	purple	0.11531	0.191237	0.0805599	0.346391	-0.0871156	0.0638948	-0.176689	0.356272	0.238938	0.0685814	0.307614
EMP2	GSE-NEO7	purple	0.0805322	0.143442	0.0422397	0.191589	0.0488496	0.0696299	-0.0417201	0.292415	0.12665	0.067248	0.191402
TRAT1	GSE-NEO5	pink	-0.0290499	0.0386753	0.0458574	-0.0344375	-0.0756363	0.000976665	-0.0776488	-0.020983	-0.0181769	-0.0311627	-0.0440686
EPAS1	GSE-NEO7	purple	0.109151	0.145822	0.0438745	0.178863	-0.0228016	0.0674033	-0.0487648	0.244429	0.140532	0.0305188	0.167407
LBH	GSE-NEO10	magenta	0.0629307	0.123986	0.0719357	0.154119	-0.0429029	0.0409907	-0.0925462	0.171468	0.203339	0.037515	0.230578
SLC4A4	GSE-NEO7	purple	0.0636708	0.242035	0.0865838	0.54071	-0.186558	0.0636201	-0.295545	0.47585	0.304211	0.073684	0.325334
APOBEC3B	GSE-NEO9	black	-0.00854779	-0.0188937	-0.00340731	-0.024344	0.00897686	0.00571642	0.0140738	-0.0233729	-0.0259226	0.0112575	-0.0158965
AC092807.3	GSE-NEO8	turquoise	0.0961121	0.0365871	0.0339197	0.071279	-0.00680498	0.0296633	-0.0178615	0.0517707	0.201579	0.0210662	0.152978
ST8SIA4	GSE-NEO2	blue	0.0180596	0.0331831	0.054268	-0.0545775	0.0163314	0.0631834	-0.0046586	-0.0350612	-0.0168536	-0.0160678	-0.0597504
SDC1	GSE-NEO6	brown	0.0644032	-0.100531	-0.0349096	-0.143917	0.160132	-0.0102722	0.127858	-0.0684364	-0.0865608	0.026544	-0.0262375
CLEC9A	GSE-NEO2	blue	0.00072093	0.0177236	0.0157601	-0.0189971	0.00409591	0.0492938	-0.0153179	-0.0214831	-0.00157488	0.0140465	-0.0295272
KLF3	GSE-NEO3	green	0.0624257	0.140742	0.0661567	0.249973	-0.0239937	0.0639019	-0.10052	0.229895	0.155633	0.0319569	0.158482
RBP1	GSE-NEO3	green	0.0096786	-0.036826	0.00414564	0.126269	0.136722	0.0161262	0.0836297	0.0851966	-0.0891793	0.03182	-0.0414496
CD96	GSE-NEO5	pink	-0.0309172	0.022847	0.0488372	-0.0400233	-0.0663601	0.00325564	-0.0717766	-0.0193076	-0.0206678	-0.0229312	-0.0452008
ALDH1A3	GSE-NEO6	brown	0.0183423	-0.0386275	-0.0178698	-0.047542	0.0857982	-0.0203109	0.0735713	-0.0379758	-0.0573237	0.00684048	-0.0443138
PCNX4	GSE-NEO8	turquoise	0.126081	0.112371	0.0773761	0.161438	-0.0439806	0.0772137	-0.0920504	0.132343	0.329698	0.0326952	0.174845
PAWR	GSE-NEO6	brown	0.125025	-0.0449096	-0.0460142	0.00816501	0.14089	-0.0171624	0.140178	0.0323178	0.0972629	0.0375946	0.0598245
AC007952.4	GSE-NEO2	blue	0.0237422	0.0498084	-0.0194356	0.00638511	-0.0186044	0.0649874	-0.0586883	-0.00592521	0.00914643	0.00234678	-0.0806993
SGO1	GSE-NEO9	black	-0.0365804	-0.0938722	-0.0248293	-0.132793	0.0753127	-0.0211224	0.113258	-0.0965319	-0.113916	0.0665299	-0.0896122
COL5A3	GSE-NEO6	brown	0.0882976	-0.0237476	-0.0190093	-0.075649	0.0967731	0.00188014	0.0861714	-0.0402147	-0.0234019	-0.0173575	-0.00135766
GABRE	GSE-NEO10	magenta	0.0854984	0.0921224	0.047193	0.0409444	-0.0692551	0.0250785	-0.0775305	0.0876146	0.215477	0.0240763	0.264599
EPHX1	GSE-NEO3	green	0.12462	0.239144	0.121651	0.554883	-0.0889582	0.0786547	-0.213518	0.34024	0.357686	0.0848197	0.307634
CCNL1	GSE-NEO8	turquoise	0.176328	0.21729	0.121934	0.278319	-0.122864	0.1337	-0.238463	0.24198	0.680076	0.0502773	0.28433
NFKBIA	GSE-NEO8	turquoise	0.175221	0.27321	0.168296	0.337253	-0.113107	0.158534	-0.228337	0.2887	0.668905	0.0919706	0.365411
2023-09-09	GSE-NEO4	yellow	0.0676863	-0.0593949	-0.0286687	-0.162902	0.173774	-0.0109381	0.167731	-0.0576775	-0.0874369	-0.0256389	-0.0586791
RGS18	GSE-NEO2	blue	0.00208347	0.0170804	0.0245482	-0.0338778	0.00749645	0.0706045	0.000186763	-0.0271339	-0.00462544	0.00737732	-0.0422994
IGF2BP3	GSE-NEO6	brown	0.0891043	-0.108402	-0.0419514	-0.15052	0.177743	-0.0196093	0.14487	-0.0679198	-0.0984029	-0.0333117	-0.05195
ANGPTL5	GSE-NEO3	green	0.0205579	0.0259763	0.0143303	0.0526353	0.0198875	0.0168432	0.00589437	0.0324662	0.00660983	-0.0141125	-0.00514407
BOC	GSE-NEO10	magenta	0.182675	0.197354	0.0935023	0.206702	-0.153949	0.0671328	-0.148879	0.19705	0.475046	0.0670825	0.548186
DACT1	GSE-NEO10	magenta	0.131728	0.0698634	0.0216337	0.019287	0.0399085	0.0224003	0.0316984	0.0838975	0.155019	0.0288468	0.234146
SLC38A5	GSE-NEO4	yellow	0.0406071	-0.0143619	-0.0196926	-0.0620567	0.0509297	-0.018959	0.0697723	-0.0238585	-0.0228601	-0.0278627	-0.0306296
CASS4	GSE-NEO2	blue	0.00565871	0.0335105	0.0292683	-0.0273711	0.000748634	0.0664477	-0.0118188	-0.0246915	-0.00264748	0.00246272	-0.0315824
SVIL	GSE-NEO6	brown	0.147466	-0.0475702	-0.028573	-0.0475452	0.160594	-0.0187441	0.151128	0.011594	0.0457489	-0.000286033	0.0742124
CEBPA	GSE-NEO2	blue	0.0179332	0.0281141	0.040391	-0.0294303	0.0186707	0.0592605	-0.00491393	-0.0159856	0.000966987	0.00819444	-0.0361393
PTPRR	GSE-NEO4	yellow	0.0205359	-0.0813028	-0.0618885	-0.134916	0.0919465	-0.0512259	0.123537	-0.0788718	-0.0963905	-0.0283411	-0.0927218
IQGAP3	GSE-NEO9	black	0.00264272	-0.0730452	-0.036186	-0.116859	0.098598	-0.020809	0.0919873	-0.0851969	-0.0928802	0.0309251	-0.0777929
CPB1	GSE-NEO1	red	-0.0033972	-0.00126317	-0.00467082	-0.00240958	0.00676597	0.00238563	-0.00687929	0.00673585	0.00358341	-0.00782805	-0.00407439
AC098613.1	GSE-NEO2	blue	0.00542722	0.00936215	0.00501623	-0.00390483	0.0048239	0.00474208	-0.00248721	-0.00186209	-0.00180766	0.00186885	-0.00511314
PKM	GSE-NEO4	yellow	-0.00836275	-0.191456	-0.0889392	-0.294845	0.361909	-0.0737412	0.377243	-0.111001	-0.254533	0.0339146	-0.0873249
CERCAM	GSE-NEO6	brown	0.0786952	-0.0856587	-0.0225539	-0.133194	0.145336	-0.00328247	0.126633	-0.0608446	-0.0733467	-0.0463482	-0.0350297
BMPER	GSE-NEO7	purple	0.0465499	0.0578523	0.0237955	0.0665995	0.0156861	0.00487758	-0.0214607	0.10849	0.0367248	0.00987012	0.0257865
ELL2	GSE-NEO2	blue	0.0835414	0.0450814	0.11383	0.0266899	-0.0134242	0.078805	-0.0430658	0.00662895	0.164277	-0.0292971	-0.0249472
ZSWIM6	GSE-NEO6	brown	0.0938343	-0.0265471	0.00320225	-0.0888971	0.103921	0.0409551	0.0771777	-0.0126412	-0.0335286	-0.0133378	-0.049239
GINS2	GSE-NEO6	brown	-0.0192797	-0.0758364	-0.0272798	-0.12146	0.0949217	-0.0151916	0.130949	-0.0716322	-0.103369	0.0899426	-0.0639635
ANXA2	GSE-NEO6	brown	-0.0474813	-0.29445	-0.149187	-0.400414	0.362133	-0.121848	0.530266	-0.223779	-0.278851	0.0475953	-0.0475595
RORA	GSE-NEO4	yellow	0.111022	0.0538641	0.00368599	0.00306012	0.0379527	0.0107586	0.0580007	0.0431804	0.0981368	-0.0377345	0.0581695
SNRPE	GSE-NEO6	brown	-0.0251203	-0.205394	-0.0788948	-0.217119	0.259832	-0.0488689	0.353789	-0.141968	-0.226601	0.0537717	-0.150881
PTPN22	GSE-NEO5	pink	-0.0425736	0.0252577	0.0529977	-0.0531486	-0.0788333	0.0170608	-0.0798166	-0.034266	-0.0282888	-0.0391301	-0.0672319
NELL1	GSE-NEO7	purple	0.0362705	0.0485153	0.0135183	0.116187	-0.0118913	0.0184765	-0.0172268	0.143667	0.02819	0.0120611	0.0781432
FOXP3	GSE-NEO5	pink	-0.00718143	0.00966081	0.0111127	-0.0136264	-0.0293169	-0.00030916	-0.0303659	-0.0183655	-0.0102397	-0.0258595	-0.0110861
PLAC1	GSE-NEO9	black	0.00403927	-0.00955824	-0.0105426	-0.0138234	0.00617027	9.2e-06	0.00889859	-0.00475315	-0.0128664	0.0181358	-0.0106131
KIF11	GSE-NEO9	black	-0.00711767	-0.0576891	-0.0147325	-0.112797	0.0600859	-0.0169052	0.0884462	-0.0668063	-0.0852082	0.0573206	-0.0657245
PNP	GSE-NEO8	turquoise	0.0513693	0.0621009	0.0458197	0.0524635	0.00655538	0.0681857	-0.0196579	0.046844	0.162174	0.0416684	0.0532999
TGFB2	GSE-NEO6	brown	0.122237	0.0164899	0.00829656	0.0611029	0.122067	0.0161516	0.023974	0.150692	0.0500348	0.033971	0.150043
INSR	GSE-NEO7	purple	0.0435273	0.110992	0.0432882	0.247919	-0.0719082	0.0410277	-0.153276	0.287058	0.0485645	-0.00327255	0.067388
TAGAP	GSE-NEO2	blue	-0.0172788	0.0259251	0.0329642	-0.0423277	-0.0309222	0.0404106	-0.0454118	-0.0373839	-0.0155974	-0.0211234	-0.049437
PTCH1	GSE-NEO3	green	0.0549428	0.056799	0.019933	0.119027	-0.00888451	0.00438559	-0.0301155	0.0660569	0.0150529	-0.00267954	0.0209319
GNG11	GSE-NEO3	green	0.070593	0.0505489	0.0173955	0.131582	0.093346	0.0297717	0.055905	0.0558655	-0.0740475	0.0119224	-0.0256943
NUAK2	GSE-NEO6	brown	0.0371188	-0.0316526	0.00295372	-0.0166906	0.0613902	0.012878	0.0733716	0.0234861	0.0126312	0.00365282	-0.0272708
SIX1	GSE-NEO3	green	0.0910976	0.250583	0.114015	0.475167	-0.160439	0.0585321	-0.26314	0.349535	0.321607	0.0943149	0.362676
FKBP5	GSE-NEO3	green	0.13961	0.175699	0.0556605	0.390806	-0.103029	0.074668	-0.177202	0.175055	0.295012	-0.0125001	0.128974
PREX1	GSE-NEO1	red	-0.00567766	0.0429546	0.0501297	-0.0545383	-0.0612203	0.0793371	-0.0675041	-0.0437508	-0.0141285	-0.0345824	-0.0930045
ASS1	GSE-NEO7	purple	0.0108519	0.127864	0.0683292	0.311205	0.0203961	0.0490151	-0.0832004	0.326385	0.0553267	0.0484407	0.121415
C1QTNF4	GSE-NEO3	green	0.0696054	0.0675092	0.0418421	0.137718	-0.000992423	0.0157318	-0.0076031	0.0505612	0.0260279	0.0198352	0.0491824
NR2F1-AS1	GSE-NEO7	purple	0.0342686	0.0463109	0.00574918	0.0989535	-0.00554347	0.0131901	-0.0242073	0.113649	0.00611494	-0.00983427	0.0446772
LINC01133	GSE-NEO3	green	0.0134399	0.0975356	0.0416446	0.196314	-0.00131403	0.0280252	-0.0745452	0.183403	0.0694241	0.0362894	0.1393
ANGPTL2	GSE-NEO1	red	0.0249094	0.073165	0.0268105	0.016364	-0.0357015	0.0300671	-0.055412	0.0258015	0.0688142	-0.0432488	-0.0333923
CCND2	GSE-NEO10	magenta	0.182711	0.157265	0.0113829	0.262868	0.0228007	0.0541066	-0.0434767	0.271935	0.328157	0.0493573	0.434231
KCNH1	GSE-NEO6	brown	0.0592092	-0.0690678	-0.0175171	-0.0998985	0.09377	0.00121818	0.0666907	-0.0263678	-0.0600722	-0.0247069	-0.0399693
NSUN6	GSE-NEO3	green	0.0403964	0.0276434	0.00102941	0.0259121	-0.031952	0.0148094	-0.0468146	0.0218175	0.0187877	-0.000193695	-0.00830915
ASCL2	GSE-NEO2	blue	0.0126143	0.0221061	0.00702913	-0.0226147	0.0221546	0.0356129	0.00268116	-0.0166529	-0.00914172	0.00649273	-0.031127
HIC1	GSE-NEO8	turquoise	0.0829765	0.107997	0.0538728	0.211386	-0.0367542	0.0751967	-0.0706601	0.162938	0.286975	0.0458182	0.178376
RAB11FIP4	GSE-NEO4	yellow	0.0226043	-0.0392525	-0.0263425	-0.0974219	0.0479975	-0.0292966	0.043863	-0.0465818	-0.0665187	-0.0549308	-0.0910194
MCM6	GSE-NEO6	brown	0.037475	-0.069998	-0.0230764	-0.107995	0.126072	-0.0180231	0.117694	-0.0465372	-0.0728804	0.0870564	-0.0241905
ENO1	GSE-NEO4	yellow	-0.0436572	-0.171476	-0.0645758	-0.236858	0.26849	-0.0727444	0.319758	-0.15089	-0.149128	0.0526229	-0.0972025
LEPR	GSE-NEO8	turquoise	0.109735	0.298364	0.211541	0.558737	-0.225585	0.122284	-0.339892	0.409446	0.487838	0.12045	0.444369
CSF3R	GSE-NEO2	blue	0.01216	0.0292078	0.0285085	-0.0413751	0.0010779	0.0689908	-0.00998413	-0.0376896	-0.00121168	0.00154582	-0.0510484
TSPAN5	GSE-NEO3	green	0.0901815	0.0486595	0.0374226	0.192909	0.0447675	0.0305702	0.00179946	0.105894	-0.00143155	-0.00947844	-0.0130097
RIPK4	GSE-NEO8	turquoise	0.0420874	0.0829199	0.0489864	0.100654	-0.0255448	0.0540538	-0.0544548	0.123603	0.267456	0.0378132	0.213291
PADI2	GSE-NEO1	red	-0.021775	0.00999483	0.0138955	-0.0264013	-0.0650253	0.0140685	-0.0732369	-0.0238397	-0.0237494	-0.0448641	-0.0641637
ASB11	GSE-NEO3	green	0.00793864	-5.95e-05	-0.00886913	0.0100286	-0.00168163	0.00726256	-0.00332444	0.00674014	0.00405893	0.00109041	-0.00498472
DCSTAMP	GSE-NEO2	blue	0.000914503	0.0060177	-0.0011106	0.000489462	0.015199	0.0175779	0.00954492	0.00509394	0.00975576	-0.00516543	0.00240367
NCR1	GSE-NEO5	pink	-0.00763681	-0.00482348	0.0157919	-0.00560405	-0.0144382	-0.000807873	-0.0138036	-0.00124501	-0.000437226	-0.00677757	-0.0092474
TCEAL4	GSE-NEO3	green	0.0534356	0.0734959	0.0951944	0.236635	0.0614883	0.0401263	-0.034801	0.191416	0.0840284	0.0767477	0.129707
NAV2	GSE-NEO1	red	0.0542748	0.0269953	0.00716968	-0.0464083	0.025305	0.028693	-0.000940328	-0.00471476	-0.00562306	-0.0386093	-0.0269874
GRIA2	GSE-NEO1	red	0.0154733	-0.00553811	0.0135925	-0.0100716	-0.0216092	0.0160564	-0.0134406	0.00617556	-0.00732022	-0.0231019	-0.0388758
LZTS1	GSE-NEO6	brown	0.0636951	-0.0795014	-0.0453898	-0.126777	0.14463	-0.0055061	0.112954	-0.0595188	-0.0806434	-0.0102666	-0.0579091
SERTAD4-AS1	GSE-NEO6	brown	0.108961	-0.0313659	-0.0260755	-0.135908	0.103518	-0.0170985	0.142334	-0.0232869	0.0454687	-0.0144706	0.132721
DSC3	GSE-NEO7	purple	0.0546024	0.0694214	0.0272783	0.123663	0.0127231	0.0271488	6.19e-05	0.246655	0.0594058	0.0459135	0.144264
ABCC9	GSE-NEO8	turquoise	0.0818929	0.102069	0.0478914	0.229043	-0.0581258	0.0645446	-0.0851997	0.167729	0.224328	0.044151	0.174912
SPRY2	GSE-NEO1	red	0.0725606	0.0723499	0.0417364	-0.0206687	0.00317733	0.050663	0.000746175	0.0785444	0.130244	-0.00434013	0.0765342
PCDHGA10	GSE-NEO10	magenta	0.0843321	0.109406	0.0621114	0.0710295	-0.0468861	0.0336458	-0.0648939	0.139691	0.258515	0.035331	0.302876
FOSB	GSE-NEO8	turquoise	0.201112	0.207958	0.160561	0.274155	-0.0942528	0.192462	-0.236643	0.224252	0.621153	0.0300589	0.240121
JUNB	GSE-NEO8	turquoise	0.144572	0.324892	0.225667	0.380356	-0.181222	0.178367	-0.336367	0.321354	0.648598	0.0911771	0.304108
PTTG1IP	GSE-NEO4	yellow	0.14883	0.0434929	0.00644818	0.018774	0.190306	0.0327898	0.12683	0.108406	0.0917492	0.0419905	0.148311
GAS7	GSE-NEO1	red	-0.00332254	0.0413549	0.00962301	-0.0170328	-0.0458698	0.0370076	-0.0634767	-0.00947888	-0.0319727	-0.0522033	-0.0999226
S100A7	GSE-NEO4	yellow	0.0033498	-0.0104391	-0.0119008	-0.0306697	0.0103897	-0.00529172	0.0304476	-0.0125371	-0.0169315	-0.0311641	-0.0243835
PLPP2	GSE-NEO3	green	0.00986252	0.059598	0.0412566	0.100025	-0.0296472	0.0354093	-0.0666206	0.0768713	0.0225961	-0.00427467	0.00374795
BUB1	GSE-NEO9	black	-0.0416145	-0.078592	-0.0323948	-0.139464	0.0706791	-0.0360149	0.1244	-0.106314	-0.116819	0.0444266	-0.0990231
CAB39L	GSE-NEO7	purple	0.0456796	0.120525	0.0526538	0.322545	-0.0688148	0.0542851	-0.0989639	0.282764	0.126096	0.0470678	0.168865
ANGPTL7	GSE-NEO3	green	0.0197625	0.0309432	0.0170051	0.104002	0.0221432	0.00796008	0.00425104	0.0531491	-0.015932	0.0098184	-0.00410621
GNAL	GSE-NEO7	purple	0.0116979	0.0663008	0.0269348	0.183448	-0.00172289	0.016525	-0.065847	0.204515	0.0273889	0.0479005	0.095073
CUBN	GSE-NEO8	turquoise	0.0629026	0.0427206	0.0352188	0.135632	-0.0408209	0.0404275	-0.0498041	0.0646454	0.183886	0.01835	0.10741
GADD45B	GSE-NEO8	turquoise	0.155877	0.303785	0.198832	0.346656	-0.152218	0.152233	-0.296314	0.344384	0.659378	0.1037	0.400285
SCEL	GSE-NEO7	purple	0.016351	0.0197403	-0.00466902	0.0244938	0.0193266	0.00913598	0.00618254	0.0553126	-0.00344085	-0.00166627	0.0346723
ANXA3	GSE-NEO8	turquoise	0.0505244	0.102828	0.0579737	0.175366	0.0200434	0.0717467	-0.0235691	0.230208	0.243892	0.112507	0.343962
PTGDR	GSE-NEO3	green	0.0334211	0.189968	0.0897727	0.453803	-0.145626	0.049687	-0.25855	0.278827	0.267533	0.0676184	0.228147
PSMA4	GSE-NEO6	brown	-0.0342982	-0.214128	-0.0904058	-0.258191	0.243035	-0.0696314	0.363422	-0.169018	-0.209061	0.0579693	-0.112303
MTUS1	GSE-NEO1	red	0.0503933	0.0852882	0.024412	0.0476232	-0.0101169	0.0616847	-0.0206587	0.0267767	0.00956622	-0.040391	-0.0676739
GNAO1	GSE-NEO1	red	-0.00674604	0.0193123	0.0198828	-0.00845402	-0.0605834	0.0216673	-0.076145	6.85e-05	0.00486824	-0.041124	-0.0591892
LINC01480	GSE-NEO2	blue	-0.0241434	0.00330781	0.0405954	-0.0460366	-0.0404576	0.0320678	-0.0237923	-0.0345535	-0.0246806	-0.0141722	-0.0527776
LY86	GSE-NEO2	blue	-0.00286778	0.0162994	0.0387647	-0.050455	0.00373478	0.0766872	0.000675103	-0.0440237	-0.0137553	0.0134554	-0.0529919
TTC29	GSE-NEO10	magenta	0.0519208	0.0806505	0.0471841	-0.0303256	-0.0286345	0.0100982	-0.0251716	0.0685851	0.190925	0.0500026	0.296325
SLC40A1	GSE-NEO3	green	0.0906268	0.0933923	0.0642788	0.15044	-0.00588404	0.0775543	-0.0372696	0.0814389	0.113128	0.0360151	0.06951
IDH2	GSE-NEO6	brown	0.00611226	-0.139439	-0.0501788	-0.247407	0.164117	-0.0466933	0.221291	-0.147819	-0.163703	0.01811	-0.106465
KRT86	GSE-NEO5	pink	0.0134633	0.0113607	0.0105069	-0.00894671	-0.00961131	0.00191691	-0.00647515	0.00372381	-0.00597995	-0.0124422	-0.0110758
EN1	GSE-NEO10	magenta	0.0667705	0.0853903	0.0487877	-0.00565985	-0.034363	0.0220443	-0.0406473	0.0848261	0.223415	0.0489575	0.300844
HPGD	GSE-NEO10	magenta	0.0661228	0.124444	0.0628915	0.156748	-0.0622181	0.0655766	-0.062825	0.185851	0.237885	0.0775681	0.394561
CHML	GSE-NEO6	brown	0.0684099	-0.0612821	-0.0322974	-0.136812	0.136323	-0.0117088	0.142574	-0.055327	-0.0746648	0.0017499	-0.0377709
VAMP8	GSE-NEO3	green	-0.0193402	0.117509	0.0908552	0.274506	0.0247823	0.0632921	-0.0791327	0.232886	-0.00605756	0.0795834	0.0901691
ITIH5	GSE-NEO7	purple	0.116106	0.170425	0.0935811	0.367861	-0.0482322	0.0672835	-0.138739	0.368653	0.224718	0.0707051	0.246308
LARP6	GSE-NEO1	red	0.0104653	0.0417542	0.0113537	0.00122324	0.0531824	0.0121014	0.011602	0.0276919	-0.0371203	-0.022219	-0.0683432
MFGE8	GSE-NEO6	brown	0.173604	-0.0367201	-0.0596163	-0.146532	0.178803	-0.0115089	0.194096	-0.080806	-0.031344	-0.0187641	0.0193195
SMOC1	GSE-NEO8	turquoise	0.0782421	0.14258	0.0832484	0.373624	-0.112302	0.0675776	-0.150941	0.236587	0.287385	0.0558313	0.229631
ARHGAP18	GSE-NEO2	blue	0.0335259	0.00853391	-0.0106465	-0.061111	0.0620266	0.0743578	0.028888	-0.0332335	-0.0463929	-0.00559306	-0.0825842
GFRA2	GSE-NEO4	yellow	0.0197584	-0.00774128	-0.00987836	-0.0388009	0.0106562	-0.00386036	0.0566517	-0.0151844	-0.0134067	-0.0206467	-0.0236033
PTMA	GSE-NEO6	brown	-0.0776597	-0.248953	-0.113909	-0.481009	0.247811	-0.0653287	0.407465	-0.319852	-0.228212	0.0455305	-0.208399
KLF10	GSE-NEO8	turquoise	0.163852	0.142833	0.0925977	0.173941	-0.00770148	0.112583	-0.0643169	0.195814	0.522924	0.0604319	0.298232
LINC01970	GSE-NEO2	blue	0.0175208	0.0265626	0.0225551	-0.00985272	0.00439202	0.0543817	-0.0040537	-0.0149149	0.000957689	0.0223263	-0.0257689
NSD2	GSE-NEO9	black	0.0324765	-0.0841588	-0.0386732	-0.141103	0.136613	-0.0337533	0.121215	-0.0662192	-0.117996	0.0939632	-0.0738923
REL	GSE-NEO8	turquoise	0.120354	0.105406	0.075244	0.113504	-0.0193176	0.106682	-0.0726814	0.103415	0.337821	0.0493331	0.150089
CD48	GSE-NEO2	blue	-0.0214001	0.028306	-0.0172981	-0.0527209	-0.0543481	0.0219358	-0.0659197	-0.0332373	0.00470108	-0.034623	-0.0131917
PDK1	GSE-NEO4	yellow	0.0553724	-0.00674463	-0.0195899	-0.0687057	0.0875114	-0.00414893	0.0635543	-0.0057416	-0.0118115	-0.0480837	-0.0443681
B3GAT1	GSE-NEO1	red	-0.0130254	0.0294779	0.0311967	-0.0235483	-0.0715663	0.0203963	-0.0721326	-0.00308949	-0.00325203	-0.0387406	-0.0495782
DUSP27	GSE-NEO2	blue	0.0168025	0.0189229	0.00821091	-0.0143408	0.0163549	0.0308427	0.00797047	-0.0135331	0.00592448	0.0115116	-0.0200678
NRP1	GSE-NEO7	purple	0.105982	0.0589219	0.0203561	0.0829374	0.0457158	0.0589244	0.0249928	0.102338	-0.00372037	0.0128566	0.0191441
PATJ	GSE-NEO8	turquoise	0.0969784	0.172392	0.0849712	0.279423	-0.135254	0.0880533	-0.157027	0.254298	0.410877	0.074819	0.420734
PCOLCE	GSE-NEO10	magenta	0.221891	0.223887	0.124255	0.236975	-0.0675366	0.0960596	-0.120711	0.307113	0.451762	0.0877022	0.642361
PTP4A1	GSE-NEO4	yellow	0.0952931	-0.0491727	-0.00887425	-0.128614	0.167229	0.0205036	0.151068	-0.0248655	0.043094	-0.0110081	-0.00719893
ST18	GSE-NEO1	red	-0.0156763	0.00883459	0.0138009	-0.021076	-0.0659956	0.0276046	-0.0725779	-0.0174056	-0.0166577	-0.028506	-0.0648559
MAGOHB	GSE-NEO6	brown	-0.0315559	-0.177759	-0.0685494	-0.24892	0.171505	-0.0621202	0.269659	-0.158075	-0.165964	0.0650605	-0.108235
RCN3	GSE-NEO8	turquoise	0.138722	0.0551183	0.0290576	0.0781595	-0.00615527	0.0578237	0.0117782	0.0371487	0.215225	0.0120789	0.234548
AOAH	GSE-NEO2	blue	0.0055765	0.0163052	0.0294003	-0.0599031	0.00569165	0.0634862	-0.00856869	-0.0492375	-0.0219661	0.00124399	-0.0640753
FBXO2	GSE-NEO1	red	-0.0157771	0.15046	0.0206571	0.077551	-0.0185001	0.0127563	-0.0783106	0.0859936	-0.0125512	-0.0123578	-0.0217794
AC074099.1	GSE-NEO2	blue	0.0123073	0.011493	0.0128593	0.0178685	0.00882432	0.0173371	0.0017641	-0.00218563	-0.000390083	0.00662721	-0.0190477
ELAVL2	GSE-NEO6	brown	0.0360827	-0.0827319	-0.0319439	-0.125819	0.113451	-0.0303351	0.101389	-0.0701438	-0.0883641	0.0114242	-0.05276
SYK	GSE-NEO2	blue	5.29e-05	-0.0101133	0.0195467	-0.0636284	0.0245069	0.0689341	0.0135181	-0.0452945	-0.0231649	-0.00156841	-0.0623368
AEN	GSE-NEO4	yellow	0.0618874	-0.0437296	-0.0115354	-0.0805441	0.118767	0.00283083	0.0836535	-0.0123442	-0.0131254	-0.0145192	-0.0346424
SPARCL1	GSE-NEO8	turquoise	0.139363	0.29962	0.175942	0.525286	-0.173926	0.132826	-0.265632	0.369298	0.387876	0.0976558	0.393001
SLC39A12-AS1	GSE-NEO2	blue	0.0151128	0.0113597	0.0030783	0.000391871	-0.00254654	0.0209767	-0.000173786	0.00206634	0.00445194	0.00813221	-0.00857707
C1QL1	GSE-NEO10	magenta	0.0505493	0.106106	0.0401327	0.101472	-0.0109266	0.0418085	-0.0155961	0.186745	0.136067	0.0534157	0.294612
FANCI	GSE-NEO9	black	-0.0113364	-0.0893797	-0.0386405	-0.145679	0.107681	-0.0288116	0.131447	-0.0969851	-0.121702	0.0922751	-0.095769
STMN1	GSE-NEO9	black	-0.0556711	-0.137107	-0.037545	-0.148997	0.135583	-0.0067892	0.195398	-0.109252	-0.0711293	0.181559	-0.031297
ATP1B1	GSE-NEO10	magenta	0.126623	0.249769	0.123873	0.288623	-0.121161	0.0955549	-0.21844	0.376095	0.418836	0.0945225	0.548811
SH2D1A	GSE-NEO5	pink	-0.017344	0.0216756	0.0409455	-0.0374388	-0.054226	0.0105885	-0.0501682	-0.0128901	-0.0138669	-0.0263927	-0.0306478
CADPS2	GSE-NEO10	magenta	0.0591788	0.140222	0.0631729	0.11096	-0.0608343	0.0414534	-0.109481	0.211669	0.237124	0.0814493	0.362921
ICAM5	GSE-NEO8	turquoise	0.0334311	0.0657595	0.0430283	0.134732	-0.0571052	0.0479234	-0.0759896	0.0672352	0.248909	0.0182966	0.100443
TRPM6	GSE-NEO1	red	-0.00270798	0.00839973	0.0113978	0.00473193	-0.0259229	0.0129826	-0.0321165	0.00877803	0.0114842	-0.0209679	-0.0325514
SNRPB2	GSE-NEO6	brown	0.0121919	-0.16558	-0.0857161	-0.164223	0.251467	-0.049913	0.316365	-0.100344	-0.193452	0.0288998	-0.12301
HIF1A	GSE-NEO6	brown	0.0713056	-0.0409172	0.00266688	-0.0903653	0.118004	0.0295713	0.120855	-0.0327152	0.000606867	-0.00241327	-0.023228
OMG	GSE-NEO1	red	-0.0116594	0.00283176	0.0156477	-0.0113542	-0.0516819	0.0172069	-0.046988	-0.016114	-0.0137761	-0.0212812	-0.035546
LINC01678	GSE-NEO2	blue	-0.00455065	0.0154796	0.0335073	-0.0313989	-0.0059981	0.0656896	-0.0142984	-0.0318639	-0.00713874	-0.00916568	-0.0381354
PTPRE	GSE-NEO3	green	0.0104108	0.0883105	0.0557681	0.23082	-0.0397532	0.0599737	-0.115567	0.143315	0.014426	-0.00493777	-0.0349421
HOTAIRM1	GSE-NEO6	brown	0.0669624	-0.0677738	-0.0159593	-0.111659	0.118681	0.00462054	0.126937	-0.0491714	-0.0302487	-0.0461878	-0.019098
PFDN4	GSE-NEO6	brown	-0.0179163	-0.167338	-0.0851693	-0.223327	0.183014	-0.0700744	0.267995	-0.151711	-0.17835	0.00509902	-0.151886
IGSF21	GSE-NEO2	blue	0.0145874	0.0234749	0.0349446	-0.0339279	0.01554	0.0734434	0.00968143	-0.0345522	-0.00269965	0.00808183	-0.0439409
SNORC	GSE-NEO1	red	-0.0142783	-0.00167154	-0.00519458	-0.0373594	-0.0118128	0.00387085	-0.00831225	-0.0226073	-0.0300876	-0.0191835	-0.035284
CD300A	GSE-NEO2	blue	-0.0143222	0.00441794	0.0352887	-0.0454832	0.0118474	0.0638817	-0.0173125	-0.0430419	-0.0132915	-0.0129865	-0.065189
HIST1H2AL	GSE-NEO5	pink	-0.0156734	-0.0116883	0.0140296	-0.0379494	0.00188096	0.0341744	0.0110716	-0.0266029	-0.0338893	0.0121573	-0.0328156
HERPUD1	GSE-NEO3	green	0.0949326	0.214681	0.143541	0.39555	-0.0854415	0.138428	-0.223939	0.285634	0.306138	0.0663939	0.171113
TARS	GSE-NEO6	brown	0.0463442	-0.121889	-0.0375839	-0.155186	0.176221	-0.0208977	0.198468	-0.0638096	-0.100738	0.00874918	-0.0702666
ZNF367	GSE-NEO9	black	0.0110794	-0.0308879	0.000914982	-0.0732994	0.0601517	0.00799607	0.0574863	-0.0261462	-0.0373676	0.0775954	-0.0356204
ABCG2	GSE-NEO3	green	-0.00506928	0.0412764	0.0367591	0.0965832	-0.0019459	0.0248623	-0.042354	0.0418905	0.0297447	0.00695459	-0.0190394
GPRIN3	GSE-NEO2	blue	0.0239305	0.0373053	0.0217887	-0.067322	-0.00847161	0.0598433	-0.00606369	-0.0536345	-0.0105152	-0.00924522	-0.0645808
DEPDC1B	GSE-NEO9	black	-0.0529004	-0.0972612	-0.0395448	-0.142086	0.0759804	-0.0320283	0.123045	-0.11148	-0.124722	0.0318978	-0.112386
CNN1	GSE-NEO6	brown	0.00599939	-0.0372768	-0.0223305	-0.0661418	0.0654523	-0.0250842	0.0720781	-0.0508523	-0.0482746	0.0172593	-0.0370519
ADRB2	GSE-NEO3	green	0.032562	0.071865	0.0341516	0.129889	-0.0070979	0.0385648	-0.0450686	0.112275	0.0390675	0.0233553	0.0193779
SERPINB1	GSE-NEO8	turquoise	0.0852678	0.196757	0.103349	0.409599	-0.0752821	0.115586	-0.185754	0.278217	0.458819	0.0814198	0.259486
KCNJ9	GSE-NEO1	red	-0.00668422	0.00328438	0.00971436	-0.0050679	-0.0261834	0.0136889	-0.0181418	-0.0108088	-0.000588852	-0.0225645	-0.0255773
SLC12A1	GSE-NEO8	turquoise	0.0253441	0.0350302	0.00410047	0.0617711	-0.0305771	0.00147473	-0.0367167	0.00485809	0.0780922	0.00670954	0.032704
PDGFRL	GSE-NEO3	green	0.0683929	0.136534	0.0642159	0.421264	-0.0550596	0.0573127	-0.112701	0.187422	0.160067	0.0384223	0.0991473
SLC4A7	GSE-NEO2	blue	0.0683103	-0.0145064	0.0653954	-0.0965022	0.0852662	0.0454587	0.0402239	-0.0391834	-0.0350446	-0.000161467	-0.0529322
MYADM	GSE-NEO8	turquoise	0.175971	0.0664518	0.0383976	0.0640179	0.08459	0.0912234	0.0212095	0.11052	0.346336	0.000852306	0.150033
TWIST1	GSE-NEO10	magenta	0.159437	0.157037	0.0386991	0.190129	-0.0276566	0.0525013	-0.0655592	0.217892	0.382279	0.0721643	0.47063
MX2	GSE-NEO6	brown	0.0342263	-0.024535	-0.0131794	-0.104431	0.0731496	0.0238601	0.0451142	-0.0580098	-0.0522831	-0.0246789	-0.0730101
ARHGEF7	GSE-NEO8	turquoise	0.110868	0.0795894	0.0423214	0.117929	-0.0112353	0.0568561	-0.0291049	0.0721971	0.221981	0.00841631	0.0916587
TCERG1L	GSE-NEO7	purple	0.0161258	0.020597	0.00310503	0.0364935	0.0224407	0.00619119	-0.000213514	0.0765747	-0.022903	0.00847484	0.0211575
CHST2	GSE-NEO10	magenta	0.0519934	0.0650703	0.0351763	-0.0133357	-0.0330113	0.0186096	-0.0495945	0.0318889	0.123972	0.0187012	0.116275
CHEK1	GSE-NEO6	brown	0.00323938	-0.0859286	-0.0295191	-0.130613	0.105384	-0.0284406	0.126507	-0.0667694	-0.0936201	0.0676727	-0.0736441
NCAPG	GSE-NEO9	black	-0.0144508	-0.0551898	-0.0302548	-0.118233	0.0492184	-0.0351817	0.0979635	-0.0824825	-0.102285	0.0397891	-0.0799583
DCAF12L2	GSE-NEO3	green	0.00849441	0.0389542	0.021798	0.160029	-0.000856285	-0.00653658	-0.0248215	0.0600594	-0.0422581	0.00653336	-0.0507078
NDP	GSE-NEO1	red	-0.00918351	-0.00304254	-0.00432212	-0.00548646	-0.0310896	0.00324386	-0.0257821	-0.00153199	-0.0018019	-0.0199824	-0.0243281
ADRA2A	GSE-NEO8	turquoise	0.026042	0.0195778	0.00856963	0.037035	-0.00785878	0.010758	-0.0198446	0.0247707	0.0644028	0.00892427	0.0174584
SESN1	GSE-NEO3	green	0.0698796	0.0748162	0.0313035	0.228437	-0.0286557	0.0329373	-0.0692925	0.0867737	0.032359	0.00124282	-0.0205544
MB21D2	GSE-NEO4	yellow	0.0574128	-0.0837553	-0.0295759	-0.135496	0.133135	-0.0160397	0.128332	-0.0642787	-0.0676262	-0.0161083	-0.0677321
KIF18B	GSE-NEO9	black	-0.00623676	-0.0517849	-0.0197445	-0.0927646	0.0668378	-0.0159877	0.0719832	-0.0555387	-0.070724	0.0176847	-0.0641699
SERTAD1	GSE-NEO8	turquoise	0.159085	0.191728	0.0521665	0.353146	-0.0262205	0.121229	-0.11436	0.241106	0.58889	0.0547866	0.282667
C2	GSE-NEO3	green	0.0442763	0.129448	0.0742426	0.343696	-0.0210292	0.0559365	-0.0984194	0.198992	0.0779693	0.0396722	0.0449279
ENAH	GSE-NEO6	brown	0.187433	-0.0370141	-0.0347569	-0.128687	0.190646	-0.0369645	0.211935	0.0219927	0.0210155	0.0183929	0.185024
MYLIP	GSE-NEO2	blue	0.0665439	0.0662232	-0.0313855	0.0416614	0.010793	0.069725	-0.0228527	0.05731	0.0892115	-0.00374199	-0.0272442
TRIO	GSE-NEO4	yellow	0.144457	-0.0241751	-0.018461	-0.032787	0.109737	-0.00274845	0.0965579	0.0165323	0.0322553	-0.0100666	0.025443
MMP16	GSE-NEO10	magenta	0.142072	0.0808645	0.0293044	-0.0187262	-0.0347527	0.0134701	-0.0244764	0.0427269	0.222111	0.024096	0.326328
LAG3	GSE-NEO5	pink	-0.00788863	0.066229	0.0638409	0.0151565	-0.096937	0.131316	-0.115865	0.0452572	0.0863844	-0.0135033	0.0157858
CCT2	GSE-NEO6	brown	0.0293396	-0.170786	-0.0822014	-0.204086	0.255074	-0.0573789	0.341228	-0.10227	-0.124904	0.0501612	-0.0526555
ITPRIP	GSE-NEO8	turquoise	0.0755725	0.0582716	0.0384577	0.0749495	-0.0207819	0.0637454	-0.039225	0.0403524	0.223206	0.0101664	0.0614286
