# Supplementary material for: Decoding meningioma heterogeneity and neoplastic cell—macrophage interaction through single-cell transcriptome profiling across pathological grades
Source: J Transl Med. 2023 Oct 25;21:751. doi: 10.1186/s12967-023-04445-4 (PMC10599053; doi:10.1186/s12967-023-04445-4)
Supplement: Supplementary file 15 — Additional file 15: Table S5. GO enrichment analysis results for wgcna modules in neoplastic cells from public dataset GSE183655. [file 12967_2023_4445_MOESM15_ESM.xlsx]

## Sheet: Supplementary Table 5. GSE_neo_
Supplementary Table 5. GO Enrichment Analysis Results for WGCNA Modules in Neoplastic Cells from Public Dataset GSE183655.
ID	Description	GeneRatio	BgRatio	pvalue	p.adjust	qvalue	geneID	Count	cluster
GO:0042552	myelination	19/153	137/18866	2.32e-18	2.4e-15	2.09e-15	PLP1/S100B/NKX6-2/MAG/CNTN2/BCAS1/KLK6/PTPRZ1/MAL/UGT8/MBP/HGF/SOX10/OLIG2/KCNJ10/MYRF/TPPP/NFASC/PLLP	19	GSE-NEO1
GO:0007272	ensheathment of neurons	19/153	139/18866	3.07e-18	2.4e-15	2.09e-15	PLP1/S100B/NKX6-2/MAG/CNTN2/BCAS1/KLK6/PTPRZ1/MAL/UGT8/MBP/HGF/SOX10/OLIG2/KCNJ10/MYRF/TPPP/NFASC/PLLP	19	GSE-NEO1
GO:0008366	axon ensheathment	19/153	139/18866	3.07e-18	2.4e-15	2.09e-15	PLP1/S100B/NKX6-2/MAG/CNTN2/BCAS1/KLK6/PTPRZ1/MAL/UGT8/MBP/HGF/SOX10/OLIG2/KCNJ10/MYRF/TPPP/NFASC/PLLP	19	GSE-NEO1
GO:0010001	glial cell differentiation	18/153	230/18866	4.93e-13	2.89e-10	2.51e-10	PLP1/S100B/NKX6-2/MAG/MT3/CNTN2/SOX2/PTPRZ1/OLIG1/SOX10/SOX8/OLIG2/KCNJ10/MYRF/BMP2/TPPP/DNER/CNP	18	GSE-NEO1
GO:0048709	oligodendrocyte differentiation	13/153	103/18866	2.24e-12	1.05e-09	9.12e-10	PLP1/NKX6-2/MAG/CNTN2/PTPRZ1/OLIG1/SOX10/SOX8/OLIG2/KCNJ10/MYRF/TPPP/CNP	13	GSE-NEO1
GO:0042063	gliogenesis	19/153	307/18866	6.93e-12	2.71e-09	2.35e-09	PLP1/S100B/NKX6-2/MAG/MT3/CNTN2/SOX2/PTPRZ1/OLIG1/SOX10/SOX8/OLIG2/KCNJ10/MYRF/ADGRG1/BMP2/TPPP/DNER/CNP	19	GSE-NEO1
GO:0014003	oligodendrocyte development	9/153	47/18866	1.25e-10	4.2e-08	3.65e-08	PLP1/NKX6-2/MAG/CNTN2/OLIG1/SOX10/KCNJ10/MYRF/TPPP	9	GSE-NEO1
GO:0022010	central nervous system myelination	7/153	23/18866	4.42e-10	1.15e-07	1e-07	PLP1/NKX6-2/MAG/CNTN2/SOX10/KCNJ10/MYRF	7	GSE-NEO1
GO:0032291	axon ensheathment in central nervous system	7/153	23/18866	4.42e-10	1.15e-07	1e-07	PLP1/NKX6-2/MAG/CNTN2/SOX10/KCNJ10/MYRF	7	GSE-NEO1
GO:0031641	regulation of myelination	8/153	46/18866	3.13e-09	7.33e-07	6.37e-07	S100B/NKX6-2/MAG/PTPRZ1/HGF/SOX10/MYRF/TPPP	8	GSE-NEO1
GO:0031643	positive regulation of myelination	6/153	19/18866	6.41e-09	1.37e-06	1.19e-06	S100B/MAG/HGF/SOX10/MYRF/TPPP	6	GSE-NEO1
GO:0021782	glial cell development	10/153	122/18866	5.8e-08	1.13e-05	9.85e-06	PLP1/NKX6-2/MAG/MT3/CNTN2/OLIG1/SOX10/KCNJ10/MYRF/TPPP	10	GSE-NEO1
GO:0050768	negative regulation of neurogenesis	14/153	295/18866	1.31e-07	2.37e-05	2.06e-05	SPP1/NKX6-2/MAG/MT3/SPOCK1/CNTN2/SOX2/SOX10/SOX8/OLIG2/ADGRG1/TNR/NGFR/OMG	14	GSE-NEO1
GO:0051961	negative regulation of nervous system development	14/153	319/18866	3.4e-07	5.7e-05	4.95e-05	SPP1/NKX6-2/MAG/MT3/SPOCK1/CNTN2/SOX2/SOX10/SOX8/OLIG2/ADGRG1/TNR/NGFR/OMG	14	GSE-NEO1
GO:0010721	negative regulation of cell development	14/153	343/18866	8.12e-07	0.000123083	0.000107045	SPP1/NKX6-2/MAG/MT3/SPOCK1/CNTN2/SOX2/SOX10/SOX8/OLIG2/ADGRG1/TNR/NGFR/OMG	14	GSE-NEO1
GO:0099612	protein localization to axon	4/153	10/18866	8.41e-07	0.000123083	0.000107045	CNTN2/MAL/UGT8/NFASC	4	GSE-NEO1
GO:0031646	positive regulation of nervous system process	7/153	65/18866	9.44e-07	0.000130036	0.000113092	S100B/MAG/HGF/SOX10/MYRF/TPPP/TNR	7	GSE-NEO1
GO:0045161	neuronal ion channel clustering	4/153	12/18866	1.96e-06	0.000243968	0.000212179	CNTN2/NRCAM/NFASC/GLDN	4	GSE-NEO1
GO:0007409	axonogenesis	16/153	482/18866	1.98e-06	0.000243968	0.000212179	SPP1/S100B/MAG/MT3/CNTN2/PTPRZ1/NRCAM/CHL1/FGFR2/KIF5C/TNR/NFASC/NGFR/MYOT/CNP/OMG	16	GSE-NEO1
GO:0045665	negative regulation of neuron differentiation	11/153	225/18866	2.3e-06	0.000269495	0.00023438	SPP1/MAG/MT3/SPOCK1/CNTN2/SOX2/SOX8/OLIG2/TNR/NGFR/OMG	11	GSE-NEO1
GO:0014015	positive regulation of gliogenesis	7/153	77/18866	3.01e-06	0.000335251	0.000291569	NKX6-2/MAG/PTPRZ1/SOX10/SOX8/OLIG2/BMP2	7	GSE-NEO1
GO:0048708	astrocyte differentiation	7/153	83/18866	4.98e-06	0.00053053	0.000461403	PLP1/S100B/MAG/MT3/CNTN2/SOX8/BMP2	7	GSE-NEO1
GO:0014013	regulation of gliogenesis	8/153	128/18866	9.79e-06	0.000996627	0.000866768	NKX6-2/MAG/CNTN2/PTPRZ1/SOX10/SOX8/OLIG2/BMP2	8	GSE-NEO1
GO:0050804	modulation of chemical synaptic transmission	14/153	454/18866	2.04e-05	0.00195426	0.00169962	S100B/VGF/ARC/CNTN2/NPTX2/CA2/KCNMB4/SLC24A2/CNTNAP4/KCNJ10/SYT11/TNR/PCDH17/SYP	14	GSE-NEO1
GO:0099177	regulation of trans-synaptic signaling	14/153	455/18866	2.09e-05	0.00195426	0.00169962	S100B/VGF/ARC/CNTN2/NPTX2/CA2/KCNMB4/SLC24A2/CNTNAP4/KCNJ10/SYT11/TNR/PCDH17/SYP	14	GSE-NEO1
GO:0050771	negative regulation of axonogenesis	6/153	70/18866	2.2e-05	0.00198541	0.00172671	SPP1/MAG/MT3/TNR/NGFR/OMG	6	GSE-NEO1
GO:0021762	substantia nigra development	5/153	43/18866	2.47e-05	0.0021395	0.00186073	PLP1/S100A1/MBP/CNP/PADI2	5	GSE-NEO1
GO:0045687	positive regulation of glial cell differentiation	5/153	44/18866	2.76e-05	0.0022719	0.00197588	NKX6-2/MAG/PTPRZ1/OLIG2/BMP2	5	GSE-NEO1
GO:0031644	regulation of nervous system process	8/153	148/18866	2.81e-05	0.0022719	0.00197588	S100B/MAG/NPTX2/HGF/SOX10/MYRF/TPPP/TNR	8	GSE-NEO1
GO:0045685	regulation of glial cell differentiation	6/153	75/18866	3.27e-05	0.00255599	0.00222295	NKX6-2/MAG/CNTN2/PTPRZ1/OLIG2/BMP2	6	GSE-NEO1
GO:0007626	locomotory behavior	9/153	198/18866	3.49e-05	0.00263949	0.00229557	CNTN2/GPR37/CHL1/KCNJ10/ANKH/TNR/CNP/NAV2/GNAO1	9	GSE-NEO1
GO:0042551	neuron maturation	5/153	47/18866	3.83e-05	0.00278885	0.00242547	CNTN2/NRCAM/VSX1/NFASC/GLDN	5	GSE-NEO1
GO:0001763	morphogenesis of a branching structure	9/153	201/18866	3.93e-05	0.00278885	0.00242547	CITED1/ERMN/HGF/SOX10/SOX8/FGFR2/BMP2/PROX1/SPRY2	9	GSE-NEO1
GO:0048168	regulation of neuronal synaptic plasticity	5/153	53/18866	6.89e-05	0.00474543	0.00412711	S100B/ARC/CNTN2/KCNJ10/SYP	5	GSE-NEO1
GO:0071805	potassium ion transmembrane transport	9/153	218/18866	7.37e-05	0.00493005	0.00428768	KCNMB4/SLC24A2/KCND3/KCNJ10/HCN2/FXYD4/ACTN2/AKAP6/KCNJ9	9	GSE-NEO1
GO:0030901	midbrain development	6/153	91/18866	9.74e-05	0.00633917	0.00551319	PLP1/S100A1/MBP/FGFR2/CNP/PADI2	6	GSE-NEO1
GO:0031102	neuron projection regeneration	5/153	59/18866	0.000115583	0.00731606	0.00636279	SPP1/MAG/HGF/TNR/OMG	5	GSE-NEO1
GO:0021700	developmental maturation	10/153	287/18866	0.000120357	0.00741779	0.00645126	BCAN/CNTN2/NRCAM/SOX10/SOX8/VSX1/BMP2/NFASC/SYP/GLDN	10	GSE-NEO1
GO:0050770	regulation of axonogenesis	8/153	186/18866	0.000140671	0.00819072	0.00712349	SPP1/MAG/MT3/CNTN2/NRCAM/TNR/NGFR/OMG	8	GSE-NEO1
GO:0061138	morphogenesis of a branching epithelium	8/153	187/18866	0.000145962	0.00819072	0.00712349	CITED1/HGF/SOX10/SOX8/FGFR2/BMP2/PROX1/SPRY2	8	GSE-NEO1
GO:0048857	neural nucleus development	5/153	62/18866	0.000146508	0.00819072	0.00712349	PLP1/S100A1/MBP/CNP/PADI2	5	GSE-NEO1
GO:0010771	negative regulation of cell morphogenesis involved in differentiation	6/153	98/18866	0.000146887	0.00819072	0.00712349	SPP1/MAG/MT3/TNR/NGFR/OMG	6	GSE-NEO1
GO:0031345	negative regulation of cell projection organization	8/153	188/18866	0.000151417	0.00824693	0.00717237	SPP1/MAG/MT3/SPOCK1/TNR/NGFR/SPRY2/OMG	8	GSE-NEO1
GO:0006813	potassium ion transport	9/153	242/18866	0.000162737	0.00866203	0.00753338	KCNMB4/SLC24A2/KCND3/KCNJ10/HCN2/FXYD4/ACTN2/AKAP6/KCNJ9	9	GSE-NEO1
GO:0048167	regulation of synaptic plasticity	8/153	191/18866	0.000168797	0.00878497	0.00764031	S100B/VGF/ARC/CNTN2/SLC24A2/KCNJ10/TNR/SYP	8	GSE-NEO1
GO:0021781	glial cell fate commitment	3/153	14/18866	0.000178286	0.00907521	0.00789273	SOX2/SOX8/OLIG2	3	GSE-NEO1
GO:0050890	cognition	10/153	302/18866	0.000182124	0.00907521	0.00789273	S100B/ARC/CNTN2/NPTX2/PTPRZ1/SLC24A2/CHL1/SYT11/TNR/GATM	10	GSE-NEO1
GO:0010769	regulation of cell morphogenesis involved in differentiation	10/153	310/18866	0.000224766	0.0109667	0.00953778	SPP1/MAG/MT3/ARC/CNTN2/NRCAM/TNR/NGFR/PREX1/OMG	10	GSE-NEO1
GO:0010977	negative regulation of neuron projection development	7/153	154/18866	0.000263932	0.0126149	0.0109712	SPP1/MAG/MT3/SPOCK1/TNR/NGFR/OMG	7	GSE-NEO1
GO:0007611	learning or memory	9/153	260/18866	0.000277336	0.0129904	0.0112978	S100B/ARC/CNTN2/NPTX2/PTPRZ1/SLC24A2/SYT11/TNR/GATM	9	GSE-NEO1
GO:0019226	transmission of nerve impulse	5/153	72/18866	0.000296846	0.0136316	0.0118555	MAG/KCNMB4/NRCAM/TNR/NFASC	5	GSE-NEO1
GO:0030900	forebrain development	11/153	391/18866	0.000354846	0.0158688	0.0138011	BCAN/CNTN2/SOX2/OLIG2/FGFR2/ADGRG1/BMP2/PROX1/TNR/NR0B1/CNP	11	GSE-NEO1
GO:0050805	negative regulation of synaptic transmission	5/153	75/18866	0.000359114	0.0158688	0.0138011	ARC/SLC24A2/SYT11/TNR/PCDH17	5	GSE-NEO1
GO:0007422	peripheral nervous system development	5/153	77/18866	0.000405797	0.0175996	0.0153064	UGT8/HAPLN2/SOX10/SOX8/NFASC	5	GSE-NEO1
GO:0098742	cell-cell adhesion via plasma-membrane adhesion molecules	9/153	277/18866	0.000440425	0.0186025	0.0161786	MAG/CNTN2/PCDH9/MBP/CDH19/PCDH10/BMP2/PCDH17/MYOT	9	GSE-NEO1
GO:0045165	cell fate commitment	9/153	278/18866	0.000452061	0.0186025	0.0161786	NKX6-2/SOX2/OLIG1/SOX8/OLIG2/FGFR2/BMP2/PROX1/SPRY2	9	GSE-NEO1
GO:0045780	positive regulation of bone resorption	3/153	19/18866	0.000460693	0.0186025	0.0161786	SPP1/TF/CA2	3	GSE-NEO1
GO:0046852	positive regulation of bone remodeling	3/153	19/18866	0.000460693	0.0186025	0.0161786	SPP1/TF/CA2	3	GSE-NEO1
GO:0048483	autonomic nervous system development	4/153	47/18866	0.000565596	0.0224513	0.0195259	SOX10/SOX8/INSM1/NAV2	4	GSE-NEO1
GO:0050769	positive regulation of neurogenesis	12/153	485/18866	0.000607313	0.0237054	0.0206167	NKX6-2/MAG/PTPRZ1/HGF/NRCAM/SOX10/SOX8/OLIG2/GPRC5B/BMP2/PROX1/NGFR	12	GSE-NEO1
GO:0032288	myelin assembly	3/153	21/18866	0.000624848	0.0239901	0.0208642	UGT8/TPPP/NFASC	3	GSE-NEO1
GO:0048469	cell maturation	7/153	179/18866	0.000652207	0.0246366	0.0214265	CNTN2/NRCAM/SOX10/SOX8/VSX1/NFASC/GLDN	7	GSE-NEO1
GO:0002067	glandular epithelial cell differentiation	4/153	49/18866	0.000663479	0.0246646	0.0214508	FGFR2/BMP2/PROX1/INSM1	4	GSE-NEO1
GO:0071695	anatomical structure maturation	8/153	235/18866	0.000676351	0.0247502	0.0215253	CNTN2/NRCAM/SOX10/SOX8/VSX1/BMP2/NFASC/GLDN	8	GSE-NEO1
GO:0022604	regulation of cell morphogenesis	12/153	499/18866	0.000778719	0.0280578	0.024402	SPP1/S100B/MAG/MT3/ARC/ERMN/CNTN2/NRCAM/TNR/NGFR/PREX1/OMG	12	GSE-NEO1
GO:2000177	regulation of neural precursor cell proliferation	5/153	91/18866	0.000872289	0.0309531	0.0269199	PTPRZ1/SOX10/ADGRG1/PROX1/INSM1	5	GSE-NEO1
GO:2000179	positive regulation of neural precursor cell proliferation	4/153	54/18866	0.000959756	0.0335485	0.0291772	SOX10/ADGRG1/PROX1/INSM1	4	GSE-NEO1
GO:0060337	type I interferon signaling pathway	5/153	95/18866	0.00105903	0.0359455	0.0312619	IFIT2/ISG20/IFIT3/RSAD2/GBP2	5	GSE-NEO1
GO:0071357	cellular response to type I interferon	5/153	95/18866	0.00105903	0.0359455	0.0312619	IFIT2/ISG20/IFIT3/RSAD2/GBP2	5	GSE-NEO1
GO:0007612	learning	6/153	145/18866	0.00118833	0.039758	0.0345776	ARC/CNTN2/NPTX2/SLC24A2/SYT11/TNR	6	GSE-NEO1
GO:0034340	response to type I interferon	5/153	99/18866	0.00127391	0.0417553	0.0363146	IFIT2/ISG20/IFIT3/RSAD2/GBP2	5	GSE-NEO1
GO:0031099	regeneration	7/153	201/18866	0.00128368	0.0417553	0.0363146	SPP1/MAG/SOX2/KLK6/HGF/TNR/OMG	7	GSE-NEO1
GO:0060042	retina morphogenesis in camera-type eye	4/153	60/18866	0.0014253	0.0457267	0.0397686	TRPM1/SOX8/VSX1/PROX1	4	GSE-NEO1
GO:0010894	negative regulation of steroid biosynthetic process	3/153	28/18866	0.00147646	0.0461605	0.0401459	BMP2/PROX1/NR0B1	3	GSE-NEO1
GO:0035637	multicellular organismal signaling	7/153	206/18866	0.00147824	0.0461605	0.0401459	MAG/KCNMB4/NRCAM/KCND3/TNR/NFASC/FXYD4	7	GSE-NEO1
GO:0034113	heterotypic cell-cell adhesion	4/153	62/18866	0.00161024	0.0491871	0.0427781	MBP/NRCAM/NFASC/GLDN	4	GSE-NEO1
GO:0061351	neural precursor cell proliferation	6/153	154/18866	0.00161717	0.0491871	0.0427781	PTPRZ1/SOX10/FGFR2/ADGRG1/PROX1/INSM1	6	GSE-NEO1
GO:0002697	regulation of immune effector process	36/188	470/18866	8.5e-22	2.16e-18	1.49e-18	CD74/C3/C1QB/C1QA/C1QC/IL1B/A2M/TYROBP/FCER1G/ITGB2/C5AR1/HMOX1/VSIG4/PTPRC/HLA-DMB/FCGR2B/IL10/C3AR1/BST2/CD84/NLRP3/FFAR2/C9/C5AR2/CD28/FFAR3/PTAFR/HAVCR2/LILRB1/ITGAM/VAV1/SERPINB9/TNFRSF1B/CR1/SYK/CD300A	36	GSE-NEO2
GO:0001819	positive regulation of cytokine production	35/188	447/18866	1.64e-21	2.16e-18	1.49e-18	HLA-DPA1/CD74/C3/CCL3/HLA-DPB1/IL1B/CD14/TYROBP/AIF1/FCER1G/C5AR1/PTGS2/PTPRC/CLEC7A/IL10/C3AR1/MNDA/CD83/TREM2/NLRP3/FFAR2/CLEC4E/CD28/EBI3/TLR7/FFAR3/PTAFR/HAVCR2/LILRB1/OSM/POU2F2/PTGER4/SLC11A1/CLEC9A/SYK	35	GSE-NEO2
GO:0070663	regulation of leukocyte proliferation	27/188	240/18866	8.23e-21	7.24e-18	4.99e-18	HLA-DPA1/CD74/HLA-DPB1/IL1B/CCL8/TYROBP/GPR183/AIF1/CSF1R/HLA-DRB1/VSIG4/PTPRC/HLA-DMB/FCGR2B/IL10/BST2/MNDA/LST1/NCKAP1L/CD28/EBI3/TNFSF18/HAVCR2/LILRB1/TNFRSF1B/SYK/CD300A	27	GSE-NEO2
GO:0043312	neutrophil degranulation	35/188	487/18866	2.67e-20	1.72e-17	1.18e-17	C3/CD14/TYROBP/CYBB/LYZ/FCER1G/ITGB2/C5AR1/FCGR2A/PTPRC/C3AR1/BST2/MNDA/CD68/CTSS/CD53/SLC2A5/CD93/NCKAP1L/RNASET2/PECAM1/OLR1/ITGAX/PTAFR/CFD/LAIR1/SERPINA1/FPR1/ITGAM/TNFRSF1B/SLC11A1/CR1/RNASE2/SYK/CD300A	35	GSE-NEO2
GO:0002283	neutrophil activation involved in immune response	35/188	490/18866	3.25e-20	1.72e-17	1.18e-17	C3/CD14/TYROBP/CYBB/LYZ/FCER1G/ITGB2/C5AR1/FCGR2A/PTPRC/C3AR1/BST2/MNDA/CD68/CTSS/CD53/SLC2A5/CD93/NCKAP1L/RNASET2/PECAM1/OLR1/ITGAX/PTAFR/CFD/LAIR1/SERPINA1/FPR1/ITGAM/TNFRSF1B/SLC11A1/CR1/RNASE2/SYK/CD300A	35	GSE-NEO2
GO:0070661	leukocyte proliferation	29/188	313/18866	6.34e-20	2.79e-17	1.93e-17	HLA-DPA1/CD74/HLA-DPB1/IL1B/CCL8/TYROBP/GPR183/AIF1/CSF1R/HLA-DRB1/VSIG4/PTPRC/HLA-DMB/FCGR2B/IL10/BST2/MNDA/TREM2/LST1/NCKAP1L/CD28/EBI3/TNFSF18/HAVCR2/LILRB1/TNFRSF1B/SLC11A1/SYK/CD300A	29	GSE-NEO2
GO:0042110	T cell activation	34/188	483/18866	1.89e-19	7.14e-17	4.92e-17	HLA-DPA1/CD74/HLA-DPB1/IL1B/GPR183/AIF1/FCER1G/HLA-DRB1/VSIG4/PTPRC/HLA-DMB/MAFB/FCGR2B/CLEC7A/IL10/CD83/LCP1/NLRP3/CLEC4E/NCKAP1L/CD28/EBI3/TNFSF18/APBB1IP/HAVCR2/LILRB4/LILRB1/PTGER4/VAV1/TNFRSF1B/SLC11A1/CR1/SYK/CD300A	34	GSE-NEO2
GO:0042116	macrophage activation	19/188	101/18866	2.98e-19	9.82e-17	6.77e-17	CD74/C1QA/CCL3/TYROBP/AIF1/ITGB2/C5AR1/VSIG4/PTPRC/FCGR2B/IL10/TREM2/CD93/TLR7/HAVCR2/ITGAM/SLC11A1/CEBPA/SYK	19	GSE-NEO2
GO:0050670	regulation of lymphocyte proliferation	24/188	219/18866	2.52e-18	7.38e-16	5.09e-16	HLA-DPA1/CD74/HLA-DPB1/IL1B/TYROBP/GPR183/AIF1/HLA-DRB1/VSIG4/PTPRC/HLA-DMB/FCGR2B/IL10/MNDA/LST1/NCKAP1L/CD28/EBI3/TNFSF18/HAVCR2/LILRB1/TNFRSF1B/SYK/CD300A	24	GSE-NEO2
GO:0032944	regulation of mononuclear cell proliferation	24/188	221/18866	3.11e-18	8.22e-16	5.67e-16	HLA-DPA1/CD74/HLA-DPB1/IL1B/TYROBP/GPR183/AIF1/HLA-DRB1/VSIG4/PTPRC/HLA-DMB/FCGR2B/IL10/MNDA/LST1/NCKAP1L/CD28/EBI3/TNFSF18/HAVCR2/LILRB1/TNFRSF1B/SYK/CD300A	24	GSE-NEO2
GO:0097529	myeloid leukocyte migration	24/188	222/18866	3.46e-18	8.31e-16	5.73e-16	CD74/CCL3/IL1B/CCL3L1/CCL8/AIF1/CSF1R/FCER1G/CX3CR1/ITGB2/C5AR1/C3AR1/TREM2/C5AR2/NCKAP1L/PECAM1/CCR1/PTGER4/VAV1/CXCL12/CMKLR1/CSF3R/SYK/CD300A	24	GSE-NEO2
GO:0007159	leukocyte cell-cell adhesion	29/188	364/18866	4.01e-18	8.83e-16	6.09e-16	HLA-DPA1/CD74/HLA-DPB1/IL1B/AIF1/CX3CR1/ITGB2/HLA-DRB1/VSIG4/PTPRC/HLA-DMB/FCGR2B/IL10/CD83/NLRP3/NCKAP1L/CD28/PECAM1/EBI3/OLR1/PTAFR/HAVCR2/LILRB4/LILRB1/SELPLG/VAV1/CXCL12/SYK/CD300A	29	GSE-NEO2
GO:0002429	immune response-activating cell surface receptor signaling pathway	32/188	481/18866	1.29e-17	2.43e-15	1.67e-15	HLA-DRA/HLA-DPA1/HLA-DPB1/HLA-DQA2/FCER1G/FCGR3A/C5AR1/HLA-DRB1/HLA-DQA1/FCGR2A/PTPRC/FCGR2B/FCGR1A/C3AR1/MNDA/FYB1/FFAR2/CLEC4E/C5AR2/NCKAP1L/CD28/FPR3/CLEC10A/LCP2/LILRB4/FPR1/LAT2/VAV1/CR1/CMKLR1/SYK/CD300A	32	GSE-NEO2
GO:0002757	immune response-activating signal transduction	32/188	481/18866	1.29e-17	2.43e-15	1.67e-15	HLA-DRA/HLA-DPA1/HLA-DPB1/HLA-DQA2/FCER1G/FCGR3A/C5AR1/HLA-DRB1/HLA-DQA1/FCGR2A/PTPRC/FCGR2B/FCGR1A/C3AR1/MNDA/FYB1/FFAR2/CLEC4E/C5AR2/NCKAP1L/CD28/FPR3/CLEC10A/LCP2/LILRB4/FPR1/LAT2/VAV1/CR1/CMKLR1/SYK/CD300A	32	GSE-NEO2
GO:0002703	regulation of leukocyte mediated immunity	23/188	211/18866	1.5e-17	2.64e-15	1.82e-15	C3/IL1B/TYROBP/FCER1G/ITGB2/HMOX1/PTPRC/FCGR2B/IL10/BST2/CD84/NLRP3/CD28/PTAFR/HAVCR2/LILRB1/ITGAM/VAV1/SERPINB9/TNFRSF1B/CR1/SYK/CD300A	23	GSE-NEO2
GO:0046651	lymphocyte proliferation	25/188	283/18866	8.57e-17	1.41e-14	9.75e-15	HLA-DPA1/CD74/HLA-DPB1/IL1B/TYROBP/GPR183/AIF1/HLA-DRB1/VSIG4/PTPRC/HLA-DMB/FCGR2B/IL10/MNDA/LST1/NCKAP1L/CD28/EBI3/TNFSF18/HAVCR2/LILRB1/TNFRSF1B/SLC11A1/SYK/CD300A	25	GSE-NEO2
GO:0032943	mononuclear cell proliferation	25/188	286/18866	1.1e-16	1.71e-14	1.18e-14	HLA-DPA1/CD74/HLA-DPB1/IL1B/TYROBP/GPR183/AIF1/HLA-DRB1/VSIG4/PTPRC/HLA-DMB/FCGR2B/IL10/MNDA/LST1/NCKAP1L/CD28/EBI3/TNFSF18/HAVCR2/LILRB1/TNFRSF1B/SLC11A1/SYK/CD300A	25	GSE-NEO2
GO:0030595	leukocyte chemotaxis	23/188	232/18866	1.25e-16	1.84e-14	1.27e-14	CD74/CCL3/IL1B/CCL3L1/CCL8/CH25H/GPR183/AIF1/CSF1R/FCER1G/ITGB2/C5AR1/IL10/C3AR1/FFAR2/C5AR2/NCKAP1L/CCR1/VAV1/CXCL12/CMKLR1/CSF3R/SYK	23	GSE-NEO2
GO:0050867	positive regulation of cell activation	29/188	421/18866	1.99e-16	2.76e-14	1.91e-14	HLA-DPA1/CD74/CCL3/HLA-DPB1/IL1B/TYROBP/GPR183/AIF1/FCER1G/ITGB2/PLEK/PTPRC/HLA-DMB/CLEC7A/IL10/CD83/TREM2/NLRP3/NCKAP1L/CD28/EBI3/PTAFR/HAVCR2/LILRB4/LILRB1/ITGAM/VAV1/CEBPA/SYK	29	GSE-NEO2
GO:0097530	granulocyte migration	19/188	150/18866	6.65e-16	8.41e-14	5.8e-14	CD74/CCL3/IL1B/CCL3L1/CCL8/CSF1R/FCER1G/ITGB2/C5AR1/C3AR1/C5AR2/NCKAP1L/PECAM1/PTGER4/VAV1/CMKLR1/CSF3R/SYK/CD300A	19	GSE-NEO2
GO:0002696	positive regulation of leukocyte activation	28/188	406/18866	6.69e-16	8.41e-14	5.8e-14	HLA-DPA1/CD74/CCL3/HLA-DPB1/IL1B/TYROBP/GPR183/AIF1/FCER1G/ITGB2/PTPRC/HLA-DMB/CLEC7A/IL10/CD83/TREM2/NLRP3/NCKAP1L/CD28/EBI3/PTAFR/HAVCR2/LILRB4/LILRB1/ITGAM/VAV1/CEBPA/SYK	28	GSE-NEO2
GO:0060326	cell chemotaxis	25/188	311/18866	7.91e-16	9.5e-14	6.55e-14	CD74/CCL3/IL1B/CCL3L1/CCL8/CH25H/GPR183/AIF1/CSF1R/FCER1G/CX3CR1/ITGB2/C5AR1/IL10/C3AR1/FFAR2/C5AR2/NCKAP1L/HBEGF/CCR1/VAV1/CXCL12/CMKLR1/CSF3R/SYK	25	GSE-NEO2
GO:0002683	negative regulation of immune system process	29/188	463/18866	2.42e-15	2.78e-13	1.92e-13	CD74/CCL3/C1QC/A2M/TYROBP/FCER1G/HLA-DRB1/HMOX1/VSIG4/PTPRC/MAFB/FCGR2B/IL10/BST2/MNDA/CD68/CD84/LST1/SAMSN1/C5AR2/HAVCR2/LILRB4/TMEM176B/LILRB1/PTGER4/SERPINB9/CXCL12/CR1/CD300A	29	GSE-NEO2
GO:1903037	regulation of leukocyte cell-cell adhesion	25/188	329/18866	2.93e-15	3.23e-13	2.23e-13	HLA-DPA1/CD74/HLA-DPB1/IL1B/AIF1/ITGB2/HLA-DRB1/VSIG4/PTPRC/HLA-DMB/FCGR2B/IL10/CD83/NLRP3/NCKAP1L/CD28/EBI3/PTAFR/HAVCR2/LILRB4/LILRB1/VAV1/CXCL12/SYK/CD300A	25	GSE-NEO2
GO:0050863	regulation of T cell activation	25/188	332/18866	3.62e-15	3.82e-13	2.64e-13	HLA-DPA1/CD74/HLA-DPB1/IL1B/AIF1/HLA-DRB1/VSIG4/PTPRC/HLA-DMB/FCGR2B/IL10/CD83/NLRP3/NCKAP1L/CD28/EBI3/TNFSF18/HAVCR2/LILRB4/LILRB1/VAV1/TNFRSF1B/CR1/SYK/CD300A	25	GSE-NEO2
GO:1902105	regulation of leukocyte differentiation	23/188	290/18866	1.63e-14	1.66e-12	1.14e-12	CD74/CCL3/C1QC/IL1B/TYROBP/HLA-DRB1/PTPRC/MAFB/FCGR2B/CD83/TREM2/NLRP3/NCKAP1L/CD28/CCR1/LILRB4/TMEM176B/LILRB1/EVI2B/HCLS1/CR1/DCSTAMP/SYK	23	GSE-NEO2
GO:0006959	humoral immune response	25/188	377/18866	6.65e-14	6.5e-12	4.48e-12	C3/C1QB/C1QA/C1QC/IL1B/A2M/GPR183/LYZ/C5AR1/HLA-DRB1/VSIG4/PTPRC/FCGR2B/C3AR1/CD83/TREM2/C9/C5AR2/CD28/EBI3/RNASE6/CFD/POU2F2/SLC11A1/CR1	25	GSE-NEO2
GO:0048002	antigen processing and presentation of peptide antigen	19/188	194/18866	7.98e-14	7.53e-12	5.19e-12	HLA-DRA/HLA-DPA1/CD74/HLA-DPB1/CYBB/HLA-DQA2/FCER1G/IFI30/HLA-DRB1/HLA-DQA1/HLA-DMB/FCGR2B/FCGR1A/TREM2/CTSS/FCGR1B/SLC11A1/HLA-DMA/NCF1	19	GSE-NEO2
GO:0006909	phagocytosis	25/188	382/18866	8.95e-14	8.09e-12	5.58e-12	C3/IL1B/CD14/TYROBP/AIF1/FCER1G/MARCO/FCGR3A/ITGB2/FCGR2A/PTPRC/MSR1/FCGR2B/CLEC7A/FCGR1A/TREM2/PLD4/CD93/NCKAP1L/PECAM1/ITGAM/VAV1/SLC11A1/SYK/CD300A	25	GSE-NEO2
GO:0002699	positive regulation of immune effector process	20/188	223/18866	9.2e-14	8.09e-12	5.58e-12	CD74/C3/IL1B/TYROBP/FCER1G/ITGB2/HMOX1/PTPRC/HLA-DMB/CD84/NLRP3/FFAR2/CD28/FFAR3/PTAFR/LILRB1/ITGAM/VAV1/SYK/CD300A	20	GSE-NEO2
GO:0071621	granulocyte chemotaxis	16/188	127/18866	1.55e-13	1.32e-11	9.08e-12	CD74/CCL3/IL1B/CCL3L1/CCL8/CSF1R/FCER1G/ITGB2/C5AR1/C3AR1/C5AR2/NCKAP1L/VAV1/CMKLR1/CSF3R/SYK	16	GSE-NEO2
GO:0019882	antigen processing and presentation	20/188	232/18866	1.95e-13	1.61e-11	1.11e-11	HLA-DRA/HLA-DPA1/CD74/HLA-DPB1/CYBB/HLA-DQA2/FCER1G/IFI30/HLA-DRB1/HLA-DQA1/HLA-DMB/FCGR2B/FCGR1A/CD68/TREM2/CTSS/FCGR1B/SLC11A1/HLA-DMA/NCF1	20	GSE-NEO2
GO:0022407	regulation of cell-cell adhesion	26/188	439/18866	2.8e-13	2.24e-11	1.55e-11	HLA-DPA1/CD74/HLA-DPB1/IL1B/AIF1/ITGB2/HLA-DRB1/VSIG4/PTPRC/HLA-DMB/FCGR2B/IL10/IL1RN/CD83/NLRP3/NCKAP1L/CD28/EBI3/PTAFR/HAVCR2/LILRB4/LILRB1/VAV1/CXCL12/SYK/CD300A	26	GSE-NEO2
GO:0002685	regulation of leukocyte migration	19/188	212/18866	4e-13	3.1e-11	2.14e-11	CD74/CCL3/CCL8/AIF1/CSF1R/CX3CR1/C5AR1/HMOX1/C3AR1/TREM2/C5AR2/NCKAP1L/TNFSF18/PTAFR/CCR1/PTGER4/CXCL12/CMKLR1/CD300A	19	GSE-NEO2
GO:0150076	neuroinflammatory response	13/188	77/18866	6.63e-13	5e-11	3.45e-11	C1QA/CCL3/IL1B/TYROBP/AIF1/ITGB2/C5AR1/PTGS2/PTPRC/TREM2/TLR7/ITGAM/TNFRSF1B	13	GSE-NEO2
GO:0042129	regulation of T cell proliferation	17/188	167/18866	9.14e-13	6.71e-11	4.63e-11	HLA-DPA1/HLA-DPB1/IL1B/AIF1/HLA-DRB1/VSIG4/PTPRC/HLA-DMB/IL10/NCKAP1L/CD28/EBI3/TNFSF18/HAVCR2/LILRB1/TNFRSF1B/SYK	17	GSE-NEO2
GO:0042098	T cell proliferation	18/188	195/18866	1.03e-12	7.35e-11	5.07e-11	HLA-DPA1/HLA-DPB1/IL1B/AIF1/HLA-DRB1/VSIG4/PTPRC/HLA-DMB/IL10/NCKAP1L/CD28/EBI3/TNFSF18/HAVCR2/LILRB1/TNFRSF1B/SLC11A1/SYK	18	GSE-NEO2
GO:1990266	neutrophil migration	15/188	122/18866	1.31e-12	9.12e-11	6.29e-11	CD74/CCL3/IL1B/CCL3L1/CCL8/FCER1G/ITGB2/C5AR1/C3AR1/C5AR2/NCKAP1L/PECAM1/VAV1/CSF3R/SYK	15	GSE-NEO2
GO:0002495	antigen processing and presentation of peptide antigen via MHC class II	14/188	103/18866	1.86e-12	1.22e-10	8.45e-11	HLA-DRA/HLA-DPA1/CD74/HLA-DPB1/HLA-DQA2/FCER1G/IFI30/HLA-DRB1/HLA-DQA1/HLA-DMB/FCGR2B/TREM2/CTSS/HLA-DMA	14	GSE-NEO2
GO:0030593	neutrophil chemotaxis	14/188	103/18866	1.86e-12	1.22e-10	8.45e-11	CD74/CCL3/IL1B/CCL3L1/CCL8/FCER1G/ITGB2/C5AR1/C3AR1/C5AR2/NCKAP1L/VAV1/CSF3R/SYK	14	GSE-NEO2
GO:0002504	antigen processing and presentation of peptide or polysaccharide antigen via MHC class II	14/188	104/18866	2.13e-12	1.37e-10	9.44e-11	HLA-DRA/HLA-DPA1/CD74/HLA-DPB1/HLA-DQA2/FCER1G/IFI30/HLA-DRB1/HLA-DQA1/HLA-DMB/FCGR2B/TREM2/CTSS/HLA-DMA	14	GSE-NEO2
GO:0002478	antigen processing and presentation of exogenous peptide antigen	17/188	177/18866	2.37e-12	1.49e-10	1.03e-10	HLA-DRA/HLA-DPA1/CD74/HLA-DPB1/CYBB/HLA-DQA2/FCER1G/IFI30/HLA-DRB1/HLA-DQA1/HLA-DMB/FCGR2B/FCGR1A/CTSS/FCGR1B/HLA-DMA/NCF1	17	GSE-NEO2
GO:1903039	positive regulation of leukocyte cell-cell adhesion	19/188	235/18866	2.52e-12	1.55e-10	1.07e-10	HLA-DPA1/CD74/HLA-DPB1/IL1B/AIF1/ITGB2/PTPRC/HLA-DMB/CD83/NLRP3/NCKAP1L/CD28/EBI3/PTAFR/HAVCR2/LILRB4/LILRB1/VAV1/SYK	19	GSE-NEO2
GO:0098883	synapse pruning	7/188	11/18866	2.78e-12	1.67e-10	1.15e-10	C3/C1QB/C1QA/C1QC/CX3CR1/TREM2/ITGAM	7	GSE-NEO2
GO:0002286	T cell activation involved in immune response	14/188	109/18866	4.1e-12	2.41e-10	1.66e-10	CD74/GPR183/FCER1G/HLA-DMB/FCGR2B/LCP1/NLRP3/CLEC4E/TNFSF18/APBB1IP/HAVCR2/LILRB1/PTGER4/SLC11A1	14	GSE-NEO2
GO:0019884	antigen processing and presentation of exogenous antigen	17/188	185/18866	4.85e-12	2.79e-10	1.92e-10	HLA-DRA/HLA-DPA1/CD74/HLA-DPB1/CYBB/HLA-DQA2/FCER1G/IFI30/HLA-DRB1/HLA-DQA1/HLA-DMB/FCGR2B/FCGR1A/CTSS/FCGR1B/HLA-DMA/NCF1	17	GSE-NEO2
GO:0002285	lymphocyte activation involved in immune response	17/188	187/18866	5.78e-12	3.24e-10	2.24e-10	CD74/GPR183/FCER1G/PTPRC/HLA-DMB/FCGR2B/IL10/LCP1/NLRP3/CLEC4E/CD28/TNFSF18/APBB1IP/HAVCR2/LILRB1/PTGER4/SLC11A1	17	GSE-NEO2
GO:0022409	positive regulation of cell-cell adhesion	20/188	279/18866	6.02e-12	3.31e-10	2.28e-10	HLA-DPA1/CD74/HLA-DPB1/IL1B/AIF1/ITGB2/PTPRC/HLA-DMB/IL10/CD83/NLRP3/NCKAP1L/CD28/EBI3/PTAFR/HAVCR2/LILRB4/LILRB1/VAV1/SYK	20	GSE-NEO2
GO:0045785	positive regulation of cell adhesion	24/188	428/18866	7.9e-12	4.25e-10	2.93e-10	HLA-DPA1/CD74/HLA-DPB1/IL1B/AIF1/ITGB2/PTPRC/HLA-DMB/IL10/CD83/NLRP3/NCKAP1L/CD28/EBI3/TNFSF18/APBB1IP/PTAFR/HAVCR2/LILRB4/LILRB1/VAV1/CXCL12/CASS4/SYK	24	GSE-NEO2
GO:0002886	regulation of myeloid leukocyte mediated immunity	11/188	58/18866	1.09e-11	5.74e-10	3.96e-10	C3/TYROBP/FCER1G/ITGB2/HMOX1/FCGR2B/CD84/PTAFR/ITGAM/SYK/CD300A	11	GSE-NEO2
GO:0002687	positive regulation of leukocyte migration	15/188	142/18866	1.23e-11	6.35e-10	4.38e-10	CD74/CCL3/CCL8/AIF1/CSF1R/CX3CR1/C5AR1/C3AR1/TREM2/NCKAP1L/TNFSF18/PTAFR/CCR1/CXCL12/CMKLR1	15	GSE-NEO2
GO:0002430	complement receptor mediated signaling pathway	7/188	13/18866	1.42e-11	7.23e-10	4.98e-10	C5AR1/C3AR1/C5AR2/FPR3/FPR1/CR1/CMKLR1	7	GSE-NEO2
GO:0061900	glial cell activation	11/188	60/18866	1.61e-11	7.95e-10	5.49e-10	C1QA/CCL3/IL1B/TYROBP/AIF1/ITGB2/C5AR1/PTPRC/TREM2/TLR7/ITGAM	11	GSE-NEO2
GO:0002449	lymphocyte mediated immunity	22/188	366/18866	1.63e-11	7.95e-10	5.49e-10	CD74/C3/C1QB/C1QA/C1QC/IL1B/FCER1G/HLA-DRB1/PTPRC/FCGR2B/IL10/NLRP3/C9/CD28/HAVCR2/LILRB1/POU2F2/VAV1/SERPINB9/TNFRSF1B/SLC11A1/CR1	22	GSE-NEO2
GO:0019886	antigen processing and presentation of exogenous peptide antigen via MHC class II	13/188	99/18866	1.84e-11	8.85e-10	6.11e-10	HLA-DRA/HLA-DPA1/CD74/HLA-DPB1/HLA-DQA2/FCER1G/IFI30/HLA-DRB1/HLA-DQA1/HLA-DMB/FCGR2B/CTSS/HLA-DMA	13	GSE-NEO2
GO:0034341	response to interferon-gamma	17/188	202/18866	1.99e-11	9.4e-10	6.49e-10	HLA-DRA/HLA-DPA1/CCL3/HLA-DPB1/CCL3L1/CCL8/MRC1/AIF1/HLA-DQA2/IFI30/HLA-DRB1/HLA-DQA1/FCGR1A/BST2/FCGR1B/PTAFR/SLC11A1	17	GSE-NEO2
GO:0070665	positive regulation of leukocyte proliferation	15/188	150/18866	2.72e-11	1.26e-09	8.68e-10	HLA-DPA1/CD74/HLA-DPB1/IL1B/GPR183/AIF1/CSF1R/PTPRC/HLA-DMB/BST2/NCKAP1L/CD28/EBI3/HAVCR2/SYK	15	GSE-NEO2
GO:1903706	regulation of hemopoiesis	25/188	498/18866	3.06e-11	1.4e-09	9.62e-10	CD74/CCL3/C1QC/IL1B/TYROBP/HLA-DRB1/PTPRC/MAFB/FCGR2B/CD83/TREM2/NLRP3/NCKAP1L/CD28/CCR1/LILRB4/TMEM176B/LILRB1/OSM/EVI2B/HCLS1/CR1/CSF3R/DCSTAMP/SYK	25	GSE-NEO2
GO:0002573	myeloid leukocyte differentiation	17/188	210/18866	3.7e-11	1.66e-09	1.14e-09	CD74/CCL3/C1QC/TYROBP/GPR183/CSF1R/FCER1G/HLA-DRB1/MAFB/TREM2/CCR1/LILRB4/LILRB1/EVI2B/HCLS1/CEBPA/DCSTAMP	17	GSE-NEO2
GO:0050727	regulation of inflammatory response	23/188	425/18866	4.54e-11	2e-09	1.38e-09	C3/CCL3/IL1B/FCER1G/HLA-DRB1/PTGS2/PTPRC/FCGR2B/CLEC7A/IL10/TREM2/PLD4/NLRP3/FFAR2/CD28/PIK3AP1/TLR7/FFAR3/OSM/PTGER4/TNFRSF1B/CEBPA/AOAH	23	GSE-NEO2
GO:0050870	positive regulation of T cell activation	17/188	214/18866	4.99e-11	2.16e-09	1.49e-09	HLA-DPA1/CD74/HLA-DPB1/IL1B/AIF1/PTPRC/HLA-DMB/CD83/NLRP3/NCKAP1L/CD28/EBI3/HAVCR2/LILRB4/LILRB1/VAV1/SYK	17	GSE-NEO2
GO:0071216	cellular response to biotic stimulus	18/188	246/18866	5.16e-11	2.2e-09	1.52e-09	CCL3/IL1B/CD14/MRC1/CX3CR1/FCGR2B/CLEC7A/IL10/CD68/TREM2/NLRP3/HAMP/PTAFR/HAVCR2/LILRB1/TNFRSF1B/LY86/SYK	18	GSE-NEO2
GO:0001774	microglial cell activation	10/188	50/18866	5.52e-11	2.28e-09	1.57e-09	C1QA/CCL3/TYROBP/AIF1/ITGB2/C5AR1/PTPRC/TREM2/TLR7/ITGAM	10	GSE-NEO2
GO:0002269	leukocyte activation involved in inflammatory response	10/188	50/18866	5.52e-11	2.28e-09	1.57e-09	C1QA/CCL3/TYROBP/AIF1/ITGB2/C5AR1/PTPRC/TREM2/TLR7/ITGAM	10	GSE-NEO2
GO:0050777	negative regulation of immune response	15/188	159/18866	6.28e-11	2.51e-09	1.73e-09	A2M/HLA-DRB1/HMOX1/VSIG4/PTPRC/FCGR2B/IL10/BST2/CD84/SAMSN1/HAVCR2/LILRB1/SERPINB9/CR1/CD300A	15	GSE-NEO2
GO:1902107	positive regulation of leukocyte differentiation	15/188	159/18866	6.28e-11	2.51e-09	1.73e-09	CD74/IL1B/TYROBP/HLA-DRB1/PTPRC/CD83/TREM2/NLRP3/NCKAP1L/CCR1/LILRB4/EVI2B/HCLS1/DCSTAMP/SYK	15	GSE-NEO2
GO:0002237	response to molecule of bacterial origin	21/188	356/18866	6.88e-11	2.71e-09	1.87e-09	CCL3/IL1B/CD14/MRC1/CX3CR1/C5AR1/PTGS2/FCGR2B/IL10/CD68/TREM2/NLRP3/HAMP/PTAFR/HAVCR2/LILRB1/IL10RA/PTGER4/TNFRSF1B/SLC11A1/LY86	21	GSE-NEO2
GO:0002920	regulation of humoral immune response	14/188	134/18866	7.05e-11	2.74e-09	1.89e-09	C3/C1QB/C1QA/C1QC/IL1B/A2M/C5AR1/VSIG4/PTPRC/FCGR2B/C3AR1/C9/C5AR2/CR1	14	GSE-NEO2
GO:0002704	negative regulation of leukocyte mediated immunity	10/188	52/18866	8.36e-11	3.2e-09	2.21e-09	HMOX1/PTPRC/FCGR2B/BST2/CD84/HAVCR2/LILRB1/SERPINB9/CR1/CD300A	10	GSE-NEO2
GO:0002819	regulation of adaptive immune response	15/188	168/18866	1.38e-10	5.2e-09	3.59e-09	C3/IL1B/FCER1G/PTPRC/FCGR2B/IL10/NLRP3/SAMSN1/CD28/HAVCR2/LILRB1/TNFRSF1B/SLC11A1/CR1/CD48	15	GSE-NEO2
GO:0002460	adaptive immune response based on somatic recombination of immune receptors built from immunoglobulin superfamily domains	21/188	370/18866	1.4e-10	5.22e-09	3.6e-09	CD74/C3/C1QB/C1QA/C1QC/IL1B/FCER1G/HLA-DRB1/PTPRC/FCGR2B/IL10/NLRP3/C9/CD28/EBI3/HAVCR2/LILRB1/POU2F2/TNFRSF1B/SLC11A1/CR1	21	GSE-NEO2
GO:0032496	response to lipopolysaccharide	20/188	334/18866	1.54e-10	5.65e-09	3.9e-09	CCL3/IL1B/CD14/MRC1/CX3CR1/C5AR1/PTGS2/IL10/CD68/TREM2/NLRP3/HAMP/PTAFR/HAVCR2/LILRB1/IL10RA/PTGER4/TNFRSF1B/SLC11A1/LY86	20	GSE-NEO2
GO:0002700	regulation of production of molecular mediator of immune response	14/188	144/18866	1.86e-10	6.73e-09	4.64e-09	CD74/IL1B/FCER1G/HMOX1/PTPRC/FCGR2B/IL10/BST2/NLRP3/FFAR2/CD28/FFAR3/LILRB1/TNFRSF1B	14	GSE-NEO2
GO:0002761	regulation of myeloid leukocyte differentiation	13/188	123/18866	2.97e-10	1.06e-08	7.32e-09	CD74/CCL3/C1QC/TYROBP/HLA-DRB1/MAFB/TREM2/CCR1/LILRB4/LILRB1/EVI2B/HCLS1/DCSTAMP	13	GSE-NEO2
GO:0002698	negative regulation of immune effector process	13/188	124/18866	3.29e-10	1.16e-08	8e-09	A2M/HMOX1/VSIG4/PTPRC/FCGR2B/IL10/BST2/CD84/HAVCR2/LILRB1/SERPINB9/CR1/CD300A	13	GSE-NEO2
GO:0032653	regulation of interleukin-10 production	10/188	60/18866	3.72e-10	1.29e-08	8.91e-09	TYROBP/FCER1G/HLA-DRB1/FCGR2B/CLEC7A/CD83/TREM2/CD28/LILRB1/SYK	10	GSE-NEO2
GO:0150146	cell junction disassembly	7/188	19/18866	3.97e-10	1.36e-08	9.4e-09	C3/C1QB/C1QA/C1QC/CX3CR1/TREM2/ITGAM	7	GSE-NEO2
GO:0071346	cellular response to interferon-gamma	15/188	182/18866	4.27e-10	1.44e-08	9.96e-09	HLA-DRA/HLA-DPA1/CCL3/HLA-DPB1/CCL3L1/CCL8/MRC1/AIF1/HLA-DQA2/IFI30/HLA-DRB1/HLA-DQA1/FCGR1A/FCGR1B/PTAFR	15	GSE-NEO2
GO:0002706	regulation of lymphocyte mediated immunity	14/188	154/18866	4.56e-10	1.53e-08	1.05e-08	C3/IL1B/FCER1G/PTPRC/FCGR2B/IL10/NLRP3/CD28/HAVCR2/LILRB1/VAV1/SERPINB9/TNFRSF1B/CR1	14	GSE-NEO2
GO:0051251	positive regulation of lymphocyte activation	20/188	357/18866	4.97e-10	1.62e-08	1.12e-08	HLA-DPA1/CD74/HLA-DPB1/IL1B/TYROBP/GPR183/AIF1/PTPRC/HLA-DMB/CLEC7A/CD83/NLRP3/NCKAP1L/CD28/EBI3/HAVCR2/LILRB4/LILRB1/VAV1/SYK	20	GSE-NEO2
GO:0002695	negative regulation of leukocyte activation	15/188	184/18866	4.97e-10	1.62e-08	1.12e-08	CD74/TYROBP/HLA-DRB1/HMOX1/VSIG4/PTPRC/FCGR2B/IL10/MNDA/CD84/LST1/SAMSN1/HAVCR2/LILRB1/CD300A	15	GSE-NEO2
GO:0002367	cytokine production involved in immune response	12/188	104/18866	5.24e-10	1.67e-08	1.15e-08	CD74/IL1B/FCER1G/HMOX1/IL10/BST2/NLRP3/FFAR2/FFAR3/LILRB1/TNFRSF1B/SLC11A1	12	GSE-NEO2
GO:0032649	regulation of interferon-gamma production	12/188	104/18866	5.24e-10	1.67e-08	1.15e-08	HLA-DPA1/HLA-DPB1/IL1B/CD14/HLA-DRB1/CLEC7A/IL10/EBI3/TLR7/HAVCR2/LILRB1/SLC11A1	12	GSE-NEO2
GO:0001818	negative regulation of cytokine production	20/188	360/18866	5.76e-10	1.81e-08	1.25e-08	TYROBP/CX3CR1/HLA-DRB1/HMOX1/VSIG4/PTPRC/FCGR2B/IL10/BST2/CD83/TREM2/CD84/NLRP3/C5AR2/NCKAP1L/HAVCR2/LILRB1/PTGER4/SLC11A1/CMKLR1	20	GSE-NEO2
GO:0032613	interleukin-10 production	10/188	63/18866	6.14e-10	1.91e-08	1.31e-08	TYROBP/FCER1G/HLA-DRB1/FCGR2B/CLEC7A/CD83/TREM2/CD28/LILRB1/SYK	10	GSE-NEO2
GO:0002718	regulation of cytokine production involved in immune response	11/188	83/18866	6.21e-10	1.91e-08	1.31e-08	CD74/IL1B/FCER1G/HMOX1/IL10/BST2/NLRP3/FFAR2/FFAR3/LILRB1/TNFRSF1B	11	GSE-NEO2
GO:0050729	positive regulation of inflammatory response	14/188	158/18866	6.41e-10	1.95e-08	1.34e-08	C3/CCL3/IL1B/FCER1G/PTGS2/CLEC7A/TREM2/FFAR2/CD28/TLR7/FFAR3/OSM/PTGER4/CEBPA	14	GSE-NEO2
GO:0032675	regulation of interleukin-6 production	14/188	159/18866	6.97e-10	2.09e-08	1.44e-08	CD74/IL1B/TYROBP/AIF1/FCER1G/CLEC7A/IL10/TREM2/C5AR2/NCKAP1L/TLR7/HAVCR2/POU2F2/SYK	14	GSE-NEO2
GO:0043300	regulation of leukocyte degranulation	9/188	47/18866	7.86e-10	2.33e-08	1.61e-08	FCER1G/ITGB2/HMOX1/FCGR2B/CD84/PTAFR/ITGAM/SYK/CD300A	9	GSE-NEO2
GO:0071219	cellular response to molecule of bacterial origin	16/188	222/18866	7.96e-10	2.33e-08	1.61e-08	CCL3/IL1B/CD14/MRC1/CX3CR1/FCGR2B/IL10/CD68/TREM2/NLRP3/HAMP/PTAFR/HAVCR2/LILRB1/TNFRSF1B/LY86	16	GSE-NEO2
GO:0070664	negative regulation of leukocyte proliferation	11/188	86/18866	9.17e-10	2.66e-08	1.83e-08	CCL8/TYROBP/HLA-DRB1/VSIG4/FCGR2B/IL10/MNDA/LST1/HAVCR2/LILRB1/CD300A	11	GSE-NEO2
GO:0050671	positive regulation of lymphocyte proliferation	13/188	136/18866	1.05e-09	3e-08	2.07e-08	HLA-DPA1/CD74/HLA-DPB1/IL1B/GPR183/AIF1/PTPRC/HLA-DMB/NCKAP1L/CD28/EBI3/HAVCR2/SYK	13	GSE-NEO2
GO:0002526	acute inflammatory response	12/188	111/18866	1.13e-09	3.2e-08	2.2e-08	C3/IL1B/FCER1G/CD163/PTGS2/FCGR2B/NLRP3/FFAR2/HAMP/FFAR3/SERPINA1/OSM	12	GSE-NEO2
GO:0032946	positive regulation of mononuclear cell proliferation	13/188	137/18866	1.15e-09	3.22e-08	2.22e-08	HLA-DPA1/CD74/HLA-DPB1/IL1B/GPR183/AIF1/PTPRC/HLA-DMB/NCKAP1L/CD28/EBI3/HAVCR2/SYK	13	GSE-NEO2
GO:0002673	regulation of acute inflammatory response	9/188	49/18866	1.17e-09	3.24e-08	2.23e-08	C3/IL1B/FCER1G/PTGS2/FCGR2B/NLRP3/FFAR2/FFAR3/OSM	9	GSE-NEO2
GO:0032642	regulation of chemokine production	10/188	68/18866	1.34e-09	3.68e-08	2.54e-08	CD74/IL1B/CLEC7A/IL10/TREM2/FFAR2/TLR7/FFAR3/HAVCR2/SYK	10	GSE-NEO2
GO:1902563	regulation of neutrophil activation	6/188	13/18866	1.46e-09	3.98e-08	2.75e-08	ITGB2/FCGR2B/PTAFR/ITGAM/SYK/CD300A	6	GSE-NEO2
GO:0032635	interleukin-6 production	14/188	170/18866	1.68e-09	4.49e-08	3.1e-08	CD74/IL1B/TYROBP/AIF1/FCER1G/CLEC7A/IL10/TREM2/C5AR2/NCKAP1L/TLR7/HAVCR2/POU2F2/SYK	14	GSE-NEO2
GO:0030449	regulation of complement activation	12/188	115/18866	1.7e-09	4.49e-08	3.1e-08	C3/C1QB/C1QA/C1QC/IL1B/A2M/C5AR1/VSIG4/C3AR1/C9/C5AR2/CR1	12	GSE-NEO2
GO:0032609	interferon-gamma production	12/188	115/18866	1.7e-09	4.49e-08	3.1e-08	HLA-DPA1/HLA-DPB1/IL1B/CD14/HLA-DRB1/CLEC7A/IL10/EBI3/TLR7/HAVCR2/LILRB1/SLC11A1	12	GSE-NEO2
GO:0031349	positive regulation of defense response	20/188	385/18866	1.84e-09	4.81e-08	3.32e-08	C3/CCL3/IL1B/FCER1G/PTGS2/CLEC7A/MNDA/TREM2/FFAR2/CLEC4E/CD28/CLEC10A/TLR7/FFAR3/HAVCR2/OSM/PTGER4/VAV1/CEBPA/SYK	20	GSE-NEO2
GO:0001906	cell killing	14/188	172/18866	1.96e-09	5.07e-08	3.5e-08	C3/TYROBP/LYZ/PTPRC/FCGR2B/CLEC7A/C9/HAMP/HAVCR2/LILRB1/ITGAM/VAV1/SERPINB9/SYK	14	GSE-NEO2
GO:1903708	positive regulation of hemopoiesis	15/188	204/18866	2.09e-09	5.35e-08	3.69e-08	CD74/IL1B/TYROBP/HLA-DRB1/PTPRC/CD83/TREM2/NLRP3/NCKAP1L/CCR1/LILRB4/EVI2B/HCLS1/DCSTAMP/SYK	15	GSE-NEO2
GO:0050866	negative regulation of cell activation	15/188	207/18866	2.55e-09	6.47e-08	4.46e-08	CD74/TYROBP/HLA-DRB1/HMOX1/VSIG4/PTPRC/FCGR2B/IL10/MNDA/CD84/LST1/SAMSN1/HAVCR2/LILRB1/CD300A	15	GSE-NEO2
GO:0032623	interleukin-2 production	9/188	54/18866	2.89e-09	7.27e-08	5.01e-08	IL1B/FCER1G/VSIG4/PTPRC/CLEC7A/CD83/CD28/HAVCR2/SLC11A1	9	GSE-NEO2
GO:0050764	regulation of phagocytosis	11/188	97/18866	3.39e-09	8.36e-08	5.77e-08	C3/IL1B/FCER1G/PTPRC/FCGR2B/CLEC7A/TREM2/NCKAP1L/SLC11A1/SYK/CD300A	11	GSE-NEO2
GO:0071674	mononuclear cell migration	11/188	97/18866	3.39e-09	8.36e-08	5.77e-08	CCL3/CCL3L1/CCL8/AIF1/CSF1R/C5AR1/C3AR1/PECAM1/CCR1/CXCL12/CMKLR1	11	GSE-NEO2
GO:0032602	chemokine production	10/188	75/18866	3.59e-09	8.78e-08	6.06e-08	CD74/IL1B/CLEC7A/IL10/TREM2/FFAR2/TLR7/FFAR3/HAVCR2/SYK	10	GSE-NEO2
GO:0030316	osteoclast differentiation	11/188	98/18866	3.79e-09	9.17e-08	6.32e-08	CCL3/TYROBP/GPR183/CSF1R/FCER1G/MAFB/TREM2/CCR1/LILRB4/LILRB1/DCSTAMP	11	GSE-NEO2
GO:0002822	regulation of adaptive immune response based on somatic recombination of immune receptors built from immunoglobulin superfamily domains	13/188	153/18866	4.47e-09	1.07e-07	7.4e-08	C3/IL1B/FCER1G/PTPRC/FCGR2B/IL10/NLRP3/CD28/HAVCR2/LILRB1/TNFRSF1B/SLC11A1/CR1	13	GSE-NEO2
GO:0006911	phagocytosis, engulfment	12/188	126/18866	4.88e-09	1.15e-07	7.95e-08	C3/AIF1/FCER1G/MARCO/ITGB2/MSR1/FCGR2B/FCGR1A/TREM2/NCKAP1L/ITGAM/CD300A	12	GSE-NEO2
GO:1905523	positive regulation of macrophage migration	7/188	26/18866	4.89e-09	1.15e-07	7.95e-08	CCL3/CSF1R/CX3CR1/C5AR1/C3AR1/TREM2/CMKLR1	7	GSE-NEO2
GO:0042102	positive regulation of T cell proliferation	11/188	101/18866	5.23e-09	1.21e-07	8.33e-08	HLA-DPA1/HLA-DPB1/IL1B/AIF1/PTPRC/HLA-DMB/NCKAP1L/CD28/EBI3/HAVCR2/SYK	11	GSE-NEO2
GO:0030217	T cell differentiation	16/188	253/18866	5.28e-09	1.21e-07	8.33e-08	CD74/IL1B/GPR183/FCER1G/PTPRC/MAFB/CD83/NLRP3/CLEC4E/NCKAP1L/CD28/LILRB4/PTGER4/VAV1/CR1/SYK	16	GSE-NEO2
GO:0030098	lymphocyte differentiation	19/188	368/18866	5.3e-09	1.21e-07	8.33e-08	CD74/IL1B/GPR183/FCER1G/PTPRC/MAFB/FCGR2B/IL10/CD83/NLRP3/CLEC4E/NCKAP1L/CD28/LILRB4/POU2F2/PTGER4/VAV1/CR1/SYK	19	GSE-NEO2
GO:0006898	receptor-mediated endocytosis	18/188	328/18866	5.3e-09	1.21e-07	8.33e-08	C3/CD14/STAB1/MRC1/FCER1G/FOLR2/MARCO/CD163/ITGB2/MSR1/FCGR2B/FCGR1A/FCGR1B/LILRB1/ITGAM/SIGLEC1/CLEC9A/SYK	18	GSE-NEO2
GO:0050672	negative regulation of lymphocyte proliferation	10/188	79/18866	6.03e-09	1.36e-07	9.39e-08	TYROBP/HLA-DRB1/VSIG4/FCGR2B/IL10/MNDA/LST1/HAVCR2/LILRB1/CD300A	10	GSE-NEO2
GO:0043030	regulation of macrophage activation	9/188	59/18866	6.54e-09	1.46e-07	1.01e-07	CD74/CCL3/VSIG4/PTPRC/FCGR2B/IL10/TREM2/HAVCR2/CEBPA	9	GSE-NEO2
GO:0032945	negative regulation of mononuclear cell proliferation	10/188	80/18866	6.84e-09	1.52e-07	1.05e-07	TYROBP/HLA-DRB1/VSIG4/FCGR2B/IL10/MNDA/LST1/HAVCR2/LILRB1/CD300A	10	GSE-NEO2
GO:0050730	regulation of peptidyl-tyrosine phosphorylation	16/188	263/18866	9.17e-09	2.02e-07	1.39e-07	CD74/CSF1R/ITGB2/PTPRC/FCGR1A/TREM2/SAMSN1/PECAM1/TNFSF18/HBEGF/OSM/HCLS1/NCF1/CASS4/SYK/CD300A	16	GSE-NEO2
GO:0030888	regulation of B cell proliferation	9/188	62/18866	1.03e-08	2.25e-07	1.55e-07	CD74/TYROBP/GPR183/PTPRC/FCGR2B/IL10/MNDA/NCKAP1L/CD300A	9	GSE-NEO2
GO:0099024	plasma membrane invagination	12/188	135/18866	1.07e-08	2.32e-07	1.6e-07	C3/AIF1/FCER1G/MARCO/ITGB2/MSR1/FCGR2B/FCGR1A/TREM2/NCKAP1L/ITGAM/CD300A	12	GSE-NEO2
GO:0002440	production of molecular mediator of immune response	17/188	306/18866	1.2e-08	2.58e-07	1.78e-07	CD74/IL1B/FCER1G/HLA-DRB1/HMOX1/PTPRC/FCGR2B/IL10/BST2/NLRP3/FFAR2/CD28/FFAR3/LILRB1/POU2F2/TNFRSF1B/SLC11A1	17	GSE-NEO2
GO:0032722	positive regulation of chemokine production	8/188	45/18866	1.32e-08	2.8e-07	1.93e-07	CD74/IL1B/CLEC7A/FFAR2/TLR7/FFAR3/HAVCR2/SYK	8	GSE-NEO2
GO:0002705	positive regulation of leukocyte mediated immunity	12/188	138/18866	1.38e-08	2.91e-07	2e-07	C3/IL1B/TYROBP/FCER1G/ITGB2/PTPRC/NLRP3/CD28/PTAFR/ITGAM/VAV1/SYK	12	GSE-NEO2
GO:0032729	positive regulation of interferon-gamma production	9/188	65/18866	1.58e-08	3.31e-07	2.29e-07	HLA-DPA1/HLA-DPB1/IL1B/CD14/CLEC7A/EBI3/TLR7/HAVCR2/SLC11A1	9	GSE-NEO2
GO:0002675	positive regulation of acute inflammatory response	7/188	31/18866	1.87e-08	3.9e-07	2.69e-07	C3/IL1B/FCER1G/PTGS2/FFAR2/FFAR3/OSM	7	GSE-NEO2
GO:0010324	membrane invagination	12/188	143/18866	2.06e-08	4.24e-07	2.93e-07	C3/AIF1/FCER1G/MARCO/ITGB2/MSR1/FCGR2B/FCGR1A/TREM2/NCKAP1L/ITGAM/CD300A	12	GSE-NEO2
GO:0071222	cellular response to lipopolysaccharide	14/188	208/18866	2.26e-08	4.62e-07	3.19e-07	CCL3/IL1B/CD14/MRC1/CX3CR1/IL10/CD68/NLRP3/HAMP/PTAFR/HAVCR2/LILRB1/TNFRSF1B/LY86	14	GSE-NEO2
GO:0050766	positive regulation of phagocytosis	9/188	68/18866	2.38e-08	4.79e-07	3.31e-07	C3/IL1B/FCER1G/PTPRC/FCGR2B/CLEC7A/TREM2/NCKAP1L/SLC11A1	9	GSE-NEO2
GO:0032673	regulation of interleukin-4 production	7/188	32/18866	2.38e-08	4.79e-07	3.31e-07	FCER1G/HLA-DRB1/CD83/NLRP3/CD28/HAVCR2/SYK	7	GSE-NEO2
GO:0060333	interferon-gamma-mediated signaling pathway	10/188	91/18866	2.43e-08	4.86e-07	3.35e-07	HLA-DRA/HLA-DPA1/HLA-DPB1/HLA-DQA2/IFI30/HLA-DRB1/HLA-DQA1/FCGR1A/FCGR1B/PTAFR	10	GSE-NEO2
GO:0031341	regulation of cell killing	10/188	92/18866	2.7e-08	5.36e-07	3.7e-07	TYROBP/PTPRC/FCGR2B/CLEC7A/HAVCR2/LILRB1/ITGAM/VAV1/SERPINB9/SYK	10	GSE-NEO2
GO:0006956	complement activation	13/188	178/18866	2.78e-08	5.47e-07	3.77e-07	C3/C1QB/C1QA/C1QC/IL1B/A2M/C5AR1/VSIG4/C3AR1/C9/C5AR2/CFD/CR1	13	GSE-NEO2
GO:0050851	antigen receptor-mediated signaling pathway	17/188	325/18866	2.92e-08	5.66e-07	3.9e-07	HLA-DRA/HLA-DPA1/HLA-DPB1/HLA-DQA2/HLA-DRB1/HLA-DQA1/PTPRC/FCGR2B/MNDA/FYB1/NCKAP1L/CD28/LCP2/LILRB4/LAT2/SYK/CD300A	17	GSE-NEO2
GO:0070371	ERK1 and ERK2 cascade	17/188	325/18866	2.92e-08	5.66e-07	3.9e-07	CD74/CCL3/IL1B/CCL3L1/CCL8/GPR183/CSF1R/MARCO/C5AR1/HLA-DRB1/PTPRC/TREM2/C5AR2/HAVCR2/CCR1/PTGER4/SYK	17	GSE-NEO2
GO:0032677	regulation of interleukin-8 production	10/188	93/18866	3e-08	5.78e-07	3.99e-07	CD74/IL1B/CD14/PTPRC/CLEC7A/IL10/FFAR2/C5AR2/TLR7/SYK	10	GSE-NEO2
GO:0070374	positive regulation of ERK1 and ERK2 cascade	14/188	215/18866	3.43e-08	6.56e-07	4.53e-07	CD74/CCL3/CCL3L1/CCL8/GPR183/CSF1R/MARCO/C5AR1/HLA-DRB1/PTPRC/TREM2/C5AR2/HAVCR2/CCR1	14	GSE-NEO2
GO:0002888	positive regulation of myeloid leukocyte mediated immunity	7/188	34/18866	3.74e-08	7.1e-07	4.9e-07	C3/TYROBP/FCER1G/ITGB2/PTAFR/ITGAM/SYK	7	GSE-NEO2
GO:0002690	positive regulation of leukocyte chemotaxis	10/188	96/18866	4.08e-08	7.7e-07	5.31e-07	CD74/CCL3/AIF1/CSF1R/C5AR1/C3AR1/NCKAP1L/CCR1/CXCL12/CMKLR1	10	GSE-NEO2
GO:0002688	regulation of leukocyte chemotaxis	11/188	124/18866	4.56e-08	8.55e-07	5.9e-07	CD74/CCL3/AIF1/CSF1R/C5AR1/C3AR1/C5AR2/NCKAP1L/CCR1/CXCL12/CMKLR1	11	GSE-NEO2
GO:0032633	interleukin-4 production	7/188	35/18866	4.63e-08	8.62e-07	5.94e-07	FCER1G/HLA-DRB1/CD83/NLRP3/CD28/HAVCR2/SYK	7	GSE-NEO2
GO:0051250	negative regulation of lymphocyte activation	12/188	154/18866	4.71e-08	8.7e-07	6e-07	CD74/TYROBP/HLA-DRB1/VSIG4/FCGR2B/IL10/MNDA/LST1/SAMSN1/HAVCR2/LILRB1/CD300A	12	GSE-NEO2
GO:0042554	superoxide anion generation	7/188	36/18866	5.7e-08	1.05e-06	7.21e-07	TYROBP/CYBB/ITGB2/CLEC7A/ITGAM/NCF1/SYK	7	GSE-NEO2
GO:0045637	regulation of myeloid cell differentiation	15/188	263/18866	6.38e-08	1.16e-06	8.01e-07	CD74/CCL3/C1QC/TYROBP/HLA-DRB1/MAFB/TREM2/NCKAP1L/CCR1/LILRB4/LILRB1/EVI2B/HCLS1/CSF3R/DCSTAMP	15	GSE-NEO2
GO:0030099	myeloid cell differentiation	19/188	431/18866	6.64e-08	1.2e-06	8.25e-07	CD74/CCL3/C1QC/TYROBP/GPR183/CSF1R/FCER1G/HLA-DRB1/MAFB/TREM2/NCKAP1L/CCR1/LILRB4/LILRB1/EVI2B/HCLS1/CEBPA/CSF3R/DCSTAMP	19	GSE-NEO2
GO:0032637	interleukin-8 production	10/188	101/18866	6.66e-08	1.2e-06	8.25e-07	CD74/IL1B/CD14/PTPRC/CLEC7A/IL10/FFAR2/C5AR2/TLR7/SYK	10	GSE-NEO2
GO:0016064	immunoglobulin mediated immune response	14/188	227/18866	6.77e-08	1.21e-06	8.33e-07	CD74/C3/C1QB/C1QA/C1QC/FCER1G/HLA-DRB1/PTPRC/FCGR2B/IL10/C9/CD28/POU2F2/CR1	14	GSE-NEO2
GO:0097242	amyloid-beta clearance	7/188	37/18866	6.98e-08	1.24e-06	8.53e-07	C3/MARCO/ITGB2/C5AR1/MSR1/TREM2/ITGAM	7	GSE-NEO2
GO:0070372	regulation of ERK1 and ERK2 cascade	16/188	306/18866	7.62e-08	1.34e-06	9.25e-07	CD74/CCL3/IL1B/CCL3L1/CCL8/GPR183/CSF1R/MARCO/C5AR1/HLA-DRB1/PTPRC/TREM2/C5AR2/HAVCR2/CCR1/SYK	16	GSE-NEO2
GO:0019724	B cell mediated immunity	14/188	230/18866	7.97e-08	1.39e-06	9.61e-07	CD74/C3/C1QB/C1QA/C1QC/FCER1G/HLA-DRB1/PTPRC/FCGR2B/IL10/C9/CD28/POU2F2/CR1	14	GSE-NEO2
GO:0050731	positive regulation of peptidyl-tyrosine phosphorylation	13/188	195/18866	8.17e-08	1.42e-06	9.78e-07	CD74/CSF1R/PTPRC/FCGR1A/TREM2/PECAM1/TNFSF18/HBEGF/OSM/HCLS1/NCF1/CASS4/SYK	13	GSE-NEO2
GO:0007200	phospholipase C-activating G protein-coupled receptor signaling pathway	10/188	104/18866	8.82e-08	1.52e-06	1.05e-06	CX3CR1/C5AR1/C3AR1/C5AR2/FPR3/FPR1/GNA15/CMKLR1/LPAR6/GPR65	10	GSE-NEO2
GO:0002763	positive regulation of myeloid leukocyte differentiation	8/188	58/18866	1.05e-07	1.8e-06	1.24e-06	CD74/TYROBP/HLA-DRB1/TREM2/CCR1/EVI2B/HCLS1/DCSTAMP	8	GSE-NEO2
GO:0050921	positive regulation of chemotaxis	11/188	144/18866	2.12e-07	3.62e-06	2.5e-06	CD74/CCL3/AIF1/CSF1R/C5AR1/C3AR1/TREM2/NCKAP1L/CCR1/CXCL12/CMKLR1	11	GSE-NEO2
GO:0002437	inflammatory response to antigenic stimulus	8/188	64/18866	2.3e-07	3.9e-06	2.69e-06	C3/FCER1G/HLA-DRB1/FCGR2B/IL10/IL1RN/CD68/CD28	8	GSE-NEO2
GO:0032755	positive regulation of interleukin-6 production	9/188	88/18866	2.32e-07	3.9e-06	2.69e-06	CD74/IL1B/TYROBP/AIF1/FCER1G/CLEC7A/TLR7/POU2F2/SYK	9	GSE-NEO2
GO:0046631	alpha-beta T cell activation	11/188	146/18866	2.44e-07	4.07e-06	2.8e-06	GPR183/PTPRC/CD83/NLRP3/NCKAP1L/CD28/EBI3/LILRB1/PTGER4/SYK/CD300A	11	GSE-NEO2
GO:1905521	regulation of macrophage migration	7/188	44/18866	2.45e-07	4.07e-06	2.8e-06	CCL3/CSF1R/CX3CR1/C5AR1/C3AR1/TREM2/CMKLR1	7	GSE-NEO2
GO:0032612	interleukin-1 production	10/188	121/18866	3.69e-07	6.09e-06	4.2e-06	CCL3/IL1B/TYROBP/CX3CR1/CLEC7A/IL10/MNDA/TREM2/NLRP3/HAVCR2	10	GSE-NEO2
GO:0045088	regulation of innate immune response	15/188	307/18866	4.7e-07	7.71e-06	5.32e-06	A2M/FCER1G/VSIG4/FCGR2B/MNDA/TREM2/FFAR2/CLEC4E/CLEC10A/HAVCR2/LILRB1/VAV1/SERPINB9/CR1/SYK	15	GSE-NEO2
GO:0050920	regulation of chemotaxis	13/188	229/18866	5.23e-07	8.37e-06	5.77e-06	CD74/CCL3/GPR183/AIF1/CSF1R/C5AR1/C3AR1/TREM2/C5AR2/NCKAP1L/CCR1/CXCL12/CMKLR1	13	GSE-NEO2
GO:0006957	complement activation, alternative pathway	5/188	17/18866	5.23e-07	8.37e-06	5.77e-06	C3/VSIG4/C9/CFD/CR1	5	GSE-NEO2
GO:0030889	negative regulation of B cell proliferation	5/188	17/18866	5.23e-07	8.37e-06	5.77e-06	TYROBP/FCGR2B/IL10/MNDA/CD300A	5	GSE-NEO2
GO:0002448	mast cell mediated immunity	7/188	49/18866	5.26e-07	8.37e-06	5.77e-06	FCER1G/HMOX1/CD84/LAT2/SERPINB9/SYK/CD300A	7	GSE-NEO2
GO:0032663	regulation of interleukin-2 production	7/188	49/18866	5.26e-07	8.37e-06	5.77e-06	IL1B/VSIG4/PTPRC/CLEC7A/CD83/CD28/HAVCR2	7	GSE-NEO2
GO:0042100	B cell proliferation	9/188	97/18866	5.38e-07	8.45e-06	5.83e-06	CD74/TYROBP/GPR183/PTPRC/FCGR2B/IL10/MNDA/NCKAP1L/CD300A	9	GSE-NEO2
GO:0046634	regulation of alpha-beta T cell activation	9/188	97/18866	5.38e-07	8.45e-06	5.83e-06	PTPRC/CD83/NLRP3/NCKAP1L/CD28/EBI3/LILRB1/SYK/CD300A	9	GSE-NEO2
GO:0031348	negative regulation of defense response	14/188	269/18866	5.41e-07	8.45e-06	5.83e-06	A2M/HLA-DRB1/VSIG4/PTPRC/FCGR2B/IL10/NLRP3/HAVCR2/LILRB1/PTGER4/SERPINB9/TNFRSF1B/CR1/AOAH	14	GSE-NEO2
GO:0050864	regulation of B cell activation	12/188	195/18866	6.17e-07	9.58e-06	6.61e-06	CD74/TYROBP/GPR183/PTPRC/FCGR2B/IL10/MNDA/SAMSN1/NCKAP1L/CD28/SYK/CD300A	12	GSE-NEO2
GO:0050869	negative regulation of B cell activation	6/188	32/18866	6.6e-07	1.02e-05	7.03e-06	TYROBP/FCGR2B/IL10/MNDA/SAMSN1/CD300A	6	GSE-NEO2
GO:0002702	positive regulation of production of molecular mediator of immune response	9/188	100/18866	6.97e-07	1.06e-05	7.34e-06	CD74/IL1B/FCER1G/PTPRC/NLRP3/FFAR2/CD28/FFAR3/LILRB1	9	GSE-NEO2
GO:0071675	regulation of mononuclear cell migration	7/188	51/18866	6.97e-07	1.06e-05	7.34e-06	AIF1/CSF1R/C5AR1/C3AR1/CCR1/CXCL12/CMKLR1	7	GSE-NEO2
GO:0045639	positive regulation of myeloid cell differentiation	9/188	101/18866	7.59e-07	1.15e-05	7.95e-06	CD74/TYROBP/HLA-DRB1/TREM2/NCKAP1L/CCR1/EVI2B/HCLS1/DCSTAMP	9	GSE-NEO2
GO:0002831	regulation of response to biotic stimulus	17/188	409/18866	7.67e-07	1.16e-05	7.98e-06	IL1B/A2M/FCER1G/VSIG4/FCGR2B/MNDA/TREM2/FFAR2/CLEC4E/CLEC10A/HAVCR2/LILRB1/VAV1/SERPINB9/CR1/LY86/SYK	17	GSE-NEO2
GO:0001910	regulation of leukocyte mediated cytotoxicity	8/188	75/18866	7.99e-07	1.19e-05	8.19e-06	TYROBP/PTPRC/FCGR2B/HAVCR2/LILRB1/ITGAM/VAV1/SERPINB9	8	GSE-NEO2
GO:0071622	regulation of granulocyte chemotaxis	7/188	52/18866	7.99e-07	1.19e-05	8.19e-06	CD74/CSF1R/C5AR1/C3AR1/C5AR2/NCKAP1L/CMKLR1	7	GSE-NEO2
GO:0002861	regulation of inflammatory response to antigenic stimulus	6/188	33/18866	8e-07	1.19e-05	8.19e-06	C3/FCER1G/HLA-DRB1/FCGR2B/IL10/CD28	6	GSE-NEO2
GO:0038093	Fc receptor signaling pathway	13/188	241/18866	9.32e-07	1.37e-05	9.48e-06	FCER1G/FCGR3A/FCGR2A/PTPRC/FCGR2B/FCGR1A/FCGR1B/CLEC4E/NCKAP1L/LCP2/LAT2/VAV1/SYK	13	GSE-NEO2
GO:0032930	positive regulation of superoxide anion generation	5/188	19/18866	9.67e-07	1.42e-05	9.79e-06	TYROBP/ITGB2/CLEC7A/ITGAM/SYK	5	GSE-NEO2
GO:0032757	positive regulation of interleukin-8 production	7/188	54/18866	1.04e-06	1.52e-05	1.05e-05	CD74/IL1B/CD14/CLEC7A/FFAR2/TLR7/SYK	7	GSE-NEO2
GO:0042113	B cell activation	15/188	328/18866	1.08e-06	1.57e-05	1.08e-05	CD74/TYROBP/GPR183/PTPRC/FCGR2B/IL10/BST2/MNDA/SAMSN1/NCKAP1L/CD28/POU2F2/LAT2/SYK/CD300A	15	GSE-NEO2
GO:0050852	T cell receptor signaling pathway	12/188	206/18866	1.1e-06	1.59e-05	1.1e-05	HLA-DRA/HLA-DPA1/HLA-DPB1/HLA-DQA2/HLA-DRB1/HLA-DQA1/PTPRC/FYB1/CD28/LCP2/LILRB4/CD300A	12	GSE-NEO2
GO:0018108	peptidyl-tyrosine phosphorylation	16/188	374/18866	1.13e-06	1.62e-05	1.12e-05	CD74/CSF1R/ITGB2/PTPRC/FCGR1A/TREM2/SAMSN1/PECAM1/TNFSF18/HBEGF/OSM/HCLS1/NCF1/CASS4/SYK/CD300A	16	GSE-NEO2
GO:0002720	positive regulation of cytokine production involved in immune response	7/188	55/18866	1.18e-06	1.69e-05	1.16e-05	CD74/IL1B/FCER1G/NLRP3/FFAR2/FFAR3/LILRB1	7	GSE-NEO2
GO:0072593	reactive oxygen species metabolic process	14/188	288/18866	1.22e-06	1.73e-05	1.19e-05	IL1B/TYROBP/AIF1/CYBB/CX3CR1/ITGB2/PTGS2/CLEC7A/IL10/PDK4/ITGAM/VAV1/NCF1/SYK	14	GSE-NEO2
GO:0018212	peptidyl-tyrosine modification	16/188	377/18866	1.25e-06	1.77e-05	1.22e-05	CD74/CSF1R/ITGB2/PTPRC/FCGR1A/TREM2/SAMSN1/PECAM1/TNFSF18/HBEGF/OSM/HCLS1/NCF1/CASS4/SYK/CD300A	16	GSE-NEO2
GO:0001911	negative regulation of leukocyte mediated cytotoxicity	5/188	20/18866	1.28e-06	1.79e-05	1.23e-05	PTPRC/FCGR2B/HAVCR2/LILRB1/SERPINB9	5	GSE-NEO2
GO:0002577	regulation of antigen processing and presentation	5/188	20/18866	1.28e-06	1.79e-05	1.23e-05	CD74/FCGR2B/CD68/TREM2/SLC11A1	5	GSE-NEO2
GO:0007229	integrin-mediated signaling pathway	9/188	108/18866	1.34e-06	1.84e-05	1.27e-05	TYROBP/FCER1G/ITGB2/PLEK/FYB1/ITGAX/ITGAM/VAV1/SYK	9	GSE-NEO2
GO:0002712	regulation of B cell mediated immunity	7/188	56/18866	1.34e-06	1.84e-05	1.27e-05	C3/FCER1G/PTPRC/FCGR2B/IL10/CD28/CR1	7	GSE-NEO2
GO:0002889	regulation of immunoglobulin mediated immune response	7/188	56/18866	1.34e-06	1.84e-05	1.27e-05	C3/FCER1G/PTPRC/FCGR2B/IL10/CD28/CR1	7	GSE-NEO2
GO:1905517	macrophage migration	7/188	57/18866	1.51e-06	2.07e-05	1.43e-05	CCL3/CSF1R/CX3CR1/C5AR1/C3AR1/TREM2/CMKLR1	7	GSE-NEO2
GO:0032680	regulation of tumor necrosis factor production	9/188	110/18866	1.56e-06	2.13e-05	1.47e-05	CCL3/CD14/FCER1G/PTPRC/IL10/TREM2/C5AR2/PTAFR/HAVCR2	9	GSE-NEO2
GO:0038094	Fc-gamma receptor signaling pathway	10/188	142/18866	1.62e-06	2.19e-05	1.51e-05	FCER1G/FCGR3A/FCGR2A/PTPRC/FCGR2B/FCGR1A/CLEC4E/NCKAP1L/VAV1/SYK	10	GSE-NEO2
GO:0032652	regulation of interleukin-1 production	9/188	111/18866	1.69e-06	2.27e-05	1.57e-05	CCL3/TYROBP/CX3CR1/CLEC7A/IL10/MNDA/TREM2/NLRP3/HAVCR2	9	GSE-NEO2
GO:0002291	T cell activation via T cell receptor contact with antigen bound to MHC molecule on antigen presenting cell	4/188	10/18866	1.91e-06	2.54e-05	1.75e-05	HLA-DMB/APBB1IP/HAVCR2/LILRB1	4	GSE-NEO2
GO:0002887	negative regulation of myeloid leukocyte mediated immunity	4/188	10/18866	1.91e-06	2.54e-05	1.75e-05	HMOX1/FCGR2B/CD84/CD300A	4	GSE-NEO2
GO:0032733	positive regulation of interleukin-10 production	6/188	38/18866	1.91e-06	2.54e-05	1.75e-05	FCER1G/CLEC7A/CD83/TREM2/CD28/SYK	6	GSE-NEO2
GO:0046456	icosanoid biosynthetic process	7/188	59/18866	1.92e-06	2.54e-05	1.75e-05	CD74/IL1B/PTGS2/ALOX5AP/HPGDS/LTC4S/SYK	7	GSE-NEO2
GO:1903555	regulation of tumor necrosis factor superfamily cytokine production	9/188	113/18866	1.96e-06	2.57e-05	1.77e-05	CCL3/CD14/FCER1G/PTPRC/IL10/TREM2/C5AR2/PTAFR/HAVCR2	9	GSE-NEO2
GO:0032928	regulation of superoxide anion generation	5/188	22/18866	2.14e-06	2.79e-05	1.93e-05	TYROBP/ITGB2/CLEC7A/ITGAM/SYK	5	GSE-NEO2
GO:0072503	cellular divalent inorganic cation homeostasis	18/188	492/18866	2.23e-06	2.89e-05	2e-05	CCL3/CCL8/CX3CR1/C5AR1/PTPRC/C3AR1/C5AR2/FPR3/CCR1/CALB2/FPR1/PTGER4/SLC11A1/CXCL12/GNA15/CMKLR1/LPAR6/GPR65	18	GSE-NEO2
GO:0045576	mast cell activation	7/188	61/18866	2.42e-06	3.13e-05	2.16e-05	FCER1G/HMOX1/CD84/LCP2/LAT2/SYK/CD300A	7	GSE-NEO2
GO:0032640	tumor necrosis factor production	9/188	116/18866	2.44e-06	3.14e-05	2.17e-05	CCL3/CD14/FCER1G/PTPRC/IL10/TREM2/C5AR2/PTAFR/HAVCR2	9	GSE-NEO2
GO:0045580	regulation of T cell differentiation	10/188	150/18866	2.66e-06	3.41e-05	2.35e-05	CD74/IL1B/PTPRC/CD83/NLRP3/NCKAP1L/CD28/LILRB4/CR1/SYK	10	GSE-NEO2
GO:0070098	chemokine-mediated signaling pathway	8/188	88/18866	2.73e-06	3.48e-05	2.4e-05	CCL3/CCL3L1/CCL8/CX3CR1/TREM2/CCR1/CXCL12/CMKLR1	8	GSE-NEO2
GO:0002604	regulation of dendritic cell antigen processing and presentation	4/188	11/18866	2.98e-06	3.77e-05	2.6e-05	CD74/FCGR2B/CD68/SLC11A1	4	GSE-NEO2
GO:0046643	regulation of gamma-delta T cell activation	4/188	11/18866	2.98e-06	3.77e-05	2.6e-05	PTPRC/NCKAP1L/LILRB1/SYK	4	GSE-NEO2
GO:0046635	positive regulation of alpha-beta T cell activation	7/188	63/18866	3.01e-06	3.77e-05	2.6e-05	PTPRC/CD83/NLRP3/NCKAP1L/CD28/EBI3/SYK	7	GSE-NEO2
GO:0071706	tumor necrosis factor superfamily cytokine production	9/188	119/18866	3.02e-06	3.77e-05	2.6e-05	CCL3/CD14/FCER1G/PTPRC/IL10/TREM2/C5AR2/PTAFR/HAVCR2	9	GSE-NEO2
GO:0051480	regulation of cytosolic calcium ion concentration	15/188	357/18866	3.08e-06	3.84e-05	2.65e-05	CCL3/CX3CR1/C5AR1/PTPRC/C3AR1/C5AR2/FPR3/CCR1/CALB2/FPR1/PTGER4/GNA15/CMKLR1/LPAR6/GPR65	15	GSE-NEO2
GO:0046427	positive regulation of receptor signaling pathway via JAK-STAT	8/188	90/18866	3.23e-06	3.99e-05	2.75e-05	CSF1R/IL10/PECAM1/TNFSF18/OSM/IL10RA/HCLS1/CD300A	8	GSE-NEO2
GO:1903532	positive regulation of secretion by cell	14/188	313/18866	3.24e-06	3.99e-05	2.75e-05	IL1B/CD14/FCER1G/ITGB2/HLA-DRB1/IL10/TREM2/CLEC4E/PTAFR/ITGAM/PTGER4/CXCL12/CLEC9A/SYK	14	GSE-NEO2
GO:0006874	cellular calcium ion homeostasis	17/188	456/18866	3.36e-06	4.12e-05	2.84e-05	CCL3/CCL8/CX3CR1/C5AR1/PTPRC/C3AR1/C5AR2/FPR3/CCR1/CALB2/FPR1/PTGER4/CXCL12/GNA15/CMKLR1/LPAR6/GPR65	17	GSE-NEO2
GO:0031342	negative regulation of cell killing	5/188	24/18866	3.4e-06	4.13e-05	2.85e-05	PTPRC/FCGR2B/HAVCR2/LILRB1/SERPINB9	5	GSE-NEO2
GO:0032753	positive regulation of interleukin-4 production	5/188	24/18866	3.4e-06	4.13e-05	2.85e-05	FCER1G/NLRP3/CD28/HAVCR2/SYK	5	GSE-NEO2
GO:0002707	negative regulation of lymphocyte mediated immunity	6/188	42/18866	3.52e-06	4.26e-05	2.94e-05	PTPRC/FCGR2B/HAVCR2/LILRB1/SERPINB9/CR1	6	GSE-NEO2
GO:0045582	positive regulation of T cell differentiation	8/188	92/18866	3.82e-06	4.6e-05	3.17e-05	CD74/IL1B/PTPRC/CD83/NLRP3/NCKAP1L/LILRB4/SYK	8	GSE-NEO2
GO:0150077	regulation of neuroinflammatory response	6/188	43/18866	4.06e-06	4.87e-05	3.36e-05	CCL3/IL1B/PTGS2/PTPRC/TREM2/TNFRSF1B	6	GSE-NEO2
GO:1904894	positive regulation of receptor signaling pathway via STAT	8/188	93/18866	4.14e-06	4.95e-05	3.41e-05	CSF1R/IL10/PECAM1/TNFSF18/OSM/IL10RA/HCLS1/CD300A	8	GSE-NEO2
GO:0043302	positive regulation of leukocyte degranulation	5/188	25/18866	4.21e-06	5.01e-05	3.45e-05	FCER1G/ITGB2/PTAFR/ITGAM/SYK	5	GSE-NEO2
GO:0002468	dendritic cell antigen processing and presentation	4/188	12/18866	4.44e-06	5.23e-05	3.61e-05	CD74/FCGR2B/CD68/SLC11A1	4	GSE-NEO2
GO:0043301	negative regulation of leukocyte degranulation	4/188	12/18866	4.44e-06	5.23e-05	3.61e-05	HMOX1/FCGR2B/CD84/CD300A	4	GSE-NEO2
GO:0007204	positive regulation of cytosolic calcium ion concentration	14/188	322/18866	4.49e-06	5.27e-05	3.63e-05	CCL3/CX3CR1/C5AR1/PTPRC/C3AR1/C5AR2/FPR3/CCR1/FPR1/PTGER4/GNA15/CMKLR1/LPAR6/GPR65	14	GSE-NEO2
GO:0045123	cellular extravasation	7/188	67/18866	4.58e-06	5.33e-05	3.67e-05	CX3CR1/ITGB2/PECAM1/PTAFR/SELPLG/PTGER4/CXCL12	7	GSE-NEO2
GO:0045670	regulation of osteoclast differentiation	7/188	67/18866	4.58e-06	5.33e-05	3.67e-05	CCL3/TYROBP/MAFB/TREM2/CCR1/LILRB4/LILRB1	7	GSE-NEO2
GO:0055074	calcium ion homeostasis	17/188	468/18866	4.74e-06	5.49e-05	3.79e-05	CCL3/CCL8/CX3CR1/C5AR1/PTPRC/C3AR1/C5AR2/FPR3/CCR1/CALB2/FPR1/PTGER4/CXCL12/GNA15/CMKLR1/LPAR6/GPR65	17	GSE-NEO2
GO:0045428	regulation of nitric oxide biosynthetic process	7/188	68/18866	5.06e-06	5.84e-05	4.03e-05	IL1B/AIF1/CX3CR1/ITGB2/PTGS2/CLEC7A/IL10	7	GSE-NEO2
GO:0032743	positive regulation of interleukin-2 production	5/188	26/18866	5.17e-06	5.93e-05	4.09e-05	IL1B/PTPRC/CLEC7A/CD83/CD28	5	GSE-NEO2
GO:1990868	response to chemokine	8/188	97/18866	5.68e-06	6.46e-05	4.46e-05	CCL3/CCL3L1/CCL8/CX3CR1/TREM2/CCR1/CXCL12/CMKLR1	8	GSE-NEO2
GO:1990869	cellular response to chemokine	8/188	97/18866	5.68e-06	6.46e-05	4.46e-05	CCL3/CCL3L1/CCL8/CX3CR1/TREM2/CCR1/CXCL12/CMKLR1	8	GSE-NEO2
GO:0002921	negative regulation of humoral immune response	4/188	13/18866	6.37e-06	7.21e-05	4.97e-05	A2M/VSIG4/FCGR2B/CR1	4	GSE-NEO2
GO:0043303	mast cell degranulation	6/188	47/18866	6.91e-06	7.8e-05	5.38e-05	FCER1G/HMOX1/CD84/LAT2/SYK/CD300A	6	GSE-NEO2
GO:0032102	negative regulation of response to external stimulus	16/188	433/18866	7.37e-06	8.28e-05	5.71e-05	A2M/AIF1/HLA-DRB1/VSIG4/PTPRC/FCGR2B/IL10/NLRP3/C5AR2/HAVCR2/LILRB1/PTGER4/SERPINB9/TNFRSF1B/CR1/AOAH	16	GSE-NEO2
GO:0010575	positive regulation of vascular endothelial growth factor production	5/188	28/18866	7.6e-06	8.5e-05	5.87e-05	C3/IL1B/C5AR1/PTGS2/C3AR1	5	GSE-NEO2
GO:0002279	mast cell activation involved in immune response	6/188	48/18866	7.83e-06	8.69e-05	5.99e-05	FCER1G/HMOX1/CD84/LAT2/SYK/CD300A	6	GSE-NEO2
GO:0002820	negative regulation of adaptive immune response	6/188	48/18866	7.83e-06	8.69e-05	5.99e-05	PTPRC/FCGR2B/SAMSN1/HAVCR2/LILRB1/CR1	6	GSE-NEO2
GO:0045766	positive regulation of angiogenesis	11/188	208/18866	7.9e-06	8.73e-05	6.02e-05	C3/IL1B/CYBB/CX3CR1/ITGB2/C5AR1/HMOX1/PTGS2/IL10/C3AR1/ITGAX	11	GSE-NEO2
GO:0051047	positive regulation of secretion	14/188	340/18866	8.35e-06	9.19e-05	6.34e-05	IL1B/CD14/FCER1G/ITGB2/HLA-DRB1/IL10/TREM2/CLEC4E/PTAFR/ITGAM/PTGER4/CXCL12/CLEC9A/SYK	14	GSE-NEO2
GO:0006801	superoxide metabolic process	7/188	74/18866	8.94e-06	9.79e-05	6.75e-05	TYROBP/CYBB/ITGB2/CLEC7A/ITGAM/NCF1/SYK	7	GSE-NEO2
GO:0043032	positive regulation of macrophage activation	5/188	29/18866	9.11e-06	9.94e-05	6.86e-05	CCL3/IL10/TREM2/HAVCR2/CEBPA	5	GSE-NEO2
GO:1903038	negative regulation of leukocyte cell-cell adhesion	9/188	137/18866	9.58e-06	0.000104052	7.18e-05	CD74/HLA-DRB1/VSIG4/FCGR2B/IL10/HAVCR2/LILRB1/CXCL12/CD300A	9	GSE-NEO2
GO:0045621	positive regulation of lymphocyte differentiation	8/188	105/18866	1.02e-05	0.000110368	7.61e-05	CD74/IL1B/PTPRC/CD83/NLRP3/NCKAP1L/LILRB4/SYK	8	GSE-NEO2
GO:1902106	negative regulation of leukocyte differentiation	8/188	105/18866	1.02e-05	0.000110368	7.61e-05	CD74/CCL3/C1QC/MAFB/FCGR2B/LILRB4/TMEM176B/LILRB1	8	GSE-NEO2
GO:0042742	defense response to bacterium	14/188	348/18866	1.09e-05	0.000116553	8.04e-05	STAB1/LYZ/FCER1G/C5AR1/IL10/MPEG1/TREM2/NLRP3/CLEC4E/HAMP/RNASE6/HAVCR2/SLC11A1/SYK	14	GSE-NEO2
GO:0032611	interleukin-1 beta production	8/188	106/18866	1.1e-05	0.00011694	8.07e-05	CCL3/IL1B/TYROBP/CX3CR1/CLEC7A/MNDA/TREM2/NLRP3	8	GSE-NEO2
GO:2000379	positive regulation of reactive oxygen species metabolic process	8/188	106/18866	1.1e-05	0.00011694	8.07e-05	IL1B/TYROBP/AIF1/ITGB2/PTGS2/CLEC7A/ITGAM/SYK	8	GSE-NEO2
GO:0002281	macrophage activation involved in immune response	4/188	15/18866	1.2e-05	0.000126335	8.71e-05	TYROBP/TREM2/HAVCR2/SYK	4	GSE-NEO2
GO:0060099	regulation of phagocytosis, engulfment	4/188	15/18866	1.2e-05	0.000126335	8.71e-05	C3/TREM2/NCKAP1L/CD300A	4	GSE-NEO2
GO:0001909	leukocyte mediated cytotoxicity	8/188	108/18866	1.26e-05	0.000132606	9.15e-05	TYROBP/PTPRC/FCGR2B/HAVCR2/LILRB1/ITGAM/VAV1/SERPINB9	8	GSE-NEO2
GO:0046425	regulation of receptor signaling pathway via JAK-STAT	9/188	142/18866	1.28e-05	0.000134042	9.25e-05	CSF1R/PTPRC/IL10/PECAM1/TNFSF18/OSM/IL10RA/HCLS1/CD300A	9	GSE-NEO2
GO:0006809	nitric oxide biosynthetic process	7/188	79/18866	1.38e-05	0.000144083	9.94e-05	IL1B/AIF1/CX3CR1/ITGB2/PTGS2/CLEC7A/IL10	7	GSE-NEO2
GO:0045619	regulation of lymphocyte differentiation	10/188	181/18866	1.41e-05	0.000146385	0.000100975	CD74/IL1B/PTPRC/CD83/NLRP3/NCKAP1L/CD28/LILRB4/CR1/SYK	10	GSE-NEO2
GO:0043304	regulation of mast cell degranulation	5/188	32/18866	1.51e-05	0.000156093	0.000107672	FCER1G/HMOX1/CD84/SYK/CD300A	5	GSE-NEO2
GO:0002431	Fc receptor mediated stimulatory signaling pathway	9/188	145/18866	1.51e-05	0.000156093	0.000107672	FCER1G/FCGR3A/FCGR2A/PTPRC/FCGR2B/FCGR1A/NCKAP1L/VAV1/SYK	9	GSE-NEO2
GO:1905153	regulation of membrane invagination	4/188	16/18866	1.58e-05	0.000162584	0.00011215	C3/TREM2/NCKAP1L/CD300A	4	GSE-NEO2
GO:0033006	regulation of mast cell activation involved in immune response	5/188	33/18866	1.76e-05	0.000179695	0.000123952	FCER1G/HMOX1/CD84/SYK/CD300A	5	GSE-NEO2
GO:0090022	regulation of neutrophil chemotaxis	5/188	33/18866	1.76e-05	0.000179695	0.000123952	CD74/C5AR1/C3AR1/C5AR2/NCKAP1L	5	GSE-NEO2
GO:0046209	nitric oxide metabolic process	7/188	84/18866	2.07e-05	0.000210089	0.000144918	IL1B/AIF1/CX3CR1/ITGB2/PTGS2/CLEC7A/IL10	7	GSE-NEO2
GO:1904892	regulation of receptor signaling pathway via STAT	9/188	151/18866	2.09e-05	0.000211696	0.000146026	CSF1R/PTPRC/IL10/PECAM1/TNFSF18/OSM/IL10RA/HCLS1/CD300A	9	GSE-NEO2
GO:0051048	negative regulation of secretion	10/188	190/18866	2.14e-05	0.000216065	0.00014904	CD74/IL1B/HMOX1/FCGR2B/CD84/LILRB1/OSM/PTGER4/TNFRSF1B/CD300A	10	GSE-NEO2
GO:0022408	negative regulation of cell-cell adhesion	10/188	191/18866	2.24e-05	0.000225198	0.00015534	CD74/HLA-DRB1/VSIG4/FCGR2B/IL10/IL1RN/HAVCR2/LILRB1/CXCL12/CD300A	10	GSE-NEO2
GO:0050868	negative regulation of T cell activation	8/188	118/18866	2.41e-05	0.000240468	0.000165873	CD74/HLA-DRB1/VSIG4/FCGR2B/IL10/HAVCR2/LILRB1/CD300A	8	GSE-NEO2
GO:2000106	regulation of leukocyte apoptotic process	7/188	86/18866	2.41e-05	0.000240468	0.000165873	CD74/FCER1G/IL10/LILRB1/HCLS1/CXCL12/GIMAP8	7	GSE-NEO2
GO:1904018	positive regulation of vasculature development	11/188	235/18866	2.47e-05	0.000245546	0.000169376	C3/IL1B/CYBB/CX3CR1/ITGB2/C5AR1/HMOX1/PTGS2/IL10/C3AR1/ITGAX	11	GSE-NEO2
GO:0002455	humoral immune response mediated by circulating immunoglobulin	9/188	155/18866	2.58e-05	0.000254689	0.000175682	C3/C1QB/C1QA/C1QC/HLA-DRB1/PTPRC/FCGR2B/C9/CR1	9	GSE-NEO2
GO:2001057	reactive nitrogen species metabolic process	7/188	87/18866	2.6e-05	0.000256427	0.000176881	IL1B/AIF1/CX3CR1/ITGB2/PTGS2/CLEC7A/IL10	7	GSE-NEO2
GO:0006636	unsaturated fatty acid biosynthetic process	6/188	59/18866	2.63e-05	0.000257822	0.000177843	CD74/IL1B/PTGS2/ALOX5AP/HPGDS/LTC4S	6	GSE-NEO2
GO:0002701	negative regulation of production of molecular mediator of immune response	5/188	36/18866	2.73e-05	0.000267253	0.000184349	HMOX1/FCGR2B/IL10/BST2/LILRB1	5	GSE-NEO2
GO:0032732	positive regulation of interleukin-1 production	6/188	60/18866	2.89e-05	0.000282019	0.000194535	CCL3/TYROBP/CLEC7A/MNDA/NLRP3/HAVCR2	6	GSE-NEO2
GO:0090322	regulation of superoxide metabolic process	5/188	37/18866	3.13e-05	0.000304274	0.000209886	TYROBP/ITGB2/CLEC7A/ITGAM/SYK	5	GSE-NEO2
GO:0031343	positive regulation of cell killing	6/188	61/18866	3.18e-05	0.000307944	0.000212417	TYROBP/PTPRC/CLEC7A/ITGAM/VAV1/SYK	6	GSE-NEO2
GO:0002922	positive regulation of humoral immune response	4/188	19/18866	3.29e-05	0.000313816	0.000216468	C3/IL1B/PTPRC/FCGR2B	4	GSE-NEO2
GO:0010759	positive regulation of macrophage chemotaxis	4/188	19/18866	3.29e-05	0.000313816	0.000216468	CSF1R/C5AR1/C3AR1/CMKLR1	4	GSE-NEO2
GO:0046629	gamma-delta T cell activation	4/188	19/18866	3.29e-05	0.000313816	0.000216468	PTPRC/NCKAP1L/LILRB1/SYK	4	GSE-NEO2
GO:1903975	regulation of glial cell migration	4/188	19/18866	3.29e-05	0.000313816	0.000216468	CCL3/GPR183/CX3CR1/TREM2	4	GSE-NEO2
GO:2000377	regulation of reactive oxygen species metabolic process	10/188	200/18866	3.33e-05	0.000316028	0.000217994	IL1B/TYROBP/AIF1/CX3CR1/ITGB2/PTGS2/CLEC7A/IL10/ITGAM/SYK	10	GSE-NEO2
GO:0002221	pattern recognition receptor signaling pathway	10/188	201/18866	3.47e-05	0.000328512	0.000226605	CD14/ITGB2/CTSS/FFAR2/CLEC4E/PIK3AP1/TLR7/HAVCR2/ITGAM/CD300A	10	GSE-NEO2
GO:0034113	heterotypic cell-cell adhesion	6/188	62/18866	3.5e-05	0.000328512	0.000226605	IL1B/ITGB2/PTPRC/IL10/IL1RN/ITGAX	6	GSE-NEO2
GO:0045824	negative regulation of innate immune response	6/188	62/18866	3.5e-05	0.000328512	0.000226605	A2M/VSIG4/HAVCR2/LILRB1/SERPINB9/CR1	6	GSE-NEO2
GO:1903305	regulation of regulated secretory pathway	9/188	162/18866	3.65e-05	0.000341627	0.000235651	FCER1G/ITGB2/HMOX1/FCGR2B/CD84/PTAFR/ITGAM/SYK/CD300A	9	GSE-NEO2
GO:0007259	receptor signaling pathway via JAK-STAT	9/188	164/18866	4.02e-05	0.000374799	0.000258533	CSF1R/PTPRC/IL10/PECAM1/TNFSF18/OSM/IL10RA/HCLS1/CD300A	9	GSE-NEO2
GO:1903409	reactive oxygen species biosynthetic process	8/188	128/18866	4.32e-05	0.000401922	0.000277243	IL1B/AIF1/CYBB/CX3CR1/ITGB2/PTGS2/CLEC7A/IL10	8	GSE-NEO2
GO:1903531	negative regulation of secretion by cell	9/188	166/18866	4.42e-05	0.000409179	0.000282248	IL1B/HMOX1/FCGR2B/CD84/LILRB1/OSM/PTGER4/TNFRSF1B/CD300A	9	GSE-NEO2
GO:0002576	platelet degranulation	8/188	129/18866	4.57e-05	0.000421919	0.000291037	A2M/FCER1G/PLEK/F13A1/PECAM1/CFD/SERPINA1/SYK	8	GSE-NEO2
GO:0046641	positive regulation of alpha-beta T cell proliferation	4/188	21/18866	5.01e-05	0.000460446	0.000317612	PTPRC/CD28/EBI3/SYK	4	GSE-NEO2
GO:0032651	regulation of interleukin-1 beta production	7/188	97/18866	5.26e-05	0.000482498	0.000332824	CCL3/TYROBP/CX3CR1/CLEC7A/MNDA/TREM2/NLRP3	7	GSE-NEO2
GO:0002548	monocyte chemotaxis	6/188	67/18866	5.45e-05	0.000497604	0.000343244	CCL3/CCL3L1/CCL8/AIF1/CCR1/CXCL12	6	GSE-NEO2
GO:0051222	positive regulation of protein transport	13/188	354/18866	5.78e-05	0.0005263	0.000363038	IL1B/CD14/ITGB2/HLA-DRB1/PTGS2/IL10/TREM2/CLEC4E/ITGAM/PTGER4/HCLS1/CLEC9A/SYK	13	GSE-NEO2
GO:0048246	macrophage chemotaxis	5/188	42/18866	5.88e-05	0.00053127	0.000366466	CCL3/CSF1R/C5AR1/C3AR1/CMKLR1	5	GSE-NEO2
GO:1902622	regulation of neutrophil migration	5/188	42/18866	5.88e-05	0.00053127	0.000366466	CD74/C5AR1/C3AR1/C5AR2/NCKAP1L	5	GSE-NEO2
GO:0009306	protein secretion	15/188	462/18866	6.35e-05	0.000571864	0.000394467	IL1B/CD14/PLEK/HLA-DRB1/FCGR2B/IL10/IL1RN/TREM2/NLRP3/CLEC4E/LCP2/POU2F2/PTGER4/CLEC9A/SYK	15	GSE-NEO2
GO:0097696	receptor signaling pathway via STAT	9/188	174/18866	6.37e-05	0.000571864	0.000394467	CSF1R/PTPRC/IL10/PECAM1/TNFSF18/OSM/IL10RA/HCLS1/CD300A	9	GSE-NEO2
GO:0035592	establishment of protein localization to extracellular region	15/188	463/18866	6.51e-05	0.000582352	0.000401702	IL1B/CD14/PLEK/HLA-DRB1/FCGR2B/IL10/IL1RN/TREM2/NLRP3/CLEC4E/LCP2/POU2F2/PTGER4/CLEC9A/SYK	15	GSE-NEO2
GO:0002823	negative regulation of adaptive immune response based on somatic recombination of immune receptors built from immunoglobulin superfamily domains	5/188	43/18866	6.6e-05	0.00058829	0.000405798	PTPRC/FCGR2B/HAVCR2/LILRB1/CR1	5	GSE-NEO2
GO:0072677	eosinophil migration	4/188	23/18866	7.29e-05	0.000648124	0.000447071	CCL3/CCL8/PTGER4/CD300A	4	GSE-NEO2
GO:0033003	regulation of mast cell activation	5/188	44/18866	7.38e-05	0.000649607	0.000448094	FCER1G/HMOX1/CD84/SYK/CD300A	5	GSE-NEO2
GO:0042088	T-helper 1 type immune response	5/188	44/18866	7.38e-05	0.000649607	0.000448094	IL1B/HLA-DRB1/EBI3/HAVCR2/SLC11A1	5	GSE-NEO2
GO:0097028	dendritic cell differentiation	5/188	44/18866	7.38e-05	0.000649607	0.000448094	FCGR2B/TREM2/TMEM176B/LILRB1/DCSTAMP	5	GSE-NEO2
GO:0071692	protein localization to extracellular region	15/188	470/18866	7.7e-05	0.000673741	0.000464742	IL1B/CD14/PLEK/HLA-DRB1/FCGR2B/IL10/IL1RN/TREM2/NLRP3/CLEC4E/LCP2/POU2F2/PTGER4/CLEC9A/SYK	15	GSE-NEO2
GO:1901570	fatty acid derivative biosynthetic process	7/188	103/18866	7.72e-05	0.000673741	0.000464742	CD74/IL1B/PTGS2/ALOX5AP/HPGDS/LTC4S/SYK	7	GSE-NEO2
GO:0002433	immune response-regulating cell surface receptor signaling pathway involved in phagocytosis	8/188	139/18866	7.76e-05	0.000673741	0.000464742	FCGR3A/FCGR2A/PTPRC/FCGR2B/FCGR1A/NCKAP1L/VAV1/SYK	8	GSE-NEO2
GO:0038096	Fc-gamma receptor signaling pathway involved in phagocytosis	8/188	139/18866	7.76e-05	0.000673741	0.000464742	FCGR3A/FCGR2A/PTPRC/FCGR2B/FCGR1A/NCKAP1L/VAV1/SYK	8	GSE-NEO2
GO:0002456	T cell mediated immunity	7/188	104/18866	8.21e-05	0.000710612	0.000490175	IL1B/PTPRC/FCGR2B/NLRP3/LILRB1/TNFRSF1B/SLC11A1	7	GSE-NEO2
GO:0045429	positive regulation of nitric oxide biosynthetic process	5/188	45/18866	8.24e-05	0.000710729	0.000490256	IL1B/AIF1/ITGB2/PTGS2/CLEC7A	5	GSE-NEO2
GO:0002719	negative regulation of cytokine production involved in immune response	4/188	24/18866	8.68e-05	0.000744152	0.00051331	HMOX1/IL10/BST2/LILRB1	4	GSE-NEO2
GO:1903306	negative regulation of regulated secretory pathway	4/188	24/18866	8.68e-05	0.000744152	0.00051331	HMOX1/FCGR2B/CD84/CD300A	4	GSE-NEO2
GO:0002824	positive regulation of adaptive immune response based on somatic recombination of immune receptors built from immunoglobulin superfamily domains	7/188	105/18866	8.72e-05	0.000745264	0.000514077	C3/IL1B/FCER1G/PTPRC/NLRP3/CD28/SLC11A1	7	GSE-NEO2
GO:0002709	regulation of T cell mediated immunity	6/188	73/18866	8.84e-05	0.000753168	0.00051953	IL1B/PTPRC/FCGR2B/NLRP3/LILRB1/TNFRSF1B	6	GSE-NEO2
GO:1904951	positive regulation of establishment of protein localization	13/188	370/18866	9.03e-05	0.000766767	0.00052891	IL1B/CD14/ITGB2/HLA-DRB1/PTGS2/IL10/TREM2/CLEC4E/ITGAM/PTGER4/HCLS1/CLEC9A/SYK	13	GSE-NEO2
GO:1904407	positive regulation of nitric oxide metabolic process	5/188	46/18866	9.17e-05	0.000775795	0.000535138	IL1B/AIF1/ITGB2/PTGS2/CLEC7A	5	GSE-NEO2
GO:0002708	positive regulation of lymphocyte mediated immunity	7/188	106/18866	9.26e-05	0.00078121	0.000538873	C3/IL1B/FCER1G/PTPRC/NLRP3/CD28/VAV1	7	GSE-NEO2
GO:1903426	regulation of reactive oxygen species biosynthetic process	7/188	107/18866	9.83e-05	0.000826304	0.000569978	IL1B/AIF1/CX3CR1/ITGB2/PTGS2/CLEC7A/IL10	7	GSE-NEO2
GO:0006953	acute-phase response	5/188	47/18866	0.000101777	0.000850288	0.000586522	IL1B/CD163/PTGS2/HAMP/SERPINA1	5	GSE-NEO2
GO:0030225	macrophage differentiation	5/188	47/18866	0.000101777	0.000850288	0.000586522	C1QC/CSF1R/HLA-DRB1/HCLS1/CEBPA	5	GSE-NEO2
GO:0031100	animal organ regeneration	6/188	75/18866	0.000102905	0.000854308	0.000589296	C5AR1/HMOX1/IL10/LCP1/HAMP/CXCL12	6	GSE-NEO2
GO:0032418	lysosome localization	6/188	75/18866	0.000102905	0.000854308	0.000589296	FCER1G/HMOX1/CD84/LAT2/SYK/CD300A	6	GSE-NEO2
GO:0071887	leukocyte apoptotic process	7/188	108/18866	0.000104218	0.000862492	0.000594941	CD74/FCER1G/IL10/LILRB1/HCLS1/CXCL12/GIMAP8	7	GSE-NEO2
GO:0002524	hypersensitivity	3/188	10/18866	0.000110997	0.000912869	0.00062969	C3/FCER1G/FCGR2B	3	GSE-NEO2
GO:0034154	toll-like receptor 7 signaling pathway	3/188	10/18866	0.000110997	0.000912869	0.00062969	PIK3AP1/TLR7/HAVCR2	3	GSE-NEO2
GO:0002821	positive regulation of adaptive immune response	7/188	110/18866	0.00011697	0.000959005	0.000661514	C3/IL1B/FCER1G/PTPRC/NLRP3/CD28/SLC11A1	7	GSE-NEO2
GO:0090023	positive regulation of neutrophil chemotaxis	4/188	26/18866	0.000120258	0.000982916	0.000678008	CD74/C5AR1/C3AR1/NCKAP1L	4	GSE-NEO2
GO:0002791	regulation of peptide secretion	13/188	381/18866	0.000120968	0.000985665	0.000679904	CD74/IL1B/CD14/HLA-DRB1/FCGR2B/IL10/TREM2/FFAR2/CLEC4E/FFAR3/PTGER4/CLEC9A/SYK	13	GSE-NEO2
GO:0002686	negative regulation of leukocyte migration	5/188	49/18866	0.000124501	0.00100823	0.000695469	HMOX1/C5AR2/PTGER4/CXCL12/CD300A	5	GSE-NEO2
GO:2000107	negative regulation of leukocyte apoptotic process	5/188	49/18866	0.000124501	0.00100823	0.000695469	CD74/FCER1G/LILRB1/HCLS1/CXCL12	5	GSE-NEO2
GO:0032760	positive regulation of tumor necrosis factor production	5/188	50/18866	0.000137226	0.00110788	0.000764205	CCL3/CD14/FCER1G/PTPRC/PTAFR	5	GSE-NEO2
GO:0048143	astrocyte activation	4/188	27/18866	0.000140078	0.00112746	0.000777712	C1QA/IL1B/C5AR1/TREM2	4	GSE-NEO2
GO:0002224	toll-like receptor signaling pathway	8/188	152/18866	0.000144714	0.00116123	0.000801011	CD14/ITGB2/CTSS/PIK3AP1/TLR7/HAVCR2/ITGAM/CD300A	8	GSE-NEO2
GO:0042590	antigen processing and presentation of exogenous peptide antigen via MHC class I	6/188	80/18866	0.000147385	0.00117908	0.00081332	CYBB/FCER1G/IFI30/FCGR1A/FCGR1B/NCF1	6	GSE-NEO2
GO:0002762	negative regulation of myeloid leukocyte differentiation	5/188	51/18866	0.000150922	0.0011975	0.000826023	CCL3/C1QC/MAFB/LILRB4/LILRB1	5	GSE-NEO2
GO:0001820	serotonin secretion	3/188	11/18866	0.000151501	0.0011975	0.000826023	FCER1G/LILRB1/SYK	3	GSE-NEO2
GO:0045060	negative thymic T cell selection	3/188	11/18866	0.000151501	0.0011975	0.000826023	CD74/PTPRC/CD28	3	GSE-NEO2
GO:0045657	positive regulation of monocyte differentiation	3/188	11/18866	0.000151501	0.0011975	0.000826023	CD74/HLA-DRB1/DCSTAMP	3	GSE-NEO2
GO:0060143	positive regulation of syncytium formation by plasma membrane fusion	4/188	28/18866	0.000162158	0.0012779	0.000881485	TYROBP/TREM2/CD53/DCSTAMP	4	GSE-NEO2
GO:1903557	positive regulation of tumor necrosis factor superfamily cytokine production	5/188	52/18866	0.00016564	0.00130146	0.000897736	CCL3/CD14/FCER1G/PTPRC/PTAFR	5	GSE-NEO2
GO:0072676	lymphocyte migration	7/188	117/18866	0.000171956	0.00134708	0.000929204	CCL3/CCL3L1/CCL8/CH25H/GPR183/AIF1/CXCL12	7	GSE-NEO2
GO:0032731	positive regulation of interleukin-1 beta production	5/188	53/18866	0.000181429	0.0014129	0.000974608	CCL3/TYROBP/CLEC7A/MNDA/NLRP3	5	GSE-NEO2
GO:0061756	leukocyte adhesion to vascular endothelial cell	5/188	53/18866	0.000181429	0.0014129	0.000974608	CX3CR1/ITGB2/PTAFR/SELPLG/CXCL12	5	GSE-NEO2
GO:0045671	negative regulation of osteoclast differentiation	4/188	29/18866	0.000186645	0.00144077	0.000993832	CCL3/MAFB/LILRB4/LILRB1	4	GSE-NEO2
GO:0050901	leukocyte tethering or rolling	4/188	29/18866	0.000186645	0.00144077	0.000993832	CX3CR1/PTAFR/SELPLG/CXCL12	4	GSE-NEO2
GO:0071624	positive regulation of granulocyte chemotaxis	4/188	29/18866	0.000186645	0.00144077	0.000993832	CD74/C5AR1/C3AR1/NCKAP1L	4	GSE-NEO2
GO:1903707	negative regulation of hemopoiesis	8/188	158/18866	0.000188884	0.0014538	0.00100282	CD74/CCL3/C1QC/MAFB/FCGR2B/LILRB4/TMEM176B/LILRB1	8	GSE-NEO2
GO:0006968	cellular defense response	5/188	54/18866	0.000198341	0.00149965	0.00103445	TYROBP/CX3CR1/C5AR1/MNDA/NCF1	5	GSE-NEO2
GO:0002863	positive regulation of inflammatory response to antigenic stimulus	3/188	12/18866	0.000200521	0.00149965	0.00103445	C3/FCER1G/CD28	3	GSE-NEO2
GO:0002923	regulation of humoral immune response mediated by circulating immunoglobulin	3/188	12/18866	0.000200521	0.00149965	0.00103445	PTPRC/FCGR2B/CR1	3	GSE-NEO2
GO:0031392	regulation of prostaglandin biosynthetic process	3/188	12/18866	0.000200521	0.00149965	0.00103445	CD74/IL1B/PTGS2	3	GSE-NEO2
GO:0032494	response to peptidoglycan	3/188	12/18866	0.000200521	0.00149965	0.00103445	C5AR1/TREM2/NLRP3	3	GSE-NEO2
GO:0032621	interleukin-18 production	3/188	12/18866	0.000200521	0.00149965	0.00103445	IL10/CD84/NLRP3	3	GSE-NEO2
GO:0033004	negative regulation of mast cell activation	3/188	12/18866	0.000200521	0.00149965	0.00103445	HMOX1/CD84/CD300A	3	GSE-NEO2
GO:0042492	gamma-delta T cell differentiation	3/188	12/18866	0.000200521	0.00149965	0.00103445	PTPRC/NCKAP1L/SYK	3	GSE-NEO2
GO:0043383	negative T cell selection	3/188	12/18866	0.000200521	0.00149965	0.00103445	CD74/PTPRC/CD28	3	GSE-NEO2
GO:0071639	positive regulation of monocyte chemotactic protein-1 production	3/188	12/18866	0.000200521	0.00149965	0.00103445	IL1B/CLEC7A/SYK	3	GSE-NEO2
GO:0009615	response to virus	12/188	349/18866	0.000205975	0.00153608	0.00105958	IL1B/CCL8/PTPRC/BST2/NLRP3/IFI44L/TLR7/RNASE6/LILRB1/POU2F2/CXCL12/RNASE2	12	GSE-NEO2
GO:0001516	prostaglandin biosynthetic process	4/188	30/18866	0.000213691	0.00157143	0.00108396	CD74/IL1B/PTGS2/HPGDS	4	GSE-NEO2
GO:0010758	regulation of macrophage chemotaxis	4/188	30/18866	0.000213691	0.00157143	0.00108396	CSF1R/C5AR1/C3AR1/CMKLR1	4	GSE-NEO2
GO:0046457	prostanoid biosynthetic process	4/188	30/18866	0.000213691	0.00157143	0.00108396	CD74/IL1B/PTGS2/HPGDS	4	GSE-NEO2
GO:0060142	regulation of syncytium formation by plasma membrane fusion	4/188	30/18866	0.000213691	0.00157143	0.00108396	TYROBP/TREM2/CD53/DCSTAMP	4	GSE-NEO2
GO:0061082	myeloid leukocyte cytokine production	4/188	30/18866	0.000213691	0.00157143	0.00108396	CD74/FCER1G/HMOX1/LILRB1	4	GSE-NEO2
GO:0032655	regulation of interleukin-12 production	5/188	55/18866	0.000216428	0.00158714	0.0010948	CLEC7A/IL10/LILRB1/CMKLR1/SYK	5	GSE-NEO2
GO:0006690	icosanoid metabolic process	7/188	122/18866	0.000222765	0.00162908	0.00112373	CD74/IL1B/PTGS2/ALOX5AP/HPGDS/LTC4S/SYK	7	GSE-NEO2
GO:0007162	negative regulation of cell adhesion	11/188	301/18866	0.000225209	0.00164078	0.0011318	CD74/HLA-DRB1/VSIG4/PTPRC/FCGR2B/IL10/IL1RN/HAVCR2/LILRB1/CXCL12/CD300A	11	GSE-NEO2
GO:0043547	positive regulation of GTPase activity	13/188	406/18866	0.000225607	0.00164078	0.0011318	CCL3/RGS1/CCL3L1/CCL8/ADAP2/RGS2/NCKAP1L/RGS10/VAV1/GPR65/RGS18/TAGAP/ARHGAP18	13	GSE-NEO2
GO:1903307	positive regulation of regulated secretory pathway	5/188	56/18866	0.000235744	0.00170979	0.0011794	FCER1G/ITGB2/PTAFR/ITGAM/SYK	5	GSE-NEO2
GO:1902624	positive regulation of neutrophil migration	4/188	31/18866	0.000243449	0.00176084	0.00121461	CD74/C5AR1/C3AR1/NCKAP1L	4	GSE-NEO2
GO:0032615	interleukin-12 production	5/188	57/18866	0.000256344	0.00184137	0.00127016	CLEC7A/IL10/LILRB1/CMKLR1/SYK	5	GSE-NEO2
GO:0071398	cellular response to fatty acid	5/188	57/18866	0.000256344	0.00184137	0.00127016	PDK4/FFAR2/FFAR3/PTAFR/PTGER4	5	GSE-NEO2
GO:0060100	positive regulation of phagocytosis, engulfment	3/188	13/18866	0.000258768	0.00184137	0.00127016	C3/TREM2/NCKAP1L	3	GSE-NEO2
GO:1903977	positive regulation of glial cell migration	3/188	13/18866	0.000258768	0.00184137	0.00127016	CCL3/CX3CR1/TREM2	3	GSE-NEO2
GO:1905155	positive regulation of membrane invagination	3/188	13/18866	0.000258768	0.00184137	0.00127016	C3/TREM2/NCKAP1L	3	GSE-NEO2
GO:2001198	regulation of dendritic cell differentiation	3/188	13/18866	0.000258768	0.00184137	0.00127016	FCGR2B/TMEM176B/LILRB1	3	GSE-NEO2
GO:0070542	response to fatty acid	6/188	90/18866	0.000281289	0.00199625	0.001377	PTGS2/PDK4/FFAR2/FFAR3/PTAFR/PTGER4	6	GSE-NEO2
GO:0014013	regulation of gliogenesis	7/188	128/18866	0.00029903	0.00211646	0.00145992	CCL3/IL1B/GPR183/CX3CR1/TREM2/TNFRSF1B/ASCL2	7	GSE-NEO2
GO:0031663	lipopolysaccharide-mediated signaling pathway	5/188	59/18866	0.000301617	0.00212906	0.00146861	CCL3/IL1B/CD14/PTAFR/LY86	5	GSE-NEO2
GO:0035590	purinergic nucleotide receptor signaling pathway	4/188	33/18866	0.000311721	0.00218287	0.00150573	GPR34/P2RY13/PTAFR/ADORA3	4	GSE-NEO2
GO:0045920	negative regulation of exocytosis	4/188	33/18866	0.000311721	0.00218287	0.00150573	HMOX1/FCGR2B/CD84/CD300A	4	GSE-NEO2
GO:0046640	regulation of alpha-beta T cell proliferation	4/188	33/18866	0.000311721	0.00218287	0.00150573	PTPRC/CD28/EBI3/SYK	4	GSE-NEO2
GO:0061098	positive regulation of protein tyrosine kinase activity	5/188	60/18866	0.000326405	0.00226534	0.00156261	CSF1R/FCGR1A/HBEGF/NCF1/CASS4	5	GSE-NEO2
GO:1903428	positive regulation of reactive oxygen species biosynthetic process	5/188	60/18866	0.000326405	0.00226534	0.00156261	IL1B/AIF1/ITGB2/PTGS2/CLEC7A	5	GSE-NEO2
GO:0035589	G protein-coupled purinergic nucleotide receptor signaling pathway	3/188	14/18866	0.00032693	0.00226534	0.00156261	GPR34/P2RY13/PTAFR	3	GSE-NEO2
GO:2001279	regulation of unsaturated fatty acid biosynthetic process	3/188	14/18866	0.00032693	0.00226534	0.00156261	CD74/IL1B/PTGS2	3	GSE-NEO2
GO:0061097	regulation of protein tyrosine kinase activity	6/188	93/18866	0.000335998	0.00231646	0.00159788	CSF1R/PTPRC/FCGR1A/HBEGF/NCF1/CASS4	6	GSE-NEO2
GO:0050714	positive regulation of protein secretion	8/188	172/18866	0.000336062	0.00231646	0.00159788	CD14/HLA-DRB1/IL10/TREM2/CLEC4E/PTGER4/CLEC9A/SYK	8	GSE-NEO2
GO:0030851	granulocyte differentiation	4/188	34/18866	0.00035055	0.00239754	0.00165381	C1QC/EVI2B/HCLS1/CEBPA	4	GSE-NEO2
GO:0051482	positive regulation of cytosolic calcium ion concentration involved in phospholipase C-activating G protein-coupled signaling pathway	4/188	34/18866	0.00035055	0.00239754	0.00165381	C3AR1/GNA15/LPAR6/GPR65	4	GSE-NEO2
GO:0055094	response to lipoprotein particle	4/188	34/18866	0.00035055	0.00239754	0.00165381	FCER1G/ITGB2/CD68/SYK	4	GSE-NEO2
GO:0002381	immunoglobulin production involved in immunoglobulin-mediated immune response	5/188	61/18866	0.000352705	0.00239985	0.0016554	HLA-DRB1/PTPRC/IL10/CD28/POU2F2	5	GSE-NEO2
GO:0010574	regulation of vascular endothelial growth factor production	5/188	61/18866	0.000352705	0.00239985	0.0016554	C3/IL1B/C5AR1/PTGS2/C3AR1	5	GSE-NEO2
GO:0051051	negative regulation of transport	14/188	483/18866	0.000358262	0.00243139	0.00167716	CD74/IL1B/HMOX1/PTGS2/FCGR2B/RGS2/BST2/CD84/HAMP/LILRB1/OSM/PTGER4/TNFRSF1B/CD300A	14	GSE-NEO2
GO:0034612	response to tumor necrosis factor	11/188	320/18866	0.000379373	0.00256807	0.00177143	CCL3/CD14/CCL3L1/CCL8/PTGS2/TNFSF18/HAMP/TNFRSF1B/CEBPA/DCSTAMP/SYK	11	GSE-NEO2
GO:1901214	regulation of neuron death	11/188	321/18866	0.000389482	0.00262975	0.00181398	C1QA/CCL3/TYROBP/CX3CR1/ITGB2/C5AR1/HMOX1/FCGR2B/IL10/ITGAM/TNFRSF1B	11	GSE-NEO2
GO:0017157	regulation of exocytosis	9/188	222/18866	0.000397375	0.00266939	0.00184132	FCER1G/ITGB2/HMOX1/FCGR2B/CD84/PTAFR/ITGAM/SYK/CD300A	9	GSE-NEO2
GO:0019722	calcium-mediated signaling	9/188	222/18866	0.000397375	0.00266939	0.00184132	CCL3/CX3CR1/PLEK/PTPRC/TREM2/CCR1/LAT2/CMKLR1/SYK	9	GSE-NEO2
GO:0002864	regulation of acute inflammatory response to antigenic stimulus	3/188	15/18866	0.000405671	0.00270447	0.00186553	C3/FCER1G/FCGR2B	3	GSE-NEO2
GO:0030852	regulation of granulocyte differentiation	3/188	15/18866	0.000405671	0.00270447	0.00186553	C1QC/EVI2B/HCLS1	3	GSE-NEO2
GO:0032645	regulation of granulocyte macrophage colony-stimulating factor production	3/188	15/18866	0.000405671	0.00270447	0.00186553	IL1B/CD84/SYK	3	GSE-NEO2
GO:0050853	B cell receptor signaling pathway	7/188	135/18866	0.000413135	0.00274729	0.00189506	PTPRC/FCGR2B/MNDA/NCKAP1L/LAT2/SYK/CD300A	7	GSE-NEO2
GO:1901216	positive regulation of neuron death	6/188	97/18866	0.000421529	0.00279607	0.00192871	C1QA/CCL3/TYROBP/ITGB2/FCGR2B/ITGAM	6	GSE-NEO2
GO:0051897	positive regulation of protein kinase B signaling	8/188	178/18866	0.000422747	0.00279712	0.00192943	CCL3/CX3CR1/CD28/HBEGF/PIK3AP1/OSM/VAV1/HCLS1	8	GSE-NEO2
GO:0009595	detection of biotic stimulus	4/188	36/18866	0.000438394	0.00287901	0.00198592	HLA-DRB1/CLEC7A/TREM2/NLRP3	4	GSE-NEO2
GO:0046633	alpha-beta T cell proliferation	4/188	36/18866	0.000438394	0.00287901	0.00198592	PTPRC/CD28/EBI3/SYK	4	GSE-NEO2
GO:0071402	cellular response to lipoprotein particle stimulus	4/188	36/18866	0.000438394	0.00287901	0.00198592	FCER1G/ITGB2/CD68/SYK	4	GSE-NEO2
GO:0042130	negative regulation of T cell proliferation	5/188	64/18866	0.000441278	0.00289076	0.00199402	HLA-DRB1/VSIG4/IL10/HAVCR2/LILRB1	5	GSE-NEO2
GO:0002832	negative regulation of response to biotic stimulus	6/188	98/18866	0.000445354	0.00291024	0.00200746	A2M/VSIG4/HAVCR2/LILRB1/SERPINB9/CR1	6	GSE-NEO2
GO:0030183	B cell differentiation	7/188	137/18866	0.00045143	0.00294265	0.00202982	GPR183/PTPRC/FCGR2B/IL10/NCKAP1L/POU2F2/SYK	7	GSE-NEO2
GO:0002474	antigen processing and presentation of peptide antigen via MHC class I	6/188	99/18866	0.000470217	0.00305005	0.0021039	CYBB/FCER1G/IFI30/FCGR1A/FCGR1B/NCF1	6	GSE-NEO2
GO:0050830	defense response to Gram-positive bacterium	6/188	99/18866	0.000470217	0.00305005	0.0021039	LYZ/C5AR1/MPEG1/NLRP3/RNASE6/HAVCR2	6	GSE-NEO2
GO:0010573	vascular endothelial growth factor production	5/188	65/18866	0.000474232	0.00306106	0.00211149	C3/IL1B/C5AR1/PTGS2/C3AR1	5	GSE-NEO2
GO:0048247	lymphocyte chemotaxis	5/188	65/18866	0.000474232	0.00306106	0.00211149	CCL3/CCL3L1/CCL8/CH25H/GPR183	5	GSE-NEO2
GO:0045730	respiratory burst	4/188	37/18866	0.000487733	0.00314052	0.00216631	CYBB/CLEC7A/SLC11A1/NCF1	4	GSE-NEO2
GO:0019372	lipoxygenase pathway	3/188	16/18866	0.000495635	0.00316822	0.00218542	PTGS2/ALOX5AP/LTC4S	3	GSE-NEO2
GO:0032604	granulocyte macrophage colony-stimulating factor production	3/188	16/18866	0.000495635	0.00316822	0.00218542	IL1B/CD84/SYK	3	GSE-NEO2
GO:0045953	negative regulation of natural killer cell mediated cytotoxicity	3/188	16/18866	0.000495635	0.00316822	0.00218542	HAVCR2/LILRB1/SERPINB9	3	GSE-NEO2
GO:0030224	monocyte differentiation	4/188	38/18866	0.0005409	0.00343264	0.00236781	CD74/CSF1R/HLA-DRB1/DCSTAMP	4	GSE-NEO2
GO:0032689	negative regulation of interferon-gamma production	4/188	38/18866	0.0005409	0.00343264	0.00236781	HLA-DRB1/IL10/HAVCR2/LILRB1	4	GSE-NEO2
GO:1903131	mononuclear cell differentiation	4/188	38/18866	0.0005409	0.00343264	0.00236781	CD74/CSF1R/HLA-DRB1/DCSTAMP	4	GSE-NEO2
GO:0048661	positive regulation of smooth muscle cell proliferation	6/188	103/18866	0.000580669	0.00367618	0.0025358	AIF1/HMOX1/PTGS2/IL10/HBEGF/PTAFR	6	GSE-NEO2
GO:0002716	negative regulation of natural killer cell mediated immunity	3/188	17/18866	0.000597442	0.00376431	0.00259659	HAVCR2/LILRB1/SERPINB9	3	GSE-NEO2
GO:0032695	negative regulation of interleukin-12 production	3/188	17/18866	0.000597442	0.00376431	0.00259659	IL10/LILRB1/CMKLR1	3	GSE-NEO2
GO:0031532	actin cytoskeleton reorganization	6/188	105/18866	0.000642949	0.00404139	0.00278772	CSF1R/PLEK/PHACTR1/HCLS1/GPR65/CASS4	6	GSE-NEO2
GO:0002714	positive regulation of B cell mediated immunity	4/188	40/18866	0.00065938	0.00411528	0.00283869	C3/FCER1G/PTPRC/CD28	4	GSE-NEO2
GO:0002891	positive regulation of immunoglobulin mediated immune response	4/188	40/18866	0.00065938	0.00411528	0.00283869	C3/FCER1G/PTPRC/CD28	4	GSE-NEO2
GO:0034142	toll-like receptor 4 signaling pathway	4/188	40/18866	0.00065938	0.00411528	0.00283869	CD14/ITGB2/PIK3AP1/ITGAM	4	GSE-NEO2
GO:0051090	regulation of DNA-binding transcription factor activity	13/188	455/18866	0.00066419	0.00413552	0.00285265	IL1B/CX3CR1/ITGB2/SGK1/HMOX1/IL10/NLRP3/TNFSF18/HAVCR2/ADORA3/HCLS1/CMKLR1/SYK	13	GSE-NEO2
GO:0046632	alpha-beta T cell differentiation	6/188	106/18866	0.000675969	0.00419896	0.00289641	GPR183/CD83/NLRP3/NCKAP1L/PTGER4/SYK	6	GSE-NEO2
GO:0019932	second-messenger-mediated signaling	13/188	456/18866	0.000677813	0.00420053	0.0028975	CCL3/CX3CR1/PLEK/PTPRC/RGS2/TREM2/CCR1/FPR1/LAT2/PTGER4/CMKLR1/GPR65/SYK	13	GSE-NEO2
GO:0043031	negative regulation of macrophage activation	3/188	18/18866	0.00071169	0.00435369	0.00300314	VSIG4/PTPRC/FCGR2B	3	GSE-NEO2
GO:0071605	monocyte chemotactic protein-1 production	3/188	18/18866	0.00071169	0.00435369	0.00300314	IL1B/CLEC7A/SYK	3	GSE-NEO2
GO:0071637	regulation of monocyte chemotactic protein-1 production	3/188	18/18866	0.00071169	0.00435369	0.00300314	IL1B/CLEC7A/SYK	3	GSE-NEO2
GO:0150078	positive regulation of neuroinflammatory response	3/188	18/18866	0.00071169	0.00435369	0.00300314	CCL3/IL1B/TREM2	3	GSE-NEO2
GO:0002292	T cell differentiation involved in immune response	5/188	71/18866	0.000712422	0.00435369	0.00300314	GPR183/FCER1G/NLRP3/CLEC4E/PTGER4	5	GSE-NEO2
GO:0042531	positive regulation of tyrosine phosphorylation of STAT protein	5/188	71/18866	0.000712422	0.00435369	0.00300314	CSF1R/PECAM1/TNFSF18/OSM/HCLS1	5	GSE-NEO2
GO:0008277	regulation of G protein-coupled receptor signaling pathway	7/188	148/18866	0.000715748	0.00436391	0.00301019	C3/RGS1/PLEK/RGS2/RGS10/RGS13/RGS18	7	GSE-NEO2
GO:0002793	positive regulation of peptide secretion	8/188	193/18866	0.000720902	0.00438521	0.00302489	CD14/HLA-DRB1/IL10/TREM2/CLEC4E/PTGER4/CLEC9A/SYK	8	GSE-NEO2
GO:0030890	positive regulation of B cell proliferation	4/188	41/18866	0.000725022	0.00439004	0.00302822	CD74/GPR183/PTPRC/NCKAP1L	4	GSE-NEO2
GO:0042269	regulation of natural killer cell mediated cytotoxicity	4/188	41/18866	0.000725022	0.00439004	0.00302822	HAVCR2/LILRB1/VAV1/SERPINB9	4	GSE-NEO2
GO:0045765	regulation of angiogenesis	12/188	403/18866	0.000746622	0.00451048	0.0031113	C3/IL1B/STAB1/CYBB/CX3CR1/ITGB2/C5AR1/HMOX1/PTGS2/IL10/C3AR1/ITGAX	12	GSE-NEO2
GO:0048017	inositol lipid-mediated signaling	8/188	196/18866	0.000797102	0.00479351	0.00330653	CSF1R/ADAP2/CD28/PIK3AP1/PTAFR/OSM/HCLS1/NCF1	8	GSE-NEO2
GO:0050728	negative regulation of inflammatory response	8/188	196/18866	0.000797102	0.00479351	0.00330653	HLA-DRB1/PTPRC/FCGR2B/IL10/NLRP3/PTGER4/TNFRSF1B/AOAH	8	GSE-NEO2
GO:0072330	monocarboxylic acid biosynthetic process	9/188	246/18866	0.000830174	0.00498105	0.00343589	CD74/IL1B/CH25H/PTGS2/ALOX5AP/PDK4/HPGDS/LTC4S/SDS	9	GSE-NEO2
GO:0002710	negative regulation of T cell mediated immunity	3/188	19/18866	0.000838959	0.0049884	0.00344096	PTPRC/FCGR2B/LILRB1	3	GSE-NEO2
GO:0002862	negative regulation of inflammatory response to antigenic stimulus	3/188	19/18866	0.000838959	0.0049884	0.00344096	HLA-DRB1/FCGR2B/IL10	3	GSE-NEO2
GO:0061081	positive regulation of myeloid leukocyte cytokine production involved in immune response	3/188	19/18866	0.000838959	0.0049884	0.00344096	CD74/FCER1G/LILRB1	3	GSE-NEO2
GO:0090026	positive regulation of monocyte chemotaxis	3/188	19/18866	0.000838959	0.0049884	0.00344096	AIF1/CCR1/CXCL12	3	GSE-NEO2
GO:0002369	T cell cytokine production	4/188	43/18866	0.000869944	0.00514944	0.00355205	IL1B/NLRP3/TNFRSF1B/SLC11A1	4	GSE-NEO2
GO:0045124	regulation of bone resorption	4/188	43/18866	0.000869944	0.00514944	0.00355205	CSF1R/PDK4/DCSTAMP/SYK	4	GSE-NEO2
GO:0002833	positive regulation of response to biotic stimulus	9/188	251/18866	0.000956609	0.00564977	0.00389717	FCER1G/MNDA/FFAR2/CLEC4E/CLEC10A/HAVCR2/VAV1/LY86/SYK	9	GSE-NEO2
GO:0033077	T cell differentiation in thymus	5/188	76/18866	0.000971236	0.00572336	0.00394793	CD74/IL1B/PTPRC/MAFB/CD28	5	GSE-NEO2
GO:0070997	neuron death	11/188	360/18866	0.00100335	0.0058994	0.00406937	C1QA/CCL3/TYROBP/CX3CR1/ITGB2/C5AR1/HMOX1/FCGR2B/IL10/ITGAM/TNFRSF1B	11	GSE-NEO2
GO:0014015	positive regulation of gliogenesis	5/188	77/18866	0.00103041	0.00604022	0.0041665	CCL3/IL1B/CX3CR1/TREM2/TNFRSF1B	5	GSE-NEO2
GO:0002715	regulation of natural killer cell mediated immunity	4/188	45/18866	0.00103416	0.00604022	0.0041665	HAVCR2/LILRB1/VAV1/SERPINB9	4	GSE-NEO2
GO:0014002	astrocyte development	4/188	45/18866	0.00103416	0.00604022	0.0041665	C1QA/IL1B/C5AR1/TREM2	4	GSE-NEO2
GO:0042063	gliogenesis	10/188	307/18866	0.00105056	0.00612247	0.00422324	C1QA/CCL3/IL1B/GPR183/CSF1R/CX3CR1/C5AR1/TREM2/TNFRSF1B/ASCL2	10	GSE-NEO2
GO:0043367	CD4-positive, alpha-beta T cell differentiation	5/188	78/18866	0.00109221	0.00635118	0.004381	GPR183/CD83/NLRP3/NCKAP1L/PTGER4	5	GSE-NEO2
GO:0043087	regulation of GTPase activity	13/188	481/18866	0.00110368	0.00640378	0.00441728	CCL3/RGS1/CCL3L1/CCL8/ADAP2/RGS2/NCKAP1L/RGS10/VAV1/GPR65/RGS18/TAGAP/ARHGAP18	13	GSE-NEO2
GO:0032692	negative regulation of interleukin-1 production	4/188	46/18866	0.00112392	0.0065069	0.00448841	CX3CR1/IL10/TREM2/NLRP3	4	GSE-NEO2
GO:0006837	serotonin transport	3/188	21/18866	0.00113476	0.00652673	0.00450209	FCER1G/LILRB1/SYK	3	GSE-NEO2
GO:0019370	leukotriene biosynthetic process	3/188	21/18866	0.00113476	0.00652673	0.00450209	ALOX5AP/LTC4S/SYK	3	GSE-NEO2
GO:1903978	regulation of microglial cell activation	3/188	21/18866	0.00113476	0.00652673	0.00450209	CCL3/PTPRC/TREM2	3	GSE-NEO2
GO:0051607	defense response to virus	9/188	258/18866	0.00115947	0.00665436	0.00459013	IL1B/PTPRC/BST2/NLRP3/IFI44L/TLR7/RNASE6/LILRB1/RNASE2	9	GSE-NEO2
GO:0033559	unsaturated fatty acid metabolic process	6/188	118/18866	0.00118365	0.00677837	0.00467567	CD74/IL1B/PTGS2/ALOX5AP/HPGDS/LTC4S	6	GSE-NEO2
GO:0046638	positive regulation of alpha-beta T cell differentiation	4/188	47/18866	0.001219	0.00696419	0.00480385	CD83/NLRP3/NCKAP1L/SYK	4	GSE-NEO2
GO:0002312	B cell activation involved in immune response	5/188	80/18866	0.00122401	0.00696419	0.00480385	GPR183/PTPRC/FCGR2B/IL10/CD28	5	GSE-NEO2
GO:1901224	positive regulation of NIK/NF-kappaB signaling	5/188	80/18866	0.00122401	0.00696419	0.00480385	IL1B/CD14/TREM2/TLR7/HAVCR2	5	GSE-NEO2
GO:1901222	regulation of NIK/NF-kappaB signaling	6/188	119/18866	0.00123635	0.0070193	0.00484186	IL1B/CD14/TREM2/NLRP3/TLR7/HAVCR2	6	GSE-NEO2
GO:0019915	lipid storage	5/188	81/18866	0.00129415	0.00733167	0.00505733	C3/IL1B/PLIN2/MSR1/FFAR2	5	GSE-NEO2
GO:0045061	thymic T cell selection	3/188	22/18866	0.00130435	0.00735787	0.0050754	CD74/PTPRC/CD28	3	GSE-NEO2
GO:0045655	regulation of monocyte differentiation	3/188	22/18866	0.00130435	0.00735787	0.0050754	CD74/HLA-DRB1/DCSTAMP	3	GSE-NEO2
GO:0007187	G protein-coupled receptor signaling pathway, coupled to cyclic nucleotide second messenger	9/188	263/18866	0.00132465	0.00745646	0.00514341	RGS1/MARCO/RGS2/FFAR3/CCR1/FPR1/PTGER4/GNA15/GPR65	9	GSE-NEO2
GO:0045089	positive regulation of innate immune response	8/188	213/18866	0.0013603	0.00764081	0.00527058	FCER1G/MNDA/FFAR2/CLEC4E/CLEC10A/HAVCR2/VAV1/SYK	8	GSE-NEO2
GO:0050808	synapse organization	12/188	433/18866	0.00138175	0.00774487	0.00534235	C3/C1QB/C1QA/C1QC/CX3CR1/C5AR1/FCGR2B/IL10/TREM2/ITGAM/IL10RA/IGSF21	12	GSE-NEO2
GO:0006692	prostanoid metabolic process	4/188	49/18866	0.0014258	0.00794118	0.00547777	CD74/IL1B/PTGS2/HPGDS	4	GSE-NEO2
GO:0006693	prostaglandin metabolic process	4/188	49/18866	0.0014258	0.00794118	0.00547777	CD74/IL1B/PTGS2/HPGDS	4	GSE-NEO2
GO:0045058	T cell selection	4/188	49/18866	0.0014258	0.00794118	0.00547777	CD74/PTPRC/CD28/SYK	4	GSE-NEO2
GO:0032693	negative regulation of interleukin-10 production	3/188	23/18866	0.00148906	0.00820695	0.00566109	TYROBP/FCGR2B/LILRB1	3	GSE-NEO2
GO:0032703	negative regulation of interleukin-2 production	3/188	23/18866	0.00148906	0.00820695	0.00566109	VSIG4/PTPRC/HAVCR2	3	GSE-NEO2
GO:0045723	positive regulation of fatty acid biosynthetic process	3/188	23/18866	0.00148906	0.00820695	0.00566109	CD74/IL1B/PTGS2	3	GSE-NEO2
GO:0051043	regulation of membrane protein ectodomain proteolysis	3/188	23/18866	0.00148906	0.00820695	0.00566109	IL1B/IL10/TNFRSF1B	3	GSE-NEO2
GO:0071404	cellular response to low-density lipoprotein particle stimulus	3/188	23/18866	0.00148906	0.00820695	0.00566109	FCER1G/ITGB2/SYK	3	GSE-NEO2
GO:0015844	monoamine transport	5/188	84/18866	0.00152242	0.00837329	0.00577583	FCER1G/FFAR3/LILRB1/CXCL12/SYK	5	GSE-NEO2
GO:0014009	glial cell proliferation	4/188	50/18866	0.00153785	0.0084231	0.00581019	IL1B/CSF1R/TREM2/ASCL2	4	GSE-NEO2
GO:0046850	regulation of bone remodeling	4/188	50/18866	0.00153785	0.0084231	0.00581019	CSF1R/PDK4/DCSTAMP/SYK	4	GSE-NEO2
GO:0032479	regulation of type I interferon production	6/188	125/18866	0.00159131	0.00867986	0.00598731	CD14/IL10/TLR7/HAVCR2/LILRB1/SYK	6	GSE-NEO2
GO:0043500	muscle adaptation	6/188	125/18866	0.00159131	0.00867986	0.00598731	IL1B/AIF1/HMOX1/RGS2/HAMP/TNFRSF1B	6	GSE-NEO2
GO:0071496	cellular response to external stimulus	10/188	326/18866	0.00164361	0.00894666	0.00617134	IL1B/AIF1/FOLR2/HMOX1/PTGS2/PTPRC/PDK4/CD68/TLR7/PTGER4	10	GSE-NEO2
GO:0043277	apoptotic cell clearance	4/188	51/18866	0.00165589	0.00899496	0.00620466	C3/TYROBP/MARCO/TREM2	4	GSE-NEO2
GO:0002438	acute inflammatory response to antigenic stimulus	3/188	24/18866	0.00168939	0.00910642	0.00628154	C3/FCER1G/FCGR2B	3	GSE-NEO2
GO:0033622	integrin activation	3/188	24/18866	0.00168939	0.00910642	0.00628154	PLEK/PTGER4/CXCL12	3	GSE-NEO2
GO:0098581	detection of external biotic stimulus	3/188	24/18866	0.00168939	0.00910642	0.00628154	HLA-DRB1/CLEC7A/TREM2	3	GSE-NEO2
GO:0042509	regulation of tyrosine phosphorylation of STAT protein	5/188	86/18866	0.00169021	0.00910642	0.00628154	CSF1R/PECAM1/TNFSF18/OSM/HCLS1	5	GSE-NEO2
GO:1901342	regulation of vasculature development	12/188	444/18866	0.0017055	0.00917009	0.00632546	C3/IL1B/STAB1/CYBB/CX3CR1/ITGB2/C5AR1/HMOX1/PTGS2/IL10/C3AR1/ITGAX	12	GSE-NEO2
GO:0032606	type I interferon production	6/188	127/18866	0.00172534	0.00925792	0.00638605	CD14/IL10/TLR7/HAVCR2/LILRB1/SYK	6	GSE-NEO2
GO:0006633	fatty acid biosynthetic process	7/188	173/18866	0.00177147	0.00948617	0.00654349	CD74/IL1B/PTGS2/ALOX5AP/PDK4/HPGDS/LTC4S	7	GSE-NEO2
GO:0001912	positive regulation of leukocyte mediated cytotoxicity	4/188	52/18866	0.00178008	0.00951297	0.00656197	TYROBP/PTPRC/ITGAM/VAV1	4	GSE-NEO2
GO:0014068	positive regulation of phosphatidylinositol 3-kinase signaling	5/188	88/18866	0.00187119	0.00997966	0.00688389	CD28/PIK3AP1/OSM/HCLS1/NCF1	5	GSE-NEO2
GO:1901568	fatty acid derivative metabolic process	7/188	175/18866	0.00189105	0.0100653	0.00694294	CD74/IL1B/PTGS2/ALOX5AP/HPGDS/LTC4S/SYK	7	GSE-NEO2
GO:0032647	regulation of interferon-alpha production	3/188	25/18866	0.00190577	0.0100826	0.00695493	IL10/TLR7/HAVCR2	3	GSE-NEO2
GO:0034162	toll-like receptor 9 signaling pathway	3/188	25/18866	0.00190577	0.0100826	0.00695493	PIK3AP1/TLR7/HAVCR2	3	GSE-NEO2
GO:0071677	positive regulation of mononuclear cell migration	3/188	25/18866	0.00190577	0.0100826	0.00695493	AIF1/CCR1/CXCL12	3	GSE-NEO2
GO:0043491	protein kinase B signaling	9/188	278/18866	0.00193706	0.0102277	0.00705498	CCL3/IL1B/CX3CR1/CD28/HBEGF/PIK3AP1/OSM/VAV1/HCLS1	9	GSE-NEO2
GO:0007260	tyrosine phosphorylation of STAT protein	5/188	89/18866	0.00196681	0.010364	0.00714903	CSF1R/PECAM1/TNFSF18/OSM/HCLS1	5	GSE-NEO2
GO:0010884	positive regulation of lipid storage	3/188	26/18866	0.00213866	0.0111803	0.00771212	C3/PLIN2/MSR1	3	GSE-NEO2
GO:0034114	regulation of heterotypic cell-cell adhesion	3/188	26/18866	0.00213866	0.0111803	0.00771212	IL1B/IL10/IL1RN	3	GSE-NEO2
GO:0042832	defense response to protozoan	3/188	26/18866	0.00213866	0.0111803	0.00771212	CLEC7A/IL10/SLC11A1	3	GSE-NEO2
GO:0090025	regulation of monocyte chemotaxis	3/188	26/18866	0.00213866	0.0111803	0.00771212	AIF1/CCR1/CXCL12	3	GSE-NEO2
GO:0045921	positive regulation of exocytosis	5/188	91/18866	0.00216871	0.011315	0.007805	FCER1G/ITGB2/PTAFR/ITGAM/SYK	5	GSE-NEO2
GO:0008347	glial cell migration	4/188	55/18866	0.00219118	0.0113648	0.00783939	CCL3/GPR183/CX3CR1/TREM2	4	GSE-NEO2
GO:0032720	negative regulation of tumor necrosis factor production	4/188	55/18866	0.00219118	0.0113648	0.00783939	IL10/TREM2/C5AR2/HAVCR2	4	GSE-NEO2
GO:0042304	regulation of fatty acid biosynthetic process	4/188	55/18866	0.00219118	0.0113648	0.00783939	CD74/IL1B/PTGS2/PDK4	4	GSE-NEO2
GO:0046718	viral entry into host cell	6/188	134/18866	0.00226283	0.0117135	0.00807988	CD74/MRC1/HLA-DRB1/SELPLG/SIGLEC1/CR1	6	GSE-NEO2
GO:0032088	negative regulation of NF-kappaB transcription factor activity	5/188	93/18866	0.00238531	0.0122202	0.00842938	IL10/NLRP3/HAVCR2/ADORA3/CMKLR1	5	GSE-NEO2
GO:0007188	adenylate cyclase-modulating G protein-coupled receptor signaling pathway	8/188	233/18866	0.00238627	0.0122202	0.00842938	RGS1/MARCO/RGS2/FFAR3/FPR1/PTGER4/GNA15/GPR65	8	GSE-NEO2
GO:0001562	response to protozoan	3/188	27/18866	0.00238849	0.0122202	0.00842938	CLEC7A/IL10/SLC11A1	3	GSE-NEO2
GO:0002825	regulation of T-helper 1 type immune response	3/188	27/18866	0.00238849	0.0122202	0.00842938	IL1B/HAVCR2/SLC11A1	3	GSE-NEO2
GO:0032607	interferon-alpha production	3/188	27/18866	0.00238849	0.0122202	0.00842938	IL10/TLR7/HAVCR2	3	GSE-NEO2
GO:0045672	positive regulation of osteoclast differentiation	3/188	27/18866	0.00238849	0.0122202	0.00842938	TYROBP/TREM2/CCR1	3	GSE-NEO2
GO:1903556	negative regulation of tumor necrosis factor superfamily cytokine production	4/188	57/18866	0.00249897	0.0127607	0.00880224	IL10/TREM2/C5AR2/HAVCR2	4	GSE-NEO2
GO:0045638	negative regulation of myeloid cell differentiation	5/188	95/18866	0.00261723	0.0133388	0.00920099	CCL3/C1QC/MAFB/LILRB4/LILRB1	5	GSE-NEO2
GO:0002335	mature B cell differentiation	3/188	28/18866	0.00265565	0.0134963	0.00930963	GPR183/FCGR2B/POU2F2	3	GSE-NEO2
GO:0000768	syncytium formation by plasma membrane fusion	4/188	58/18866	0.00266347	0.0134963	0.00930963	TYROBP/TREM2/CD53/DCSTAMP	4	GSE-NEO2
GO:0140253	cell-cell fusion	4/188	58/18866	0.00266347	0.0134963	0.00930963	TYROBP/TREM2/CD53/DCSTAMP	4	GSE-NEO2
GO:0030336	negative regulation of cell migration	10/188	350/18866	0.00275388	0.0139277	0.00960721	CD74/AIF1/CX3CR1/HMOX1/BST2/C5AR2/ADORA3/PTGER4/CXCL12/CD300A	10	GSE-NEO2
GO:0035710	CD4-positive, alpha-beta T cell activation	5/188	97/18866	0.00286508	0.0144516	0.00996858	GPR183/CD83/NLRP3/NCKAP1L/PTGER4	5	GSE-NEO2
GO:0050708	regulation of protein secretion	10/188	352/18866	0.00286842	0.0144516	0.00996858	IL1B/CD14/HLA-DRB1/FCGR2B/IL10/TREM2/CLEC4E/PTGER4/CLEC9A/SYK	10	GSE-NEO2
GO:0006958	complement activation, classical pathway	6/188	141/18866	0.00291785	0.0146726	0.010121	C3/C1QB/C1QA/C1QC/C9/CR1	6	GSE-NEO2
GO:0001773	myeloid dendritic cell activation	3/188	29/18866	0.00294053	0.0147586	0.0101803	IL10/HAVCR2/DCSTAMP	3	GSE-NEO2
GO:0048010	vascular endothelial growth factor receptor signaling pathway	5/188	98/18866	0.00299518	0.0150043	0.0103499	IL1B/CYBB/NCKAP1L/VAV1/NCF1	5	GSE-NEO2
GO:0006949	syncytium formation	4/188	60/18866	0.00301444	0.0150576	0.0103866	TYROBP/TREM2/CD53/DCSTAMP	4	GSE-NEO2
GO:0071356	cellular response to tumor necrosis factor	9/188	297/18866	0.00301722	0.0150576	0.0103866	CCL3/CCL3L1/CCL8/TNFSF18/HAMP/TNFRSF1B/CEBPA/DCSTAMP/SYK	9	GSE-NEO2
GO:0048015	phosphatidylinositol-mediated signaling	7/188	192/18866	0.00317841	0.0158321	0.0109208	CSF1R/CD28/PIK3AP1/PTAFR/OSM/HCLS1/NCF1	7	GSE-NEO2
GO:0042267	natural killer cell mediated cytotoxicity	4/188	61/18866	0.00320123	0.0159157	0.0109785	HAVCR2/LILRB1/VAV1/SERPINB9	4	GSE-NEO2
GO:0002218	activation of innate immune response	6/188	144/18866	0.00323825	0.0160654	0.0110818	FCER1G/MNDA/FFAR2/CLEC4E/CLEC10A/SYK	6	GSE-NEO2
GO:0043372	positive regulation of CD4-positive, alpha-beta T cell differentiation	3/188	30/18866	0.00324351	0.0160654	0.0110818	CD83/NLRP3/NCKAP1L	3	GSE-NEO2
GO:0045807	positive regulation of endocytosis	5/188	100/18866	0.00326808	0.0161266	0.011124	C3/CD14/TREM2/NCKAP1L/SYK	5	GSE-NEO2
GO:0050848	regulation of calcium-mediated signaling	5/188	100/18866	0.00326808	0.0161266	0.011124	CCL3/PLEK/TREM2/CMKLR1/SYK	5	GSE-NEO2
GO:0050858	negative regulation of antigen receptor-mediated signaling pathway	3/188	31/18866	0.00356495	0.0175587	0.0121119	FCGR2B/LILRB4/CD300A	3	GSE-NEO2
GO:0044409	entry into host	6/188	147/18866	0.0035842	0.0176206	0.0121546	CD74/MRC1/HLA-DRB1/SELPLG/SIGLEC1/CR1	6	GSE-NEO2
GO:0031644	regulation of nervous system process	6/188	148/18866	0.0037054	0.0181396	0.0125126	CCL3/IL10/ITGAX/PTAFR/TYMP/TNFRSF1B	6	GSE-NEO2
GO:2000146	negative regulation of cell motility	10/188	365/18866	0.00370906	0.0181396	0.0125126	CD74/AIF1/CX3CR1/HMOX1/BST2/C5AR2/ADORA3/PTGER4/CXCL12/CD300A	10	GSE-NEO2
GO:0008630	intrinsic apoptotic signaling pathway in response to DNA damage	5/188	103/18866	0.00371038	0.0181396	0.0125126	CD74/HMOX1/BCL2A1/TNFRSF1B/CXCL12	5	GSE-NEO2
GO:0045453	bone resorption	4/188	64/18866	0.00380864	0.0185513	0.0127965	CSF1R/PDK4/DCSTAMP/SYK	4	GSE-NEO2
GO:0046637	regulation of alpha-beta T cell differentiation	4/188	64/18866	0.00380864	0.0185513	0.0127965	CD83/NLRP3/NCKAP1L/SYK	4	GSE-NEO2
GO:0046394	carboxylic acid biosynthetic process	10/188	367/18866	0.00385415	0.0187384	0.0129256	CD74/IL1B/CH25H/PTGS2/ALOX5AP/PDK4/HPGDS/LTC4S/SDS/SYK	10	GSE-NEO2
GO:0002724	regulation of T cell cytokine production	3/188	32/18866	0.00390518	0.0188822	0.0130248	IL1B/NLRP3/TNFRSF1B	3	GSE-NEO2
GO:0045589	regulation of regulatory T cell differentiation	3/188	32/18866	0.00390518	0.0188822	0.0130248	CD28/LILRB4/CR1	3	GSE-NEO2
GO:0097421	liver regeneration	3/188	32/18866	0.00390518	0.0188822	0.0130248	HMOX1/IL10/HAMP	3	GSE-NEO2
GO:0016053	organic acid biosynthetic process	10/188	368/18866	0.00392836	0.0189595	0.0130782	CD74/IL1B/CH25H/PTGS2/ALOX5AP/PDK4/HPGDS/LTC4S/SDS/SYK	10	GSE-NEO2
GO:0051896	regulation of protein kinase B signaling	8/188	253/18866	0.00393974	0.0189798	0.0130921	CCL3/CX3CR1/CD28/HBEGF/PIK3AP1/OSM/VAV1/HCLS1	8	GSE-NEO2
GO:0031640	killing of cells of another organism	4/188	65/18866	0.00402729	0.0193662	0.0133586	LYZ/CLEC7A/HAMP/SYK	4	GSE-NEO2
GO:0050871	positive regulation of B cell activation	6/188	151/18866	0.0040873	0.019619	0.0135331	CD74/GPR183/PTPRC/NCKAP1L/CD28/SYK	6	GSE-NEO2
GO:0019233	sensory perception of pain	5/188	106/18866	0.00419405	0.0199167	0.0137384	CCL3/PTGS2/IL10/PTAFR/CXCL12	5	GSE-NEO2
GO:0001660	fever generation	2/188	10/18866	0.00421721	0.0199167	0.0137384	IL1B/PTGS2	2	GSE-NEO2
GO:0032661	regulation of interleukin-18 production	2/188	10/18866	0.00421721	0.0199167	0.0137384	IL10/CD84	2	GSE-NEO2
GO:0046598	positive regulation of viral entry into host cell	2/188	10/18866	0.00421721	0.0199167	0.0137384	CD74/HLA-DRB1	2	GSE-NEO2
GO:0048304	positive regulation of isotype switching to IgG isotypes	2/188	10/18866	0.00421721	0.0199167	0.0137384	PTPRC/CD28	2	GSE-NEO2
GO:0070391	response to lipoteichoic acid	2/188	10/18866	0.00421721	0.0199167	0.0137384	CD14/TREM2	2	GSE-NEO2
GO:0071223	cellular response to lipoteichoic acid	2/188	10/18866	0.00421721	0.0199167	0.0137384	CD14/TREM2	2	GSE-NEO2
GO:0075294	positive regulation by symbiont of entry into host	2/188	10/18866	0.00421721	0.0199167	0.0137384	CD74/HLA-DRB1	2	GSE-NEO2
GO:2000425	regulation of apoptotic cell clearance	2/188	10/18866	0.00421721	0.0199167	0.0137384	C3/TREM2	2	GSE-NEO2
GO:0002228	natural killer cell mediated immunity	4/188	66/18866	0.00425427	0.0199971	0.0137938	HAVCR2/LILRB1/VAV1/SERPINB9	4	GSE-NEO2
GO:0032715	negative regulation of interleukin-6 production	4/188	66/18866	0.00425427	0.0199971	0.0137938	IL10/C5AR2/NCKAP1L/HAVCR2	4	GSE-NEO2
GO:0002691	regulation of cellular extravasation	3/188	33/18866	0.00426452	0.0199971	0.0137938	PTAFR/PTGER4/CXCL12	3	GSE-NEO2
GO:0010039	response to iron ion	3/188	33/18866	0.00426452	0.0199971	0.0137938	C1QA/HMOX1/HAMP	3	GSE-NEO2
GO:0007015	actin filament organization	11/188	434/18866	0.00428183	0.0200071	0.0138008	AIF1/PLEK/LCP1/NCKAP1L/PHACTR1/PTGER4/HCLS1/CXCL12/GPR65/CASS4/ARHGAP18	11	GSE-NEO2
GO:0052548	regulation of endopeptidase activity	11/188	434/18866	0.00428183	0.0200071	0.0138008	C3/A2M/PTGS2/CLEC7A/BST2/NLRP3/SERPINA1/SERPINB9/CR1/CSTA/SYK	11	GSE-NEO2
GO:0010951	negative regulation of endopeptidase activity	8/188	258/18866	0.00442885	0.0206575	0.0142494	C3/A2M/PTGS2/BST2/SERPINA1/SERPINB9/CR1/CSTA	8	GSE-NEO2
GO:0072678	T cell migration	4/188	67/18866	0.00448974	0.0209046	0.0144198	CCL3/GPR183/AIF1/CXCL12	4	GSE-NEO2
GO:0010922	positive regulation of phosphatase activity	3/188	34/18866	0.0046433	0.0215815	0.0148868	PLEK/PTPRC/CD300A	3	GSE-NEO2
GO:0002637	regulation of immunoglobulin production	4/188	68/18866	0.00473383	0.0219636	0.0151504	PTPRC/FCGR2B/IL10/CD28	4	GSE-NEO2
GO:0051017	actin filament bundle assembly	6/188	157/18866	0.00493748	0.0228683	0.0157744	AIF1/PLEK/LCP1/PHACTR1/PTGER4/GPR65	6	GSE-NEO2
GO:0050854	regulation of antigen receptor-mediated signaling pathway	4/188	69/18866	0.00498669	0.0230558	0.0159037	PTPRC/FCGR2B/LILRB4/CD300A	4	GSE-NEO2
GO:0001914	regulation of T cell mediated cytotoxicity	3/188	35/18866	0.00504179	0.0231088	0.0159403	PTPRC/FCGR2B/LILRB1	3	GSE-NEO2
GO:0006691	leukotriene metabolic process	3/188	35/18866	0.00504179	0.0231088	0.0159403	ALOX5AP/LTC4S/SYK	3	GSE-NEO2
GO:0045066	regulatory T cell differentiation	3/188	35/18866	0.00504179	0.0231088	0.0159403	CD28/LILRB4/CR1	3	GSE-NEO2
GO:0030168	platelet activation	6/188	158/18866	0.0050909	0.0231088	0.0159403	FCER1G/PLEK/LCP2/VAV1/GNA15/SYK	6	GSE-NEO2
GO:0019371	cyclooxygenase pathway	2/188	11/18866	0.0051207	0.0231088	0.0159403	PTGS2/HPGDS	2	GSE-NEO2
GO:0031652	positive regulation of heat generation	2/188	11/18866	0.0051207	0.0231088	0.0159403	IL1B/PTGS2	2	GSE-NEO2
GO:0034115	negative regulation of heterotypic cell-cell adhesion	2/188	11/18866	0.0051207	0.0231088	0.0159403	IL10/IL1RN	2	GSE-NEO2
GO:0051712	positive regulation of killing of cells of another organism	2/188	11/18866	0.0051207	0.0231088	0.0159403	CLEC7A/SYK	2	GSE-NEO2
GO:0070587	regulation of cell-cell adhesion involved in gastrulation	2/188	11/18866	0.0051207	0.0231088	0.0159403	IL10/IL1RN	2	GSE-NEO2
GO:0090269	fibroblast growth factor production	2/188	11/18866	0.0051207	0.0231088	0.0159403	AIF1/PTGS2	2	GSE-NEO2
GO:0090270	regulation of fibroblast growth factor production	2/188	11/18866	0.0051207	0.0231088	0.0159403	AIF1/PTGS2	2	GSE-NEO2
GO:0097048	dendritic cell apoptotic process	2/188	11/18866	0.0051207	0.0231088	0.0159403	LILRB1/CXCL12	2	GSE-NEO2
GO:1903980	positive regulation of microglial cell activation	2/188	11/18866	0.0051207	0.0231088	0.0159403	CCL3/TREM2	2	GSE-NEO2
GO:2000668	regulation of dendritic cell apoptotic process	2/188	11/18866	0.0051207	0.0231088	0.0159403	LILRB1/CXCL12	2	GSE-NEO2
GO:0030100	regulation of endocytosis	7/188	210/18866	0.00517966	0.023335	0.0160963	C3/CD14/TREM2/NCKAP1L/LILRB1/SYK/CD300A	7	GSE-NEO2
GO:0051701	biological process involved in interaction with host	7/188	212/18866	0.00544979	0.0244324	0.0168533	CD74/MRC1/HLA-DRB1/SELPLG/SERPINB9/SIGLEC1/CR1	7	GSE-NEO2
GO:0002755	MyD88-dependent toll-like receptor signaling pathway	3/188	36/18866	0.00546028	0.0244324	0.0168533	CD14/TLR7/CD300A	3	GSE-NEO2
GO:0010543	regulation of platelet activation	3/188	36/18866	0.00546028	0.0244324	0.0168533	FCER1G/PLEK/SYK	3	GSE-NEO2
GO:2000516	positive regulation of CD4-positive, alpha-beta T cell activation	3/188	36/18866	0.00546028	0.0244324	0.0168533	CD83/NLRP3/NCKAP1L	3	GSE-NEO2
GO:0035821	modulation of process of another organism	5/188	113/18866	0.00549502	0.0245463	0.0169318	CCL3/CCL8/CSF1R/MPEG1/SERPINB9	5	GSE-NEO2
GO:0061572	actin filament bundle organization	6/188	161/18866	0.00557219	0.024849	0.0171406	AIF1/PLEK/LCP1/PHACTR1/PTGER4/GPR65	6	GSE-NEO2
GO:0043523	regulation of neuron apoptotic process	7/188	214/18866	0.00573035	0.0255112	0.0175974	CCL3/TYROBP/CX3CR1/C5AR1/HMOX1/IL10/ITGAM	7	GSE-NEO2
GO:0061515	myeloid cell development	4/188	72/18866	0.00579925	0.0257744	0.017779	TYROBP/NCKAP1L/LILRB1/EVI2B	4	GSE-NEO2
GO:0045191	regulation of isotype switching	3/188	37/18866	0.00589903	0.0261299	0.0180242	PTPRC/IL10/CD28	3	GSE-NEO2
GO:1904994	regulation of leukocyte adhesion to vascular endothelial cell	3/188	37/18866	0.00589903	0.0261299	0.0180242	ITGB2/PTAFR/CXCL12	3	GSE-NEO2
GO:0010466	negative regulation of peptidase activity	8/188	272/18866	0.0060489	0.0265511	0.0183147	C3/A2M/PTGS2/BST2/SERPINA1/SERPINB9/CR1/CSTA	8	GSE-NEO2
GO:0031960	response to corticosteroid	6/188	164/18866	0.00608597	0.0265511	0.0183147	AIF1/CYBB/PTGS2/IL10/IL1RN/PTAFR	6	GSE-NEO2
GO:0032147	activation of protein kinase activity	9/188	331/18866	0.00608814	0.0265511	0.0183147	CD74/IL1B/C5AR1/PTPRC/NCKAP1L/FPR1/SLC11A1/SYK/CD300A	9	GSE-NEO2
GO:0010517	regulation of phospholipase activity	4/188	73/18866	0.00608855	0.0265511	0.0183147	C5AR1/RGS2/PTAFR/GNA15	4	GSE-NEO2
GO:0002713	negative regulation of B cell mediated immunity	2/188	12/18866	0.00610474	0.0265511	0.0183147	FCGR2B/CR1	2	GSE-NEO2
GO:0002890	negative regulation of immunoglobulin mediated immune response	2/188	12/18866	0.00610474	0.0265511	0.0183147	FCGR2B/CR1	2	GSE-NEO2
GO:0036005	response to macrophage colony-stimulating factor	2/188	12/18866	0.00610474	0.0265511	0.0183147	CSF1R/DCSTAMP	2	GSE-NEO2
GO:0036006	cellular response to macrophage colony-stimulating factor stimulus	2/188	12/18866	0.00610474	0.0265511	0.0183147	CSF1R/DCSTAMP	2	GSE-NEO2
GO:0061517	macrophage proliferation	2/188	12/18866	0.00610474	0.0265511	0.0183147	CSF1R/TREM2	2	GSE-NEO2
GO:0070586	cell-cell adhesion involved in gastrulation	2/188	12/18866	0.00610474	0.0265511	0.0183147	IL10/IL1RN	2	GSE-NEO2
GO:2001204	regulation of osteoclast development	2/188	12/18866	0.00610474	0.0265511	0.0183147	TYROBP/LILRB1	2	GSE-NEO2
GO:0002220	innate immune response activating cell surface receptor signaling pathway	5/188	116/18866	0.00613135	0.026623	0.0183643	FCER1G/FFAR2/CLEC4E/CLEC10A/SYK	5	GSE-NEO2
GO:0050792	regulation of viral process	7/188	217/18866	0.00617131	0.0267525	0.0184537	CD74/CCL3/CCL8/CSF1R/HLA-DRB1/BST2/CD28	7	GSE-NEO2
GO:0002758	innate immune response-activating signal transduction	5/188	117/18866	0.0063545	0.0272942	0.0188273	FCER1G/FFAR2/CLEC4E/CLEC10A/SYK	5	GSE-NEO2
GO:0002385	mucosal immune response	3/188	38/18866	0.0063583	0.0272942	0.0188273	FFAR2/FFAR3/RNASE2	3	GSE-NEO2
GO:0045923	positive regulation of fatty acid metabolic process	3/188	38/18866	0.0063583	0.0272942	0.0188273	CD74/IL1B/PTGS2	3	GSE-NEO2
GO:0051930	regulation of sensory perception of pain	3/188	38/18866	0.0063583	0.0272942	0.0188273	CCL3/IL10/PTAFR	3	GSE-NEO2
GO:0071276	cellular response to cadmium ion	3/188	38/18866	0.0063583	0.0272942	0.0188273	CYBB/HMOX1/NCF1	3	GSE-NEO2
GO:2000403	positive regulation of lymphocyte migration	3/188	38/18866	0.0063583	0.0272942	0.0188273	CCL3/AIF1/CXCL12	3	GSE-NEO2
GO:0040013	negative regulation of locomotion	10/188	397/18866	0.00662118	0.0283765	0.0195739	CD74/AIF1/CX3CR1/HMOX1/BST2/C5AR2/ADORA3/PTGER4/CXCL12/CD300A	10	GSE-NEO2
GO:0002479	antigen processing and presentation of exogenous peptide antigen via MHC class I, TAP-dependent	4/188	75/18866	0.00669561	0.028649	0.0197619	CYBB/FCGR1A/FCGR1B/NCF1	4	GSE-NEO2
GO:0098742	cell-cell adhesion via plasma-membrane adhesion molecules	8/188	277/18866	0.00672521	0.028729	0.0198171	ITGB2/IL10/IL1RN/CD84/PCDH12/PECAM1/ITGAM/IGSF21	8	GSE-NEO2
GO:0032691	negative regulation of interleukin-1 beta production	3/188	39/18866	0.00683832	0.0290711	0.020053	CX3CR1/TREM2/NLRP3	3	GSE-NEO2
GO:0042092	type 2 immune response	3/188	39/18866	0.00683832	0.0290711	0.020053	CD74/IL10/NLRP3	3	GSE-NEO2
GO:0051931	regulation of sensory perception	3/188	39/18866	0.00683832	0.0290711	0.020053	CCL3/IL10/PTAFR	3	GSE-NEO2
GO:0002674	negative regulation of acute inflammatory response	2/188	13/18866	0.00716764	0.0300358	0.0207185	FCGR2B/NLRP3	2	GSE-NEO2
GO:0016322	neuron remodeling	2/188	13/18866	0.00716764	0.0300358	0.0207185	C3/C1QA	2	GSE-NEO2
GO:0031650	regulation of heat generation	2/188	13/18866	0.00716764	0.0300358	0.0207185	IL1B/PTGS2	2	GSE-NEO2
GO:0032725	positive regulation of granulocyte macrophage colony-stimulating factor production	2/188	13/18866	0.00716764	0.0300358	0.0207185	IL1B/SYK	2	GSE-NEO2
GO:0045579	positive regulation of B cell differentiation	2/188	13/18866	0.00716764	0.0300358	0.0207185	NCKAP1L/SYK	2	GSE-NEO2
GO:0045741	positive regulation of epidermal growth factor-activated receptor activity	2/188	13/18866	0.00716764	0.0300358	0.0207185	HBEGF/NCF1	2	GSE-NEO2
GO:0048302	regulation of isotype switching to IgG isotypes	2/188	13/18866	0.00716764	0.0300358	0.0207185	PTPRC/CD28	2	GSE-NEO2
GO:1900272	negative regulation of long-term synaptic potentiation	2/188	13/18866	0.00716764	0.0300358	0.0207185	TYROBP/CX3CR1	2	GSE-NEO2
GO:1903236	regulation of leukocyte tethering or rolling	2/188	13/18866	0.00716764	0.0300358	0.0207185	PTAFR/CXCL12	2	GSE-NEO2
GO:0052547	regulation of peptidase activity	11/188	466/18866	0.00719517	0.0301034	0.0207651	C3/A2M/PTGS2/CLEC7A/BST2/NLRP3/SERPINA1/SERPINB9/CR1/CSTA/SYK	11	GSE-NEO2
GO:0019058	viral life cycle	9/188	341/18866	0.00734101	0.030665	0.0211525	CD74/CCL8/MRC1/HLA-DRB1/BST2/CD28/SELPLG/SIGLEC1/CR1	9	GSE-NEO2
GO:0007596	blood coagulation	9/188	343/18866	0.00761368	0.0317537	0.0219035	A2M/FCER1G/PLEK/F13A1/LCP2/SERPINA1/VAV1/GNA15/SYK	9	GSE-NEO2
GO:0048660	regulation of smooth muscle cell proliferation	6/188	173/18866	0.00783442	0.0326228	0.022503	AIF1/HMOX1/PTGS2/IL10/HBEGF/PTAFR	6	GSE-NEO2
GO:0002251	organ or tissue specific immune response	3/188	41/18866	0.0078615	0.032684	0.0225452	FFAR2/FFAR3/RNASE2	3	GSE-NEO2
GO:0051346	negative regulation of hydrolase activity	11/188	473/18866	0.00800196	0.0332157	0.0229119	C3/A2M/PTGS2/RGS2/BST2/NCKAP1L/SERPINA1/PHACTR1/SERPINB9/CR1/CSTA	11	GSE-NEO2
GO:0071260	cellular response to mechanical stimulus	4/188	79/18866	0.00802715	0.0332679	0.022948	IL1B/PTGS2/TLR7/PTGER4	4	GSE-NEO2
GO:0007249	I-kappaB kinase/NF-kappaB signaling	8/188	286/18866	0.0080851	0.0334556	0.0230774	CD74/IL1B/CD14/CX3CR1/HLA-DRB1/HMOX1/BST2/TLR7	8	GSE-NEO2
GO:0048659	smooth muscle cell proliferation	6/188	175/18866	0.00826746	0.0341096	0.0235286	AIF1/HMOX1/PTGS2/IL10/HBEGF/PTAFR	6	GSE-NEO2
GO:0010935	regulation of macrophage cytokine production	2/188	14/18866	0.00830776	0.0341096	0.0235286	CD74/LILRB1	2	GSE-NEO2
GO:0045059	positive thymic T cell selection	2/188	14/18866	0.00830776	0.0341096	0.0235286	CD74/PTPRC	2	GSE-NEO2
GO:0048291	isotype switching to IgG isotypes	2/188	14/18866	0.00830776	0.0341096	0.0235286	PTPRC/CD28	2	GSE-NEO2
GO:0051709	regulation of killing of cells of another organism	2/188	14/18866	0.00830776	0.0341096	0.0235286	CLEC7A/SYK	2	GSE-NEO2
GO:0007599	hemostasis	9/188	348/18866	0.00832926	0.0341448	0.0235528	A2M/FCER1G/PLEK/F13A1/LCP2/SERPINA1/VAV1/GNA15/SYK	9	GSE-NEO2
GO:0006509	membrane protein ectodomain proteolysis	3/188	42/18866	0.00840506	0.0343489	0.0236936	IL1B/IL10/TNFRSF1B	3	GSE-NEO2
GO:0044058	regulation of digestive system process	3/188	42/18866	0.00840506	0.0343489	0.0236936	SGK1/HAMP/TYMP	3	GSE-NEO2
GO:0050817	coagulation	9/188	349/18866	0.00847832	0.0345947	0.0238632	A2M/FCER1G/PLEK/F13A1/LCP2/SERPINA1/VAV1/GNA15/SYK	9	GSE-NEO2
GO:0043903	regulation of biological process involved in symbiotic interaction	7/188	231/18866	0.00857127	0.03492	0.0240876	CD74/CCL3/CCL8/CSF1R/HLA-DRB1/BST2/CD28	7	GSE-NEO2
GO:0050829	defense response to Gram-negative bacterium	4/188	81/18866	0.00875358	0.0356078	0.024562	LYZ/MPEG1/RNASE6/SLC11A1	4	GSE-NEO2
GO:0014066	regulation of phosphatidylinositol 3-kinase signaling	5/188	127/18866	0.00890825	0.0361812	0.0249575	CD28/PIK3AP1/OSM/HCLS1/NCF1	5	GSE-NEO2
GO:0050850	positive regulation of calcium-mediated signaling	3/188	43/18866	0.0089702	0.0363768	0.0250925	CCL3/TREM2/SYK	3	GSE-NEO2
GO:0048708	astrocyte differentiation	4/188	83/18866	0.00952169	0.0384433	0.0265179	C1QA/IL1B/C5AR1/TREM2	4	GSE-NEO2
GO:0033623	regulation of integrin activation	2/188	15/18866	0.00952347	0.0384433	0.0265179	PLEK/PTGER4	2	GSE-NEO2
GO:0051044	positive regulation of membrane protein ectodomain proteolysis	2/188	15/18866	0.00952347	0.0384433	0.0265179	IL1B/TNFRSF1B	2	GSE-NEO2
GO:0001913	T cell mediated cytotoxicity	3/188	44/18866	0.00955707	0.0385201	0.0265709	PTPRC/FCGR2B/LILRB1	3	GSE-NEO2
GO:0043433	negative regulation of DNA-binding transcription factor activity	6/188	183/18866	0.0101727	0.0408766	0.0281964	HMOX1/IL10/NLRP3/HAVCR2/ADORA3/CMKLR1	6	GSE-NEO2
GO:1903034	regulation of response to wounding	6/188	183/18866	0.0101727	0.0408766	0.0281964	FCER1G/PLEK/CLEC7A/IL10/HBEGF/SYK	6	GSE-NEO2
GO:0032956	regulation of actin cytoskeleton organization	9/188	360/18866	0.0102552	0.0411457	0.028382	CSF1R/PLEK/BST2/NCKAP1L/PTGER4/HCLS1/CXCL12/GPR65/ARHGAP18	9	GSE-NEO2
GO:0010507	negative regulation of autophagy	4/188	85/18866	0.0103324	0.0413294	0.0285088	HMOX1/IL10/TREM2/IL10RA	4	GSE-NEO2
GO:0030101	natural killer cell activation	4/188	85/18866	0.0103324	0.0413294	0.0285088	TYROBP/ITGB2/PTPRC/HAVCR2	4	GSE-NEO2
GO:0038061	NIK/NF-kappaB signaling	6/188	184/18866	0.010431	0.041661	0.0287375	IL1B/CD14/TREM2/NLRP3/TLR7/HAVCR2	6	GSE-NEO2
GO:0001776	leukocyte homeostasis	4/188	86/18866	0.0107539	0.0424171	0.029259	CD74/GPR183/FCER1G/NCKAP1L	4	GSE-NEO2
GO:0007193	adenylate cyclase-inhibiting G protein-coupled receptor signaling pathway	4/188	86/18866	0.0107539	0.0424171	0.029259	RGS1/MARCO/RGS2/FFAR3	4	GSE-NEO2
GO:0010863	positive regulation of phospholipase C activity	3/188	46/18866	0.0107967	0.0424171	0.029259	C5AR1/PTAFR/GNA15	3	GSE-NEO2
GO:0031641	regulation of myelination	3/188	46/18866	0.0107967	0.0424171	0.029259	ITGAX/TYMP/TNFRSF1B	3	GSE-NEO2
GO:0002523	leukocyte migration involved in inflammatory response	2/188	16/18866	0.0108132	0.0424171	0.029259	ITGB2/FFAR2	2	GSE-NEO2
GO:0002830	positive regulation of type 2 immune response	2/188	16/18866	0.0108132	0.0424171	0.029259	CD74/NLRP3	2	GSE-NEO2
GO:0010919	regulation of inositol phosphate biosynthetic process	2/188	16/18866	0.0108132	0.0424171	0.029259	PLEK/PTAFR	2	GSE-NEO2
GO:0010934	macrophage cytokine production	2/188	16/18866	0.0108132	0.0424171	0.029259	CD74/LILRB1	2	GSE-NEO2
GO:0033008	positive regulation of mast cell activation involved in immune response	2/188	16/18866	0.0108132	0.0424171	0.029259	FCER1G/SYK	2	GSE-NEO2
GO:0034116	positive regulation of heterotypic cell-cell adhesion	2/188	16/18866	0.0108132	0.0424171	0.029259	IL1B/IL10	2	GSE-NEO2
GO:0043306	positive regulation of mast cell degranulation	2/188	16/18866	0.0108132	0.0424171	0.029259	FCER1G/SYK	2	GSE-NEO2
GO:0045342	MHC class II biosynthetic process	2/188	16/18866	0.0108132	0.0424171	0.029259	IL10/SLC11A1	2	GSE-NEO2
GO:0008217	regulation of blood pressure	6/188	187/18866	0.011234	0.0440026	0.0303527	SGK1/HMOX1/PTGS2/SLC2A5/FFAR3/PTAFR	6	GSE-NEO2
GO:0010038	response to metal ion	9/188	366/18866	0.0113358	0.0443355	0.0305823	C1QA/CD14/CYBB/HMOX1/PTGS2/ALOX5AP/HAMP/NCF1/CEBPA	9	GSE-NEO2
GO:0032480	negative regulation of type I interferon production	3/188	47/18866	0.0114497	0.0446488	0.0307984	IL10/HAVCR2/LILRB1	3	GSE-NEO2
GO:0045933	positive regulation of muscle contraction	3/188	47/18866	0.0114497	0.0446488	0.0307984	PTGS2/RGS2/PTAFR	3	GSE-NEO2
GO:0043123	positive regulation of I-kappaB kinase/NF-kappaB signaling	6/188	188/18866	0.0115111	0.044822	0.0309179	CD74/IL1B/CX3CR1/HLA-DRB1/HMOX1/BST2	6	GSE-NEO2
GO:0051402	neuron apoptotic process	7/188	245/18866	0.0115967	0.0450887	0.0311018	CCL3/TYROBP/CX3CR1/C5AR1/HMOX1/IL10/ITGAM	7	GSE-NEO2
GO:0045861	negative regulation of proteolysis	9/188	369/18866	0.011907	0.0462273	0.0318873	C3/A2M/PTGS2/IL10/BST2/SERPINA1/SERPINB9/CR1/CSTA	9	GSE-NEO2
GO:0001892	embryonic placenta development	4/188	89/18866	0.0120848	0.046719	0.0322264	IL10/PCDH12/CEBPA/ASCL2	4	GSE-NEO2
GO:0043370	regulation of CD4-positive, alpha-beta T cell differentiation	3/188	48/18866	0.012125	0.046719	0.0322264	CD83/NLRP3/NCKAP1L	3	GSE-NEO2
GO:1900271	regulation of long-term synaptic potentiation	3/188	48/18866	0.012125	0.046719	0.0322264	TYROBP/CX3CR1/CALB2	3	GSE-NEO2
GO:1900274	regulation of phospholipase C activity	3/188	48/18866	0.012125	0.046719	0.0322264	C5AR1/PTAFR/GNA15	3	GSE-NEO2
GO:0030730	sequestering of triglyceride	2/188	17/18866	0.0121753	0.046719	0.0322264	IL1B/PLIN2	2	GSE-NEO2
GO:0031649	heat generation	2/188	17/18866	0.0121753	0.046719	0.0322264	IL1B/PTGS2	2	GSE-NEO2
GO:0045986	negative regulation of smooth muscle contraction	2/188	17/18866	0.0121753	0.046719	0.0322264	PTGS2/RGS2	2	GSE-NEO2
GO:0070206	protein trimerization	2/188	17/18866	0.0121753	0.046719	0.0322264	CD74/ALOX5AP	2	GSE-NEO2
GO:0015695	organic cation transport	3/188	49/18866	0.0128228	0.0491325	0.0338912	FCER1G/LILRB1/SYK	3	GSE-NEO2
GO:0071248	cellular response to metal ion	6/188	193/18866	0.0129695	0.0496223	0.0342291	CYBB/HMOX1/PTGS2/ALOX5AP/NCF1/CEBPA	6	GSE-NEO2
GO:0034103	regulation of tissue remodeling	4/188	91/18866	0.0130281	0.0497026	0.0342845	CSF1R/PDK4/DCSTAMP/SYK	4	GSE-NEO2
GO:0046849	bone remodeling	4/188	91/18866	0.0130281	0.0497026	0.0342845	CSF1R/PDK4/DCSTAMP/SYK	4	GSE-NEO2
GO:0046942	carboxylic acid transport	16/155	350/18866	3.22e-08	4.93e-05	4.08e-05	NMB/SLC26A7/PRKAG2/AGT/FABP5/SLC26A2/APOE/STRA6/SLC47A1/SLC12A2/SLC7A2/SLC6A13/NTRK2/ABCC4/SLC13A3/ABCG2	16	GSE-NEO3
GO:0015849	organic acid transport	16/155	353/18866	3.63e-08	4.93e-05	4.08e-05	NMB/SLC26A7/PRKAG2/AGT/FABP5/SLC26A2/APOE/STRA6/SLC47A1/SLC12A2/SLC7A2/SLC6A13/NTRK2/ABCC4/SLC13A3/ABCG2	16	GSE-NEO3
GO:0098656	anion transmembrane transport	15/155	315/18866	5.21e-08	4.93e-05	4.08e-05	SLC26A7/PRKAG2/AGT/CLIC5/SLC26A2/STRA6/ABCB1/SLC47A1/SLC12A2/SLC7A2/SLC6A13/GABRB2/FXYD1/SLC13A3/CLIC6	15	GSE-NEO3
GO:0042908	xenobiotic transport	6/155	34/18866	3.1e-07	0.000220294	0.000182472	ABCB1/SLC47A1/SLC6A13/CLDN1/ABCC4/ABCG2	6	GSE-NEO3
GO:0150104	transport across blood-brain barrier	4/155	11/18866	1.38e-06	0.000759555	0.000629149	FABP5/APOE/ABCB1/ABCG2	4	GSE-NEO3
GO:0015698	inorganic anion transport	10/155	172/18866	1.61e-06	0.000759555	0.000629149	SFRP4/SLC26A7/CLIC5/SLC26A2/ABCB1/SLC12A2/GABRB2/ENPP1/FXYD1/CLIC6	10	GSE-NEO3
GO:0010232	vascular transport	4/155	12/18866	2.06e-06	0.000835937	0.000692417	FABP5/APOE/ABCB1/ABCG2	4	GSE-NEO3
GO:0006821	chloride transport	8/155	111/18866	3.74e-06	0.00132681	0.00109901	SLC26A7/CLIC5/SLC26A2/ABCB1/SLC12A2/GABRB2/FXYD1/CLIC6	8	GSE-NEO3
GO:0031214	biomineral tissue development	9/155	163/18866	8.23e-06	0.00233722	0.00193595	PTN/ASPN/FAM20A/GPC3/ENPP1/RFLNA/HEY1/ALPL/ADRB2	9	GSE-NEO3
GO:0110148	biomineralization	9/155	163/18866	8.23e-06	0.00233722	0.00193595	PTN/ASPN/FAM20A/GPC3/ENPP1/RFLNA/HEY1/ALPL/ADRB2	9	GSE-NEO3
GO:1902476	chloride transmembrane transport	7/155	97/18866	1.53e-05	0.00393914	0.00326284	SLC26A7/CLIC5/SLC26A2/SLC12A2/GABRB2/FXYD1/CLIC6	7	GSE-NEO3
GO:0003018	vascular process in circulatory system	9/155	190/18866	2.8e-05	0.00662409	0.00548681	ACTA2/KCNMB1/AGT/FABP5/C2CD4B/APOE/ABCB1/ABCG2/ADRB2	9	GSE-NEO3
GO:0001523	retinoid metabolic process	7/155	108/18866	3.07e-05	0.00670998	0.00555796	RBP4/APOE/STRA6/GPC3/CYP3A5/AKR1B10/RBP1	7	GSE-NEO3
GO:0016101	diterpenoid metabolic process	7/155	114/18866	4.35e-05	0.00882486	0.00730974	RBP4/APOE/STRA6/GPC3/CYP3A5/AKR1B10/RBP1	7	GSE-NEO3
GO:0072348	sulfur compound transport	5/155	49/18866	5e-05	0.00946103	0.00783669	SLC26A7/SLC26A2/SLC6A13/SLC13A3/ABCG2	5	GSE-NEO3
GO:0060343	trabecula formation	4/155	26/18866	5.69e-05	0.0100404	0.00831659	RBP4/TGFBR3/HEY1/SLC40A1	4	GSE-NEO3
GO:1903826	L-arginine transmembrane transport	3/155	10/18866	6.26e-05	0.0100404	0.00831659	AGT/SLC47A1/SLC7A2	3	GSE-NEO3
GO:0098661	inorganic anion transmembrane transport	7/155	121/18866	6.37e-05	0.0100404	0.00831659	SLC26A7/CLIC5/SLC26A2/SLC12A2/GABRB2/FXYD1/CLIC6	7	GSE-NEO3
GO:0010876	lipid localization	13/155	440/18866	7.19e-05	0.0105545	0.00874239	NMB/RBP4/APOC1/PRKAG2/AGT/FABP5/APOE/PLTP/STRA6/ABCB1/ENPP1/ABCC4/PTCH1	13	GSE-NEO3
GO:0006721	terpenoid metabolic process	7/155	124/18866	7.44e-05	0.0105545	0.00874239	RBP4/APOE/STRA6/GPC3/CYP3A5/AKR1B10/RBP1	7	GSE-NEO3
GO:0015718	monocarboxylic acid transport	8/155	174/18866	9.7e-05	0.0120295	0.00996421	NMB/PRKAG2/FABP5/APOE/STRA6/SLC6A13/ABCC4/ABCG2	8	GSE-NEO3
GO:0006869	lipid transport	12/155	393/18866	0.000100838	0.0120295	0.00996421	NMB/RBP4/APOC1/PRKAG2/AGT/FABP5/APOE/PLTP/STRA6/ABCB1/ABCC4/PTCH1	12	GSE-NEO3
GO:0070168	negative regulation of biomineral tissue development	4/155	30/18866	0.000101694	0.0120295	0.00996421	ASPN/ENPP1/RFLNA/HEY1	4	GSE-NEO3
GO:0110150	negative regulation of biomineralization	4/155	30/18866	0.000101694	0.0120295	0.00996421	ASPN/ENPP1/RFLNA/HEY1	4	GSE-NEO3
GO:0034368	protein-lipid complex remodeling	4/155	31/18866	0.000116016	0.0125716	0.0104132	APOC1/AGT/APOE/PLTP	4	GSE-NEO3
GO:0034369	plasma lipoprotein particle remodeling	4/155	31/18866	0.000116016	0.0125716	0.0104132	APOC1/AGT/APOE/PLTP	4	GSE-NEO3
GO:0043270	positive regulation of ion transport	10/155	284/18866	0.000122962	0.0125716	0.0104132	KCNMB1/AGT/APOE/SNCA/ABCB1/SLC12A2/LGALS3/FXYD1/VAMP8/ADRB2	10	GSE-NEO3
GO:0034367	protein-containing complex remodeling	4/155	32/18866	0.000131746	0.0125716	0.0104132	APOC1/AGT/APOE/PLTP	4	GSE-NEO3
GO:0070167	regulation of biomineral tissue development	6/155	95/18866	0.000132845	0.0125716	0.0104132	PTN/ASPN/ENPP1/RFLNA/HEY1/ADRB2	6	GSE-NEO3
GO:0110149	regulation of biomineralization	6/155	95/18866	0.000132845	0.0125716	0.0104132	PTN/ASPN/ENPP1/RFLNA/HEY1/ADRB2	6	GSE-NEO3
GO:0045879	negative regulation of smoothened signaling pathway	4/155	33/18866	0.000148964	0.0134849	0.0111697	HHIP/GPC3/ENPP1/PTCH1	4	GSE-NEO3
GO:0140115	export across plasma membrane	5/155	62/18866	0.000155689	0.0134849	0.0111697	ABCB1/FXYD1/ABCC4/SLC40A1/ABCG2	5	GSE-NEO3
GO:0001503	ossification	12/155	412/18866	0.000156746	0.0134849	0.0111697	PTN/DHH/ASPN/SLC26A2/GPC3/FGF18/ENPP1/RFLNA/ALPL/GDF10/PTCH1/ADRB2	12	GSE-NEO3
GO:0032355	response to estradiol	7/155	141/18866	0.000166205	0.0138781	0.0114954	PTN/DHH/TXNIP/AGT/GGT5/ITGA2/PTCH1	7	GSE-NEO3
GO:0072006	nephron development	7/155	143/18866	0.000181331	0.0141427	0.0117146	ACTA2/AGT/ANGPT2/PDGFD/GPC3/PTCH1/SIX1	7	GSE-NEO3
GO:0010872	regulation of cholesterol esterification	3/155	14/18866	0.000185254	0.0141427	0.0117146	APOC1/AGT/APOE	3	GSE-NEO3
GO:1990822	basic amino acid transmembrane transport	3/155	14/18866	0.000185254	0.0141427	0.0117146	AGT/SLC47A1/SLC7A2	3	GSE-NEO3
GO:0006720	isoprenoid metabolic process	7/155	144/18866	0.0001893	0.0141427	0.0117146	RBP4/APOE/STRA6/GPC3/CYP3A5/AKR1B10/RBP1	7	GSE-NEO3
GO:0060347	heart trabecula formation	3/155	15/18866	0.000230174	0.0167555	0.0138788	RBP4/TGFBR3/HEY1	3	GSE-NEO3
GO:1905039	carboxylic acid transmembrane transport	7/155	150/18866	0.000243273	0.0172663	0.0143019	PRKAG2/AGT/STRA6/SLC47A1/SLC7A2/SLC6A13/SLC13A3	7	GSE-NEO3
GO:1903825	organic acid transmembrane transport	7/155	151/18866	0.000253366	0.017544	0.0145319	PRKAG2/AGT/STRA6/SLC47A1/SLC7A2/SLC6A13/SLC13A3	7	GSE-NEO3
GO:0014823	response to activity	5/155	71/18866	0.000295222	0.0199556	0.0165295	PCK1/PTN/AGT/ANGPT2/ITGA2	5	GSE-NEO3
GO:0046890	regulation of lipid biosynthetic process	8/155	207/18866	0.000318281	0.0210139	0.0174061	PCK1/APOC1/DHH/PRKAG2/FABP5/APOE/CCDC3/TM7SF2	8	GSE-NEO3
GO:0050729	positive regulation of inflammatory response	7/155	158/18866	0.000333846	0.0211722	0.0175372	NUPR1/AGT/C2CD4B/SNCA/NEAT1/ITGA2/VAMP8	7	GSE-NEO3
GO:0009612	response to mechanical stimulus	8/155	209/18866	0.000339483	0.0211722	0.0175372	PTN/TXNIP/AGT/ANGPT2/GADD45A/STRA6/ITGA2/PTCH1	8	GSE-NEO3
GO:0089718	amino acid import across plasma membrane	4/155	41/18866	0.000350326	0.0211722	0.0175372	AGT/SLC47A1/SLC7A2/SLC6A13	4	GSE-NEO3
GO:0030100	regulation of endocytosis	8/155	210/18866	0.000350508	0.0211722	0.0175372	SFRP4/CD177/APOC1/APOE/SNCA/GPC3/LGALS3/ITGA2	8	GSE-NEO3
GO:0043200	response to amino acid	6/155	114/18866	0.000358759	0.0212191	0.0175761	PCK1/PTN/PDGFD/NTRK2/SIX1/SESN1	6	GSE-NEO3
GO:0006883	cellular sodium ion homeostasis	3/155	18/18866	0.000405392	0.0216783	0.0179564	C7/AGT/SLC12A2	3	GSE-NEO3
GO:0034375	high-density lipoprotein particle remodeling	3/155	18/18866	0.000405392	0.0216783	0.0179564	APOC1/APOE/PLTP	3	GSE-NEO3
GO:0034433	steroid esterification	3/155	18/18866	0.000405392	0.0216783	0.0179564	APOC1/AGT/APOE	3	GSE-NEO3
GO:0034434	sterol esterification	3/155	18/18866	0.000405392	0.0216783	0.0179564	APOC1/AGT/APOE	3	GSE-NEO3
GO:0034435	cholesterol esterification	3/155	18/18866	0.000405392	0.0216783	0.0179564	APOC1/AGT/APOE	3	GSE-NEO3
GO:0030282	bone mineralization	6/155	117/18866	0.000412339	0.0216783	0.0179564	PTN/ASPN/GPC3/ENPP1/RFLNA/ADRB2	6	GSE-NEO3
GO:0015802	basic amino acid transport	3/155	19/18866	0.00047851	0.0246998	0.0204591	AGT/SLC47A1/SLC7A2	3	GSE-NEO3
GO:0043090	amino acid import	4/155	45/18866	0.00050246	0.025473	0.0210996	AGT/SLC47A1/SLC7A2/SLC6A13	4	GSE-NEO3
GO:0051346	negative regulation of hydrolase activity	12/155	473/18866	0.000547142	0.0272515	0.0225728	SLPI/APOC1/PTN/AGT/ITIH2/SNCA/GPC3/LGALS3/CARD16/IQGAP2/SPINT2/HERPUD1	12	GSE-NEO3
GO:0010875	positive regulation of cholesterol efflux	3/155	20/18866	0.00055957	0.02739	0.0226875	APOE/PLTP/PTCH1	3	GSE-NEO3
GO:0072111	cell proliferation involved in kidney development	3/155	21/18866	0.000648911	0.0312247	0.0258638	PDGFD/GPC3/PTCH1	3	GSE-NEO3
GO:0061383	trabecula morphogenesis	4/155	49/18866	0.000696565	0.0328716	0.0272279	RBP4/TGFBR3/HEY1/SLC40A1	4	GSE-NEO3
GO:0072001	renal system development	9/155	292/18866	0.000706293	0.0328716	0.0272279	RBP4/ACTA2/AGT/ANGPT2/PDGFD/STRA6/GPC3/PTCH1/SIX1	9	GSE-NEO3
GO:0001101	response to acid chemical	6/155	132/18866	0.000780565	0.0357423	0.0296058	PCK1/PTN/PDGFD/NTRK2/SIX1/SESN1	6	GSE-NEO3
GO:0071827	plasma lipoprotein particle organization	4/155	51/18866	0.000811195	0.0365553	0.0302792	APOC1/AGT/APOE/PLTP	4	GSE-NEO3
GO:0006936	muscle contraction	10/155	362/18866	0.000837225	0.0371388	0.0307625	TNNC1/ACTA2/TNNT1/AGT/LMOD1/FXYD1/SCN7A/ITGA2/TMOD1/ADRB2	10	GSE-NEO3
GO:2000050	regulation of non-canonical Wnt signaling pathway	3/155	23/18866	0.000853735	0.0372885	0.0308865	SFRP4/RSPO3/GPC3	3	GSE-NEO3
GO:0055078	sodium ion homeostasis	4/155	52/18866	0.000873228	0.037562	0.0311131	C7/AGT/SLC12A2/SCN7A	4	GSE-NEO3
GO:0061138	morphogenesis of a branching epithelium	7/155	187/18866	0.00091062	0.0385858	0.0319611	HHIP/AGT/RSPO3/GPC3/SPINT2/PTCH1/SIX1	7	GSE-NEO3
GO:0034035	purine ribonucleoside bisphosphate metabolic process	3/155	24/18866	0.000969844	0.0387801	0.032122	SLC26A2/SULT1A1/ENPP1	3	GSE-NEO3
GO:0034505	tooth mineralization	3/155	24/18866	0.000969844	0.0387801	0.032122	ASPN/FAM20A/ALPL	3	GSE-NEO3
GO:0048745	smooth muscle tissue development	3/155	24/18866	0.000969844	0.0387801	0.032122	STRA6/PTCH1/SIX1	3	GSE-NEO3
GO:0050427	3'-phosphoadenosine 5'-phosphosulfate metabolic process	3/155	24/18866	0.000969844	0.0387801	0.032122	SLC26A2/SULT1A1/ENPP1	3	GSE-NEO3
GO:0071825	protein-lipid complex subunit organization	4/155	55/18866	0.00107932	0.0425581	0.0352514	APOC1/AGT/APOE/PLTP	4	GSE-NEO3
GO:0001889	liver development	6/155	141/18866	0.00109987	0.0427743	0.0354305	PCK1/PTN/CLDN1/TGFBR3/ITGA2/PTCH1	6	GSE-NEO3
GO:0045926	negative regulation of growth	8/155	254/18866	0.00121509	0.0448035	0.0371113	RBP4/AGT/HSPA1A/GPC3/ENPP1/HSPA1B/PTCH1/ADRB2	8	GSE-NEO3
GO:0061008	hepaticobiliary system development	6/155	144/18866	0.00122594	0.0448035	0.0371113	PCK1/PTN/CLDN1/TGFBR3/ITGA2/PTCH1	6	GSE-NEO3
GO:0055083	monovalent inorganic anion homeostasis	3/155	26/18866	0.00123095	0.0448035	0.0371113	SFRP4/SLC12A2/ENPP1	3	GSE-NEO3
GO:0070633	transepithelial transport	3/155	26/18866	0.00123095	0.0448035	0.0371113	ABCB1/SLC12A2/ABCG2	3	GSE-NEO3
GO:0072012	glomerulus vasculature development	3/155	26/18866	0.00123095	0.0448035	0.0371113	ACTA2/ANGPT2/PDGFD	3	GSE-NEO3
GO:0006835	dicarboxylic acid transport	5/155	98/18866	0.00128967	0.0463467	0.0383895	SLC26A7/SLC26A2/SLC12A2/NTRK2/SLC13A3	5	GSE-NEO3
GO:1903793	positive regulation of anion transport	4/155	58/18866	0.00131734	0.0465496	0.0385576	AGT/APOE/ABCB1/SLC12A2	4	GSE-NEO3
GO:0006066	alcohol metabolic process	10/155	385/18866	0.00133108	0.0465496	0.0385576	PCK1/RBP4/APOC1/APOE/SULT1A1/SNCA/CYP3A5/TM7SF2/AKR1B10/PLPP2	10	GSE-NEO3
GO:1901888	regulation of cell junction assembly	7/155	200/18866	0.00134451	0.0465496	0.0385576	AGT/SNCA/NTRK2/CLDN1/FLRT3/PHLDB2/SIX1	7	GSE-NEO3
GO:0001763	morphogenesis of a branching structure	7/155	201/18866	0.00138361	0.0465845	0.0385866	HHIP/AGT/RSPO3/GPC3/SPINT2/PTCH1/SIX1	7	GSE-NEO3
GO:0001658	branching involved in ureteric bud morphogenesis	4/155	59/18866	0.00140422	0.0465845	0.0385866	AGT/GPC3/PTCH1/SIX1	4	GSE-NEO3
GO:0048008	platelet-derived growth factor receptor signaling pathway	4/155	59/18866	0.00140422	0.0465845	0.0385866	TXNIP/PDGFD/SNCA/PDGFRL	4	GSE-NEO3
GO:0045807	positive regulation of endocytosis	5/155	100/18866	0.00141116	0.0465845	0.0385866	SFRP4/APOE/SNCA/GPC3/ITGA2	5	GSE-NEO3
GO:0015908	fatty acid transport	5/155	101/18866	0.00147496	0.0481313	0.0398677	NMB/PRKAG2/FABP5/APOE/ABCC4	5	GSE-NEO3
GO:0060541	respiratory system development	7/155	204/18866	0.00150624	0.048341	0.0400414	RBP4/PTN/HHIP/STRA6/GPC3/FGF18/SIX1	7	GSE-NEO3
GO:0061437	renal system vasculature development	3/155	28/18866	0.00153247	0.048341	0.0400414	ACTA2/ANGPT2/PDGFD	3	GSE-NEO3
GO:0061440	kidney vasculature development	3/155	28/18866	0.00153247	0.048341	0.0400414	ACTA2/ANGPT2/PDGFD	3	GSE-NEO3
GO:0006898	receptor-mediated endocytosis	9/155	328/18866	0.00158971	0.0495954	0.0410804	SFRP4/APOC1/CLTB/APOE/MX1/COLEC12/SNCA/SLC9B2/ADRB2	9	GSE-NEO3
GO:0001655	urogenital system development	9/155	330/18866	0.0016572	0.0499209	0.0413501	RBP4/ACTA2/AGT/ANGPT2/PDGFD/STRA6/GPC3/PTCH1/SIX1	9	GSE-NEO3
GO:0010803	regulation of tumor necrosis factor-mediated signaling pathway	4/155	62/18866	0.00168871	0.0499209	0.0413501	HSPA1A/CCDC3/CARD16/HSPA1B	4	GSE-NEO3
GO:0055081	anion homeostasis	4/155	62/18866	0.00168871	0.0499209	0.0413501	SFRP4/APOE/SLC12A2/ENPP1	4	GSE-NEO3
GO:0032373	positive regulation of sterol transport	3/155	29/18866	0.00169906	0.0499209	0.0413501	APOE/PLTP/PTCH1	3	GSE-NEO3
GO:0032376	positive regulation of cholesterol transport	3/155	29/18866	0.00169906	0.0499209	0.0413501	APOE/PLTP/PTCH1	3	GSE-NEO3
GO:0015850	organic hydroxy compound transport	8/155	268/18866	0.00170565	0.0499209	0.0413501	RBP4/APOC1/AGT/APOE/PLTP/STRA6/SNCA/PTCH1	8	GSE-NEO3
GO:0001666	response to hypoxia	26/184	359/18866	1.46e-15	4.67e-12	3.58e-12	ANGPTL4/ADM/SLC2A1/BNIP3/ANKRD1/VEGFA/LOXL2/STC2/CITED2/PMAIP1/CAV1/PLOD2/PLAT/STC1/PGK1/EGLN3/ETS1/LDHA/HK2/CA9/FAM162A/ERO1A/PKM/RORA/ENO1/PDK1	26	GSE-NEO4
GO:0036293	response to decreased oxygen levels	26/184	371/18866	3.2e-15	5.13e-12	3.93e-12	ANGPTL4/ADM/SLC2A1/BNIP3/ANKRD1/VEGFA/LOXL2/STC2/CITED2/PMAIP1/CAV1/PLOD2/PLAT/STC1/PGK1/EGLN3/ETS1/LDHA/HK2/CA9/FAM162A/ERO1A/PKM/RORA/ENO1/PDK1	26	GSE-NEO4
GO:0070482	response to oxygen levels	26/184	396/18866	1.5e-14	1.61e-11	1.23e-11	ANGPTL4/ADM/SLC2A1/BNIP3/ANKRD1/VEGFA/LOXL2/STC2/CITED2/PMAIP1/CAV1/PLOD2/PLAT/STC1/PGK1/EGLN3/ETS1/LDHA/HK2/CA9/FAM162A/ERO1A/PKM/RORA/ENO1/PDK1	26	GSE-NEO4
GO:0006735	NADH regeneration	8/184	27/18866	1.33e-10	7.11e-08	5.45e-08	ENO2/GAPDH/GCK/PGK1/HK2/PFKP/PKM/ENO1	8	GSE-NEO4
GO:0061621	canonical glycolysis	8/184	27/18866	1.33e-10	7.11e-08	5.45e-08	ENO2/GAPDH/GCK/PGK1/HK2/PFKP/PKM/ENO1	8	GSE-NEO4
GO:0061718	glucose catabolic process to pyruvate	8/184	27/18866	1.33e-10	7.11e-08	5.45e-08	ENO2/GAPDH/GCK/PGK1/HK2/PFKP/PKM/ENO1	8	GSE-NEO4
GO:0061620	glycolytic process through glucose-6-phosphate	8/184	28/18866	1.85e-10	8.46e-08	6.49e-08	ENO2/GAPDH/GCK/PGK1/HK2/PFKP/PKM/ENO1	8	GSE-NEO4
GO:0061615	glycolytic process through fructose-6-phosphate	8/184	29/18866	2.53e-10	1.01e-07	7.77e-08	ENO2/GAPDH/GCK/PGK1/HK2/PFKP/PKM/ENO1	8	GSE-NEO4
GO:0019674	NAD metabolic process	9/184	50/18866	1.17e-09	4.15e-07	3.18e-07	ENO2/GAPDH/GCK/PGK1/LDHA/HK2/PFKP/PKM/ENO1	9	GSE-NEO4
GO:0071453	cellular response to oxygen levels	16/184	235/18866	1.33e-09	4.27e-07	3.27e-07	BNIP3/ANKRD1/VEGFA/STC2/CITED2/PMAIP1/CAV1/STC1/PGK1/EGLN3/CA9/FAM162A/ERO1A/RORA/ENO1/PDK1	16	GSE-NEO4
GO:0006007	glucose catabolic process	8/184	36/18866	1.68e-09	4.91e-07	3.76e-07	ENO2/GAPDH/GCK/PGK1/HK2/PFKP/PKM/ENO1	8	GSE-NEO4
GO:0071456	cellular response to hypoxia	15/184	208/18866	2.02e-09	5.41e-07	4.14e-07	BNIP3/ANKRD1/VEGFA/STC2/CITED2/PMAIP1/STC1/PGK1/EGLN3/CA9/FAM162A/ERO1A/RORA/ENO1/PDK1	15	GSE-NEO4
GO:0006090	pyruvate metabolic process	13/184	152/18866	3.18e-09	7.83e-07	6e-07	PFKFB3/ENO2/SLC16A3/GAPDH/GCK/PGK1/LDHA/HK2/PFKFB4/PFKP/PKM/ENO1/PDK1	13	GSE-NEO4
GO:0036294	cellular response to decreased oxygen levels	15/184	218/18866	3.86e-09	8.82e-07	6.76e-07	BNIP3/ANKRD1/VEGFA/STC2/CITED2/PMAIP1/STC1/PGK1/EGLN3/CA9/FAM162A/ERO1A/RORA/ENO1/PDK1	15	GSE-NEO4
GO:0006734	NADH metabolic process	8/184	41/18866	5.1e-09	1.09e-06	8.35e-07	ENO2/GAPDH/GCK/PGK1/HK2/PFKP/PKM/ENO1	8	GSE-NEO4
GO:0006096	glycolytic process	11/184	115/18866	1.66e-08	3.33e-06	2.55e-06	PFKFB3/ENO2/GAPDH/GCK/PGK1/LDHA/HK2/PFKFB4/PFKP/PKM/ENO1	11	GSE-NEO4
GO:0006757	ATP generation from ADP	11/184	116/18866	1.82e-08	3.43e-06	2.63e-06	PFKFB3/ENO2/GAPDH/GCK/PGK1/LDHA/HK2/PFKFB4/PFKP/PKM/ENO1	11	GSE-NEO4
GO:0019318	hexose metabolic process	15/184	254/18866	3.02e-08	5.38e-06	4.12e-06	PFKFB3/ENO2/PMAIP1/GAPDH/IRS2/GCK/PGK1/HK2/NLN/PFKFB4/PFKP/PKM/RORA/ENO1/PDK1	15	GSE-NEO4
GO:0005996	monosaccharide metabolic process	16/184	296/18866	3.56e-08	5.86e-06	4.49e-06	SLC2A1/PFKFB3/ENO2/PMAIP1/GAPDH/IRS2/GCK/PGK1/HK2/NLN/PFKFB4/PFKP/PKM/RORA/ENO1/PDK1	16	GSE-NEO4
GO:0046031	ADP metabolic process	11/184	124/18866	3.66e-08	5.86e-06	4.49e-06	PFKFB3/ENO2/GAPDH/GCK/PGK1/LDHA/HK2/PFKFB4/PFKP/PKM/ENO1	11	GSE-NEO4
GO:0019320	hexose catabolic process	8/184	56/18866	6.7e-08	1.02e-05	7.83e-06	ENO2/GAPDH/GCK/PGK1/HK2/PFKP/PKM/ENO1	8	GSE-NEO4
GO:0006165	nucleoside diphosphate phosphorylation	11/184	133/18866	7.57e-08	1.1e-05	8.45e-06	PFKFB3/ENO2/GAPDH/GCK/PGK1/LDHA/HK2/PFKFB4/PFKP/PKM/ENO1	11	GSE-NEO4
GO:0046939	nucleotide phosphorylation	11/184	135/18866	8.83e-08	1.22e-05	9.35e-06	PFKFB3/ENO2/GAPDH/GCK/PGK1/LDHA/HK2/PFKFB4/PFKP/PKM/ENO1	11	GSE-NEO4
GO:0009135	purine nucleoside diphosphate metabolic process	11/184	136/18866	9.52e-08	1.22e-05	9.35e-06	PFKFB3/ENO2/GAPDH/GCK/PGK1/LDHA/HK2/PFKFB4/PFKP/PKM/ENO1	11	GSE-NEO4
GO:0009179	purine ribonucleoside diphosphate metabolic process	11/184	136/18866	9.52e-08	1.22e-05	9.35e-06	PFKFB3/ENO2/GAPDH/GCK/PGK1/LDHA/HK2/PFKFB4/PFKP/PKM/ENO1	11	GSE-NEO4
GO:0009185	ribonucleoside diphosphate metabolic process	11/184	139/18866	1.19e-07	1.47e-05	1.13e-05	PFKFB3/ENO2/GAPDH/GCK/PGK1/LDHA/HK2/PFKFB4/PFKP/PKM/ENO1	11	GSE-NEO4
GO:0006006	glucose metabolic process	13/184	214/18866	1.88e-07	2.23e-05	1.71e-05	ENO2/PMAIP1/GAPDH/IRS2/GCK/PGK1/HK2/NLN/PFKP/PKM/RORA/ENO1/PDK1	13	GSE-NEO4
GO:0046365	monosaccharide catabolic process	8/184	66/18866	2.49e-07	2.85e-05	2.19e-05	ENO2/GAPDH/GCK/PGK1/HK2/PFKP/PKM/ENO1	8	GSE-NEO4
GO:0009132	nucleoside diphosphate metabolic process	11/184	155/18866	3.6e-07	3.98e-05	3.05e-05	PFKFB3/ENO2/GAPDH/GCK/PGK1/LDHA/HK2/PFKFB4/PFKP/PKM/ENO1	11	GSE-NEO4
GO:0051216	cartilage development	12/184	197/18866	5.47e-07	5.84e-05	4.48e-05	GREM1/LOXL2/WNT5A/CD44/MAF/TGFB1/NOG/STC1/SNAI2/RUNX2/RUNX1/COL27A1	12	GSE-NEO4
GO:0090287	regulation of cellular response to growth factor stimulus	14/184	310/18866	2.25e-06	0.000232111	0.000177908	DKK1/CDKN1C/PMEPA1/GREM1/WNT5A/CITED2/CAV1/TGFB1/GPC1/NOG/RUNX2/ITGA3/CD109/NTF3	14	GSE-NEO4
GO:0070972	protein localization to endoplasmic reticulum	10/184	152/18866	2.47e-06	0.000247547	0.000189739	RPL36A/RPL39/RPS21/RPS26/RPS17/RPL37A/INSIG2/RPL35/SGTB/RPL37	10	GSE-NEO4
GO:0045047	protein targeting to ER	9/184	120/18866	2.71e-06	0.000262984	0.000201571	RPL36A/RPL39/RPS21/RPS26/RPS17/RPL37A/RPL35/SGTB/RPL37	9	GSE-NEO4
GO:2001233	regulation of apoptotic signaling pathway	16/184	413/18866	3.07e-06	0.000289291	0.000221735	SERPINE1/BNIP3/INHBB/HRK/ACKR3/CD44/PMAIP1/CAV1/NOG/SNAI2/GDNF/SRPX/NANOS3/FAM162A/ENO1/PTTG1IP	16	GSE-NEO4
GO:0009259	ribonucleotide metabolic process	16/184	416/18866	3.37e-06	0.000308273	0.000236284	PFKFB3/UPP1/ENO2/TGFB1/GAPDH/GCK/PGK1/LDHA/HK2/PFKFB4/PFKP/TPST2/PKM/RORA/ENO1/PDK1	16	GSE-NEO4
GO:0072599	establishment of protein localization to endoplasmic reticulum	9/184	124/18866	3.55e-06	0.000316385	0.000242502	RPL36A/RPL39/RPS21/RPS26/RPS17/RPL37A/RPL35/SGTB/RPL37	9	GSE-NEO4
GO:0060394	negative regulation of pathway-restricted SMAD protein phosphorylation	4/184	12/18866	4.08e-06	0.000353129	0.000270665	DKK1/PMEPA1/GREM1/NOG	4	GSE-NEO4
GO:0016052	carbohydrate catabolic process	11/184	200/18866	4.42e-06	0.000372965	0.000285869	PFKFB3/ENO2/GAPDH/GCK/PGK1/LDHA/HK2/PFKFB4/PFKP/PKM/ENO1	11	GSE-NEO4
GO:0019693	ribose phosphate metabolic process	16/184	427/18866	4.69e-06	0.000385598	0.000295551	PFKFB3/UPP1/ENO2/TGFB1/GAPDH/GCK/PGK1/LDHA/HK2/PFKFB4/PFKP/TPST2/PKM/RORA/ENO1/PDK1	16	GSE-NEO4
GO:0061035	regulation of cartilage development	7/184	72/18866	6.46e-06	0.000517655	0.00039677	GREM1/LOXL2/WNT5A/MAF/NOG/SNAI2/RUNX2	7	GSE-NEO4
GO:0031952	regulation of protein autophosphorylation	6/184	48/18866	6.93e-06	0.000541312	0.000414903	VEGFA/GREM1/CAV1/ERRFI1/IQGAP1/GFRA2	6	GSE-NEO4
GO:0090092	regulation of transmembrane receptor protein serine/threonine kinase signaling pathway	12/184	254/18866	7.71e-06	0.000588175	0.000450822	DKK1/CDKN1C/PMEPA1/INHBB/GREM1/WNT5A/CITED2/CAV1/TGFB1/NOG/ITGA3/CD109	12	GSE-NEO4
GO:0030198	extracellular matrix organization	15/184	395/18866	8.02e-06	0.000597933	0.000458302	SERPINE1/ADAMTS6/PTX3/GREM1/FN1/LOXL2/CD44/COL7A1/CAV1/TGFB1/ETS1/P4HA1/ITGA3/COL27A1/ERO1A	15	GSE-NEO4
GO:0043062	extracellular structure organization	15/184	396/18866	8.27e-06	0.000602228	0.000461593	SERPINE1/ADAMTS6/PTX3/GREM1/FN1/LOXL2/CD44/COL7A1/CAV1/TGFB1/ETS1/P4HA1/ITGA3/COL27A1/ERO1A	15	GSE-NEO4
GO:0006614	SRP-dependent cotranslational protein targeting to membrane	8/184	105/18866	8.75e-06	0.00062325	0.000477706	RPL36A/RPL39/RPS21/RPS26/RPS17/RPL37A/RPL35/RPL37	8	GSE-NEO4
GO:0009150	purine ribonucleotide metabolic process	15/184	401/18866	9.6e-06	0.000668768	0.000512595	PFKFB3/ENO2/TGFB1/GAPDH/GCK/PGK1/LDHA/HK2/PFKFB4/PFKP/TPST2/PKM/RORA/ENO1/PDK1	15	GSE-NEO4
GO:0061448	connective tissue development	12/184	262/18866	1.05e-05	0.00071864	0.00055082	GREM1/LOXL2/WNT5A/CD44/MAF/TGFB1/NOG/STC1/SNAI2/RUNX2/RUNX1/COL27A1	12	GSE-NEO4
GO:0002062	chondrocyte differentiation	8/184	108/18866	1.08e-05	0.000719617	0.000551569	GREM1/LOXL2/MAF/TGFB1/SNAI2/RUNX2/RUNX1/COL27A1	8	GSE-NEO4
GO:0006613	cotranslational protein targeting to membrane	8/184	109/18866	1.15e-05	0.000754497	0.000578304	RPL36A/RPL39/RPS21/RPS26/RPS17/RPL37A/RPL35/RPL37	8	GSE-NEO4
GO:0044706	multi-multicellular organism process	11/184	226/18866	1.41e-05	0.000902713	0.000691908	ADM/SLC2A1/VEGFA/STC2/FOSL1/STC1/ETS1/THBD/ITGA3/DSG2/PTGFR	11	GSE-NEO4
GO:0061311	cell surface receptor signaling pathway involved in heart development	5/184	33/18866	1.59e-05	0.000998383	0.000765237	DKK1/WNT5A/TGFB1/NOG/SNAI2	5	GSE-NEO4
GO:0060688	regulation of morphogenesis of a branching structure	6/184	56/18866	1.72e-05	0.00104443	0.000800534	VEGFA/GREM1/WNT5A/NOG/SNAI2/GDNF	6	GSE-NEO4
GO:0048738	cardiac muscle tissue development	11/184	231/18866	1.73e-05	0.00104443	0.000800534	ANKRD1/DKK1/VEGFA/GREM1/FHL2/WNT5A/TGFB1/TBX3/NOG/SORBS2/DSG2	11	GSE-NEO4
GO:0043516	regulation of DNA damage response, signal transduction by p53 class mediator	5/184	34/18866	1.85e-05	0.00109679	0.000840665	ANKRD1/CD44/PMAIP1/SNAI2/PTTG1IP	5	GSE-NEO4
GO:0045444	fat cell differentiation	11/184	235/18866	2.03e-05	0.00118037	0.000904722	BNIP3/IL11/INHBB/WNT5A/TGFB1/PLAC8/SNAI2/TRIB3/ERO1A/RORA/TRIO	11	GSE-NEO4
GO:0007565	female pregnancy	10/184	196/18866	2.33e-05	0.00130977	0.00100391	ADM/SLC2A1/VEGFA/STC2/FOSL1/STC1/ETS1/THBD/ITGA3/DSG2	10	GSE-NEO4
GO:0000184	nuclear-transcribed mRNA catabolic process, nonsense-mediated decay	8/184	120/18866	2.33e-05	0.00130977	0.00100391	RPL36A/RPL39/RPS21/RPS26/RPS17/RPL37A/RPL35/RPL37	8	GSE-NEO4
GO:0090190	positive regulation of branching involved in ureteric bud morphogenesis	4/184	18/18866	2.41e-05	0.00133019	0.00101955	VEGFA/GREM1/NOG/GDNF	4	GSE-NEO4
GO:0097193	intrinsic apoptotic signaling pathway	12/184	290/18866	2.89e-05	0.00156762	0.00120154	BNIP3/ACKR3/CD44/PMAIP1/CAV1/SNAI2/TRIB3/ERO1A/ENO1/PTTG1IP/PDK1/AEN	12	GSE-NEO4
GO:0014706	striated muscle tissue development	14/184	389/18866	2.94e-05	0.00156815	0.00120195	ANKRD1/DKK1/VEGFA/GREM1/FHL2/WNT5A/CAV1/TGFB1/TBX3/GPC1/NOG/NLN/SORBS2/DSG2	14	GSE-NEO4
GO:0006163	purine nucleotide metabolic process	15/184	442/18866	3e-05	0.00157355	0.00120608	PFKFB3/ENO2/TGFB1/GAPDH/GCK/PGK1/LDHA/HK2/PFKFB4/PFKP/TPST2/PKM/RORA/ENO1/PDK1	15	GSE-NEO4
GO:0060393	regulation of pathway-restricted SMAD protein phosphorylation	6/184	62/18866	3.1e-05	0.00160164	0.00122762	DKK1/PMEPA1/INHBB/GREM1/TGFB1/NOG	6	GSE-NEO4
GO:0043405	regulation of MAP kinase activity	13/184	342/18866	3.25e-05	0.00165144	0.00126579	DKK1/VEGFA/WNT5A/CAV1/F2R/BIRC7/TGFB1/TGFA/MAP3K1/TRIB3/IQGAP1/NTF3/CSPG4	13	GSE-NEO4
GO:0045766	positive regulation of angiogenesis	10/184	208/18866	3.87e-05	0.00193616	0.00148402	ANGPTL4/ADM/SERPINE1/VEGFA/GREM1/WNT5A/ETS1/HK2/RUNX1/PKM	10	GSE-NEO4
GO:0060389	pathway-restricted SMAD protein phosphorylation	6/184	65/18866	4.06e-05	0.00200364	0.00153574	DKK1/PMEPA1/INHBB/GREM1/TGFB1/NOG	6	GSE-NEO4
GO:0062012	regulation of small molecule metabolic process	15/184	456/18866	4.28e-05	0.00207757	0.00159241	ADM/PFKFB3/PMAIP1/CAV1/TGFB1/IRS2/GCK/SNAI2/NLN/PFKFB4/INSIG2/TRIB3/RORA/ENO1/PDK1	15	GSE-NEO4
GO:0061213	positive regulation of mesonephros development	4/184	21/18866	4.6e-05	0.00219551	0.00168281	VEGFA/GREM1/NOG/GDNF	4	GSE-NEO4
GO:0030856	regulation of epithelial cell differentiation	9/184	171/18866	4.71e-05	0.00219551	0.00168281	SERPINE1/VEGFA/CAV1/ERRFI1/TBX3/GDNF/S1PR3/RUNX1/CD109	9	GSE-NEO4
GO:0016051	carbohydrate biosynthetic process	10/184	213/18866	4.73e-05	0.00219551	0.00168281	SLC2A1/ENO2/TGFB1/GAPDH/IRS2/GCK/PGK1/GBE1/NLN/ENO1	10	GSE-NEO4
GO:0090101	negative regulation of transmembrane receptor protein serine/threonine kinase signaling pathway	8/184	133/18866	4.88e-05	0.00223354	0.00171195	DKK1/PMEPA1/GREM1/WNT5A/CAV1/TGFB1/NOG/CD109	8	GSE-NEO4
GO:0060537	muscle tissue development	14/184	409/18866	5.06e-05	0.00228413	0.00175073	ANKRD1/DKK1/VEGFA/GREM1/FHL2/WNT5A/CAV1/TGFB1/TBX3/GPC1/NOG/NLN/SORBS2/DSG2	14	GSE-NEO4
GO:0007178	transmembrane receptor protein serine/threonine kinase signaling pathway	13/184	359/18866	5.34e-05	0.00237797	0.00182266	DKK1/CDKN1C/PMEPA1/INHBB/GREM1/WNT5A/CITED2/CAV1/TGFB1/NOG/RUNX2/ITGA3/CD109	13	GSE-NEO4
GO:0090189	regulation of branching involved in ureteric bud morphogenesis	4/184	22/18866	5.58e-05	0.00242864	0.0018615	VEGFA/GREM1/NOG/GDNF	4	GSE-NEO4
GO:0050730	regulation of peptidyl-tyrosine phosphorylation	11/184	263/18866	5.67e-05	0.00242864	0.0018615	VEGFA/IL11/GREM1/CD44/CAV1/ERRFI1/TGFB1/TGFA/IQGAP1/NTF3/CSPG4	11	GSE-NEO4
GO:0046034	ATP metabolic process	12/184	311/18866	5.69e-05	0.00242864	0.0018615	PFKFB3/ENO2/TGFB1/GAPDH/GCK/PGK1/LDHA/HK2/PFKFB4/PFKP/PKM/ENO1	12	GSE-NEO4
GO:0043406	positive regulation of MAP kinase activity	11/184	264/18866	5.86e-05	0.00247232	0.00189497	DKK1/VEGFA/WNT5A/F2R/BIRC7/TGFB1/TGFA/MAP3K1/IQGAP1/NTF3/CSPG4	11	GSE-NEO4
GO:0072521	purine-containing compound metabolic process	15/184	472/18866	6.32e-05	0.00262962	0.00201554	PFKFB3/ENO2/TGFB1/GAPDH/GCK/PGK1/LDHA/HK2/PFKFB4/PFKP/TPST2/PKM/RORA/ENO1/PDK1	15	GSE-NEO4
GO:0031639	plasminogen activation	4/184	23/18866	6.71e-05	0.00275516	0.00211176	SERPINE1/PLAT/PGK1/ENO1	4	GSE-NEO4
GO:0090288	negative regulation of cellular response to growth factor stimulus	9/184	182/18866	7.63e-05	0.00309516	0.00237237	DKK1/PMEPA1/GREM1/WNT5A/CAV1/TGFB1/GPC1/NOG/CD109	9	GSE-NEO4
GO:0046835	carbohydrate phosphorylation	4/184	24/18866	7.99e-05	0.00319906	0.002452	PFKFB3/GCK/HK2/PFKFB4	4	GSE-NEO4
GO:0042326	negative regulation of phosphorylation	15/184	484/18866	8.37e-05	0.00330956	0.0025367	DKK1/CDKN1C/PMEPA1/GREM1/CAV1/ERRFI1/TGFB1/NOG/IRS2/PTPRB/TRIB3/CD109/NTF3/PTPRR/GFRA2	15	GSE-NEO4
GO:0018212	peptidyl-tyrosine modification	13/184	377/18866	8.76e-05	0.00342404	0.00262445	VEGFA/IL11/GREM1/CD44/CAV1/ERRFI1/TGFB1/TGFA/ABL2/IQGAP1/TPST2/NTF3/CSPG4	13	GSE-NEO4
GO:0033135	regulation of peptidyl-serine phosphorylation	8/184	145/18866	8.98e-05	0.00346711	0.00265746	DKK1/VEGFA/IL11/WNT5A/CD44/CAV1/TGFB1/NTF3	8	GSE-NEO4
GO:0061217	regulation of mesonephros development	4/184	25/18866	9.44e-05	0.00359951	0.00275894	VEGFA/GREM1/NOG/GDNF	4	GSE-NEO4
GO:0033138	positive regulation of peptidyl-serine phosphorylation	7/184	109/18866	9.66e-05	0.00364036	0.00279025	VEGFA/IL11/WNT5A/CD44/CAV1/TGFB1/NTF3	7	GSE-NEO4
GO:1904018	positive regulation of vasculature development	10/184	235/18866	0.000107276	0.00399667	0.00306335	ANGPTL4/ADM/SERPINE1/VEGFA/GREM1/WNT5A/ETS1/HK2/RUNX1/PKM	10	GSE-NEO4
GO:0035148	tube formation	8/184	150/18866	0.000113794	0.00419075	0.00321211	ADM/VEGFA/GREM1/WNT5A/TGFB1/NOG/GDNF/RALA	8	GSE-NEO4
GO:0048732	gland development	14/184	443/18866	0.000118173	0.00430257	0.00329781	VEGFA/WNT5A/CITED2/CAV1/TGFB1/TBX3/NOG/IRS2/SNAI2/ETS1/HK2/TFCP2L1/HOXB9/PKM	14	GSE-NEO4
GO:0001933	negative regulation of protein phosphorylation	14/184	444/18866	0.000120993	0.00435575	0.00333858	DKK1/CDKN1C/PMEPA1/GREM1/CAV1/ERRFI1/TGFB1/NOG/PTPRB/TRIB3/CD109/NTF3/PTPRR/GFRA2	14	GSE-NEO4
GO:0018126	protein hydroxylation	4/184	27/18866	0.000128944	0.00452067	0.00346499	PLOD2/EGLN3/P4HA1/ERO1A	4	GSE-NEO4
GO:0050731	positive regulation of peptidyl-tyrosine phosphorylation	9/184	195/18866	0.000129198	0.00452067	0.00346499	VEGFA/IL11/GREM1/CD44/TGFB1/TGFA/IQGAP1/NTF3/CSPG4	9	GSE-NEO4
GO:0043434	response to peptide hormone	14/184	447/18866	0.000129807	0.00452067	0.00346499	ADM/SLC2A1/INHBB/STC2/CAV1/ERRFI1/IRS2/GCK/NEFL/INSIG2/TRIB3/IQGAP1/GCNT1/PKM	14	GSE-NEO4
GO:0060485	mesenchyme development	11/184	290/18866	0.000135044	0.00460899	0.00353268	S100A4/GREM1/FN1/LOXL2/WNT5A/CITED2/TGFB1/NOG/SNAI2/GDNF/MEOX1	11	GSE-NEO4
GO:0031623	receptor internalization	7/184	115/18866	0.00013522	0.00460899	0.00353268	ADM/DKK1/VEGFA/GREM1/ACKR3/CAV1/NTF3	7	GSE-NEO4
GO:0018401	peptidyl-proline hydroxylation to 4-hydroxy-L-proline	3/184	11/18866	0.000142167	0.00479477	0.00367508	EGLN3/P4HA1/ERO1A	3	GSE-NEO4
GO:0090200	positive regulation of release of cytochrome c from mitochondria	4/184	28/18866	0.000149294	0.00494852	0.00379292	BNIP3/HRK/PMAIP1/FAM162A	4	GSE-NEO4
GO:0032330	regulation of chondrocyte differentiation	5/184	52/18866	0.000149815	0.00494852	0.00379292	GREM1/LOXL2/MAF/SNAI2/RUNX2	5	GSE-NEO4
GO:0044262	cellular carbohydrate metabolic process	11/184	294/18866	0.000152226	0.00497685	0.00381464	SLC2A1/PFKFB3/PMAIP1/IRS2/GCK/HK2/GBE1/NLN/PFKFB4/RORA/PDK1	11	GSE-NEO4
GO:1901888	regulation of cell junction assembly	9/184	200/18866	0.0001564	0.00506168	0.00387966	DKK1/VEGFA/GREM1/AMIGO2/WNT5A/CAV1/SNAI2/RUNX1/IQGAP1	9	GSE-NEO4
GO:0045599	negative regulation of fat cell differentiation	5/184	53/18866	0.000164124	0.00525853	0.00403054	WNT5A/TGFB1/TRIB3/RORA/TRIO	5	GSE-NEO4
GO:0110110	positive regulation of animal organ morphogenesis	6/184	85/18866	0.00018323	0.00581257	0.0044552	DKK1/VEGFA/GREM1/WNT5A/NOG/GDNF	6	GSE-NEO4
GO:0052547	regulation of peptidase activity	14/184	466/18866	0.000199673	0.00627208	0.0048074	SERPINE1/VEGFA/FN1/CD44/PMAIP1/COL7A1/CAV1/F2R/BIRC7/GAPDH/EGLN3/CD109/FAM162A/WFDC3	14	GSE-NEO4
GO:0045926	negative regulation of growth	10/184	254/18866	0.000202118	0.00628724	0.00481902	GREM1/STC2/WNT5A/TGFB1/PLAC8/NOG/SH3BP4/MT1F/SERTAD2/ENO1	10	GSE-NEO4
GO:0000956	nuclear-transcribed mRNA catabolic process	9/184	210/18866	0.000225271	0.00672914	0.00515773	RPL36A/RPL39/RPS21/RPS26/RPS17/RPL37A/RPL35/NANOS3/RPL37	9	GSE-NEO4
GO:0006109	regulation of carbohydrate metabolic process	9/184	210/18866	0.000225271	0.00672914	0.00515773	PFKFB3/PMAIP1/TGFB1/IRS2/GCK/NLN/PFKFB4/RORA/PDK1	9	GSE-NEO4
GO:0006612	protein targeting to membrane	9/184	210/18866	0.000225271	0.00672914	0.00515773	RPL36A/RPL39/RPS21/RPS26/RPS17/RPL37A/RPL35/SGTB/RPL37	9	GSE-NEO4
GO:0045216	cell-cell junction organization	9/184	210/18866	0.000225271	0.00672914	0.00515773	VEGFA/CADM1/CAV1/F2R/TGFB1/SNAI2/RUNX1/NECTIN4/DSG2	9	GSE-NEO4
GO:0001838	embryonic epithelial tube formation	7/184	125/18866	0.000226825	0.00672914	0.00515773	ADM/GREM1/WNT5A/TGFB1/NOG/GDNF/RALA	7	GSE-NEO4
GO:0003007	heart morphogenesis	10/184	258/18866	0.000229182	0.0067367	0.00516352	ANKRD1/DKK1/VEGFA/FHL2/WNT5A/CITED2/TGFB1/TBX3/NOG/SNAI2	10	GSE-NEO4
GO:0055007	cardiac muscle cell differentiation	7/184	126/18866	0.000238218	0.00693864	0.0053183	DKK1/VEGFA/GREM1/FHL2/TGFB1/TBX3/SORBS2	7	GSE-NEO4
GO:0015801	aromatic amino acid transport	3/184	13/18866	0.000242902	0.00694873	0.00532604	SLC7A5/SLC7A1/SLC38A5	3	GSE-NEO4
GO:0031953	negative regulation of protein autophosphorylation	3/184	13/18866	0.000242902	0.00694873	0.00532604	CAV1/ERRFI1/GFRA2	3	GSE-NEO4
GO:0017015	regulation of transforming growth factor beta receptor signaling pathway	7/184	127/18866	0.000250068	0.00709042	0.00543464	CDKN1C/PMEPA1/CITED2/CAV1/TGFB1/ITGA3/CD109	7	GSE-NEO4
GO:0006094	gluconeogenesis	6/184	91/18866	0.000266119	0.00747935	0.00573274	ENO2/GAPDH/GCK/PGK1/NLN/ENO1	6	GSE-NEO4
GO:1903844	regulation of cellular response to transforming growth factor beta stimulus	7/184	129/18866	0.000275191	0.00766707	0.00587663	CDKN1C/PMEPA1/CITED2/CAV1/TGFB1/ITGA3/CD109	7	GSE-NEO4
GO:0019319	hexose biosynthetic process	6/184	94/18866	0.000317334	0.00869198	0.00666219	ENO2/GAPDH/GCK/PGK1/NLN/ENO1	6	GSE-NEO4
GO:0018108	peptidyl-tyrosine phosphorylation	12/184	374/18866	0.000317404	0.00869198	0.00666219	VEGFA/IL11/GREM1/CD44/CAV1/ERRFI1/TGFB1/TGFA/ABL2/IQGAP1/NTF3/CSPG4	12	GSE-NEO4
GO:0072175	epithelial tube formation	7/184	133/18866	0.000331526	0.00900177	0.00689964	ADM/GREM1/WNT5A/TGFB1/NOG/GDNF/RALA	7	GSE-NEO4
GO:0007498	mesoderm development	7/184	134/18866	0.000346962	0.00934174	0.00716022	DKK1/VEGFA/WNT5A/CITED2/TBX3/NOG/ITGA3	7	GSE-NEO4
GO:0019083	viral transcription	8/184	178/18866	0.000366203	0.00977761	0.0074943	RPL36A/RPL39/RPS21/RPS26/RPS17/RPL37A/RPL35/RPL37	8	GSE-NEO4
GO:0043518	negative regulation of DNA damage response, signal transduction by p53 class mediator	3/184	15/18866	0.000380919	0.0100865	0.00773104	CD44/SNAI2/PTTG1IP	3	GSE-NEO4
GO:1905332	positive regulation of morphogenesis of an epithelium	4/184	36/18866	0.000404159	0.0106141	0.00813549	VEGFA/GREM1/NOG/GDNF	4	GSE-NEO4
GO:0048762	mesenchymal cell differentiation	9/184	229/18866	0.00042573	0.0110898	0.00850004	S100A4/GREM1/FN1/LOXL2/WNT5A/TGFB1/NOG/SNAI2/GDNF	9	GSE-NEO4
GO:0048645	animal organ formation	5/184	65/18866	0.000429894	0.0111079	0.00851395	DKK1/WNT5A/CITED2/NOG/GDNF	5	GSE-NEO4
GO:0046364	monosaccharide biosynthetic process	6/184	100/18866	0.000442762	0.0113489	0.00869865	ENO2/GAPDH/GCK/PGK1/NLN/ENO1	6	GSE-NEO4
GO:0032496	response to lipopolysaccharide	11/184	334/18866	0.000453087	0.0115213	0.00883084	ADM/SERPINE1/ANKRD1/WNT5A/F2R/TGFB1/PTGES/THBD/ERBIN/PTGFR/S100A7	11	GSE-NEO4
GO:0019511	peptidyl-proline hydroxylation	3/184	16/18866	0.000465467	0.011743	0.0090007	EGLN3/P4HA1/ERO1A	3	GSE-NEO4
GO:0032868	response to insulin	10/184	283/18866	0.000476548	0.0119286	0.00914298	ADM/SLC2A1/INHBB/ERRFI1/IRS2/GCK/INSIG2/TRIB3/GCNT1/PKM	10	GSE-NEO4
GO:2001234	negative regulation of apoptotic signaling pathway	9/184	233/18866	0.000482636	0.0119873	0.00918801	SERPINE1/ACKR3/CD44/NOG/SNAI2/GDNF/NANOS3/ENO1/PTTG1IP	9	GSE-NEO4
GO:0030879	mammary gland development	7/184	142/18866	0.000492322	0.0121338	0.0093003	VEGFA/WNT5A/CAV1/TBX3/IRS2/HK2/HOXB9	7	GSE-NEO4
GO:0003156	regulation of animal organ formation	4/184	38/18866	0.000498827	0.0122003	0.00935126	DKK1/WNT5A/CITED2/GDNF	4	GSE-NEO4
GO:0061138	morphogenesis of a branching epithelium	8/184	187/18866	0.000508541	0.0122834	0.00941493	ADM/VEGFA/GREM1/WNT5A/TBX3/NOG/SNAI2/GDNF	8	GSE-NEO4
GO:0044282	small molecule catabolic process	13/184	452/18866	0.000509891	0.0122834	0.00941493	UPP1/BCAT1/ENO2/CD44/TGFB1/GAPDH/IRS2/GCK/PGK1/HK2/PFKP/PKM/ENO1	13	GSE-NEO4
GO:0071902	positive regulation of protein serine/threonine kinase activity	11/184	345/18866	0.000593332	0.014123	0.010825	DKK1/VEGFA/WNT5A/F2R/BIRC7/TGFB1/TGFA/MAP3K1/IQGAP1/NTF3/CSPG4	11	GSE-NEO4
GO:0006413	translational initiation	8/184	192/18866	0.000605192	0.014123	0.010825	RPL36A/RPL39/RPS21/RPS26/RPS17/RPL37A/RPL35/RPL37	8	GSE-NEO4
GO:0048545	response to steroid hormone	11/184	346/18866	0.000607705	0.014123	0.010825	ADM/PMEPA1/FOSL1/CAV1/ERRFI1/TGFB1/STC1/KDM3A/NEFL/RUNX1/DSG2	11	GSE-NEO4
GO:0040036	regulation of fibroblast growth factor receptor signaling pathway	4/184	40/18866	0.000608294	0.014123	0.010825	WNT5A/GPC1/NOG/RUNX2	4	GSE-NEO4
GO:0090184	positive regulation of kidney development	4/184	40/18866	0.000608294	0.014123	0.010825	VEGFA/GREM1/NOG/GDNF	4	GSE-NEO4
GO:0072079	nephron tubule formation	3/184	18/18866	0.000668584	0.015224	0.0116688	GREM1/NOG/GDNF	3	GSE-NEO4
GO:0038083	peptidyl-tyrosine autophosphorylation	4/184	41/18866	0.000668963	0.015224	0.0116688	VEGFA/GREM1/CAV1/IQGAP1	4	GSE-NEO4
GO:0019080	viral gene expression	8/184	195/18866	0.000669969	0.015224	0.0116688	RPL36A/RPL39/RPS21/RPS26/RPS17/RPL37A/RPL35/RPL37	8	GSE-NEO4
GO:0016331	morphogenesis of embryonic epithelium	7/184	151/18866	0.000709962	0.0160191	0.0122783	ADM/GREM1/WNT5A/TGFB1/NOG/GDNF/RALA	7	GSE-NEO4
GO:0001837	epithelial to mesenchymal transition	7/184	152/18866	0.000738213	0.0164701	0.0126239	S100A4/GREM1/LOXL2/WNT5A/TGFB1/NOG/SNAI2	7	GSE-NEO4
GO:0043112	receptor metabolic process	8/184	198/18866	0.000740229	0.0164701	0.0126239	ADM/DKK1/VEGFA/GREM1/ACKR3/CAV1/TGFB1/NTF3	8	GSE-NEO4
GO:0002237	response to molecule of bacterial origin	11/184	356/18866	0.00076812	0.0169728	0.0130093	ADM/SERPINE1/ANKRD1/WNT5A/F2R/TGFB1/PTGES/THBD/ERBIN/PTGFR/S100A7	11	GSE-NEO4
GO:0051346	negative regulation of hydrolase activity	13/184	473/18866	0.000776991	0.0170512	0.0130694	ANGPTL4/SERPINE1/VEGFA/PTX3/CD44/COL7A1/BIRC7/GAPDH/SH3BP4/PPP1R14C/IQGAP1/CD109/WFDC3	13	GSE-NEO4
GO:0044320	cellular response to leptin stimulus	3/184	19/18866	0.000788268	0.0171085	0.0131133	UGCG/INHBB/GCK	3	GSE-NEO4
GO:1901654	response to ketone	8/184	200/18866	0.000790281	0.0171085	0.0131133	FOSL1/CAV1/ERRFI1/TGFB1/NEFL/CA9/DSG2/PTGFR	8	GSE-NEO4
GO:0062013	positive regulation of small molecule metabolic process	7/184	154/18866	0.000797384	0.0171464	0.0131423	ADM/PFKFB3/PMAIP1/IRS2/GCK/PFKFB4/ENO1	7	GSE-NEO4
GO:0001763	morphogenesis of a branching structure	8/184	201/18866	0.000816308	0.0174363	0.0133645	ADM/VEGFA/GREM1/WNT5A/TBX3/NOG/SNAI2/GDNF	8	GSE-NEO4
GO:0030509	BMP signaling pathway	7/184	155/18866	0.000828342	0.0175762	0.0134717	DKK1/GREM1/WNT5A/TGFB1/NOG/RUNX2/ITGA3	7	GSE-NEO4
GO:0071560	cellular response to transforming growth factor beta stimulus	9/184	252/18866	0.000845001	0.0178117	0.0136523	ANKRD1/CDKN1C/PMEPA1/WNT5A/CITED2/CAV1/TGFB1/ITGA3/CD109	9	GSE-NEO4
GO:2000027	regulation of animal organ morphogenesis	9/184	254/18866	0.000893443	0.0187097	0.0143406	DKK1/VEGFA/GREM1/WNT5A/CITED2/NOG/SNAI2/GDNF/RUNX2	9	GSE-NEO4
GO:0001667	ameboidal-type cell migration	13/184	481/18866	0.00090585	0.0188464	0.0144453	S100A2/VEGFA/GREM1/FN1/LOXL2/WNT5A/TGFB1/STC1/GDNF/ETS1/ITGA3/IQGAP1/PTPRR	13	GSE-NEO4
GO:0035051	cardiocyte differentiation	7/184	158/18866	0.00092695	0.019161	0.0146864	DKK1/VEGFA/GREM1/FHL2/TGFB1/TBX3/SORBS2	7	GSE-NEO4
GO:0048332	mesoderm morphogenesis	5/184	77/18866	0.000936009	0.0192242	0.0147349	DKK1/WNT5A/TBX3/NOG/ITGA3	5	GSE-NEO4
GO:0060412	ventricular septum morphogenesis	4/184	45/18866	0.000954834	0.0194859	0.0149355	WNT5A/CITED2/TBX3/NOG	4	GSE-NEO4
GO:0071559	response to transforming growth factor beta	9/184	258/18866	0.000997109	0.0202199	0.015498	ANKRD1/CDKN1C/PMEPA1/WNT5A/CITED2/CAV1/TGFB1/ITGA3/CD109	9	GSE-NEO4
GO:0032570	response to progesterone	4/184	46/18866	0.00103788	0.0208371	0.0159712	FOSL1/CAV1/TGFB1/DSG2	4	GSE-NEO4
GO:0045785	positive regulation of cell adhesion	12/184	428/18866	0.00104056	0.0208371	0.0159712	VEGFA/FN1/WNT5A/CD44/CITED2/CAV1/ETS1/LGALS1/ITGA3/RUNX1/IQGAP1/SLC7A1	12	GSE-NEO4
GO:0030100	regulation of endocytosis	8/184	210/18866	0.00108297	0.0215518	0.016519	SERPINE1/DKK1/VEGFA/GREM1/WNT5A/CAV1/ABL2/NTF3	8	GSE-NEO4
GO:0019216	regulation of lipid metabolic process	12/184	431/18866	0.0011046	0.0217335	0.0166582	ANGPTL4/ADM/ANKRD1/FHL2/CAV1/TGFB1/IRS2/SNAI2/INSIG2/TRIB3/RORA/PDK1	12	GSE-NEO4
GO:0072503	cellular divalent inorganic cation homeostasis	13/184	492/18866	0.00111197	0.0217335	0.0166582	ADM/BNIP3/STC2/ACKR3/WNT5A/CAV1/F2R/STC1/MT1F/S1PR3/ABL2/ERO1A/PTGFR	13	GSE-NEO4
GO:0003151	outflow tract morphogenesis	5/184	80/18866	0.00111245	0.0217335	0.0166582	VEGFA/WNT5A/CITED2/TBX3/NOG	5	GSE-NEO4
GO:0052548	regulation of endopeptidase activity	12/184	434/18866	0.00117189	0.0227559	0.0174419	SERPINE1/VEGFA/CD44/PMAIP1/COL7A1/F2R/BIRC7/GAPDH/EGLN3/CD109/FAM162A/WFDC3	12	GSE-NEO4
GO:0006402	mRNA catabolic process	11/184	376/18866	0.00119543	0.0230733	0.0176851	GDNF/RPL36A/RPL39/RPS21/RPS26/RPS17/RPL37A/RPL35/NANOS3/IGF2BP2/RPL37	11	GSE-NEO4
GO:0010906	regulation of glucose metabolic process	6/184	121/18866	0.00120666	0.0231504	0.0177443	PMAIP1/IRS2/GCK/NLN/RORA/PDK1	6	GSE-NEO4
GO:2001242	regulation of intrinsic apoptotic signaling pathway	7/184	166/18866	0.0012356	0.0235646	0.0180617	ACKR3/CD44/PMAIP1/CAV1/SNAI2/ENO1/PTTG1IP	7	GSE-NEO4
GO:0030193	regulation of blood coagulation	5/184	82/18866	0.00124303	0.0235661	0.0180629	SERPINE1/CAV1/F2R/PLAT/THBD	5	GSE-NEO4
GO:0001570	vasculogenesis	5/184	83/18866	0.00131241	0.0243812	0.0186876	ADM/VEGFA/ACKR3/CAV1/TGFB1	5	GSE-NEO4
GO:1900046	regulation of hemostasis	5/184	83/18866	0.00131241	0.0243812	0.0186876	SERPINE1/CAV1/F2R/PLAT/THBD	5	GSE-NEO4
GO:0090199	regulation of release of cytochrome c from mitochondria	4/184	49/18866	0.00131731	0.0243812	0.0186876	BNIP3/HRK/PMAIP1/FAM162A	4	GSE-NEO4
GO:0071772	response to BMP	7/184	168/18866	0.00132408	0.0243812	0.0186876	DKK1/GREM1/WNT5A/TGFB1/NOG/RUNX2/ITGA3	7	GSE-NEO4
GO:0071773	cellular response to BMP stimulus	7/184	168/18866	0.00132408	0.0243812	0.0186876	DKK1/GREM1/WNT5A/TGFB1/NOG/RUNX2/ITGA3	7	GSE-NEO4
GO:0022612	gland morphogenesis	6/184	124/18866	0.00136879	0.0250605	0.0192083	WNT5A/CAV1/TGFB1/TBX3/NOG/SNAI2	6	GSE-NEO4
GO:0045913	positive regulation of carbohydrate metabolic process	5/184	84/18866	0.00138461	0.0252062	0.01932	PFKFB3/PMAIP1/IRS2/GCK/PFKFB4	5	GSE-NEO4
GO:0045104	intermediate filament cytoskeleton organization	4/184	50/18866	0.00142107	0.0255793	0.0196059	NEFL/DES/ERBIN/PLEC	4	GSE-NEO4
GO:1903580	positive regulation of ATP metabolic process	4/184	50/18866	0.00142107	0.0255793	0.0196059	PFKFB3/PGK1/PFKFB4/ENO1	4	GSE-NEO4
GO:0045103	intermediate filament-based process	4/184	51/18866	0.0015304	0.0272348	0.0208748	NEFL/DES/ERBIN/PLEC	4	GSE-NEO4
GO:0001704	formation of primary germ layer	6/184	127/18866	0.00154705	0.0272348	0.0208748	DKK1/FN1/WNT5A/COL7A1/NOG/ITGA3	6	GSE-NEO4
GO:0030326	embryonic limb morphogenesis	6/184	127/18866	0.00154705	0.0272348	0.0208748	DKK1/GREM1/WNT5A/TBX3/NOG/RUNX2	6	GSE-NEO4
GO:0035113	embryonic appendage morphogenesis	6/184	127/18866	0.00154705	0.0272348	0.0208748	DKK1/GREM1/WNT5A/TBX3/NOG/RUNX2	6	GSE-NEO4
GO:0001759	organ induction	3/184	24/18866	0.00158856	0.027533	0.0211034	DKK1/WNT5A/GDNF	3	GSE-NEO4
GO:0044321	response to leptin	3/184	24/18866	0.00158856	0.027533	0.0211034	UGCG/INHBB/GCK	3	GSE-NEO4
GO:0031331	positive regulation of cellular catabolic process	11/184	390/18866	0.00159836	0.027533	0.0211034	BNIP3/PFKFB3/CAV1/IRS2/SH3BP4/HK2/PFKFB4/TRIB3/NANOS3/RNF144A/PTTG1IP	11	GSE-NEO4
GO:0042692	muscle cell differentiation	11/184	390/18866	0.00159836	0.027533	0.0211034	ADM/ANKRD1/DKK1/VEGFA/GREM1/FHL2/TGFB1/TBX3/NLN/SORBS2/RORA	11	GSE-NEO4
GO:0003205	cardiac chamber development	7/184	174/18866	0.00161954	0.027601	0.0211555	ADAMTS6/FHL2/WNT5A/CITED2/TGFB1/TBX3/NOG	7	GSE-NEO4
GO:0010469	regulation of signaling receptor activity	7/184	174/18866	0.00161954	0.027601	0.0211555	SERPINE1/DKK1/GREM1/ERRFI1/NOG/NEFL/TGFA	7	GSE-NEO4
GO:0030514	negative regulation of BMP signaling pathway	4/184	52/18866	0.00164545	0.0277475	0.0212678	DKK1/GREM1/WNT5A/NOG	4	GSE-NEO4
GO:0048260	positive regulation of receptor-mediated endocytosis	4/184	52/18866	0.00164545	0.0277475	0.0212678	SERPINE1/VEGFA/GREM1/NTF3	4	GSE-NEO4
GO:0002576	platelet degranulation	6/184	129/18866	0.00167535	0.0281038	0.0215409	SERPINE1/VEGFA/FN1/TGFB1/A1BG/CD109	6	GSE-NEO4
GO:0050818	regulation of coagulation	5/184	88/18866	0.00170298	0.0284184	0.0217821	SERPINE1/CAV1/F2R/PLAT/THBD	5	GSE-NEO4
GO:0009896	positive regulation of catabolic process	12/184	454/18866	0.00171304	0.0284382	0.0217972	BNIP3/PFKFB3/WNT5A/CAV1/IRS2/SH3BP4/HK2/PFKFB4/TRIB3/NANOS3/RNF144A/PTTG1IP	12	GSE-NEO4
GO:0031346	positive regulation of cell projection organization	11/184	394/18866	0.00173198	0.0286044	0.0219246	ANKRD1/VEGFA/FN1/WNT5A/NEFL/L1CAM/RALA/ABL2/ITGA3/IQGAP1/CDC42EP3	11	GSE-NEO4
GO:0006874	cellular calcium ion homeostasis	12/184	456/18866	0.00177694	0.0291501	0.0223429	ADM/BNIP3/STC2/ACKR3/WNT5A/CAV1/F2R/STC1/S1PR3/ABL2/ERO1A/PTGFR	12	GSE-NEO4
GO:0002053	positive regulation of mesenchymal cell proliferation	3/184	25/18866	0.00179231	0.0291501	0.0223429	VEGFA/WNT5A/IRS2	3	GSE-NEO4
GO:0002092	positive regulation of receptor internalization	3/184	25/18866	0.00179231	0.0291501	0.0223429	VEGFA/GREM1/NTF3	3	GSE-NEO4
GO:0003206	cardiac chamber morphogenesis	6/184	131/18866	0.00181158	0.0293147	0.022469	FHL2/WNT5A/CITED2/TGFB1/TBX3/NOG	6	GSE-NEO4
GO:0030857	negative regulation of epithelial cell differentiation	4/184	54/18866	0.00189333	0.0304835	0.0233649	VEGFA/CAV1/TBX3/S1PR3	4	GSE-NEO4
GO:0007160	cell-matrix adhesion	8/184	230/18866	0.00192597	0.0308228	0.0236249	SERPINE1/VEGFA/GREM1/FN1/CD44/L1CAM/ITGA3/IQGAP1	8	GSE-NEO4
GO:0007411	axon guidance	9/184	284/18866	0.00193364	0.0308228	0.0236249	VEGFA/WNT5A/GPC1/NOG/IRS2/GDNF/L1CAM/GFRA2/TRIO	9	GSE-NEO4
GO:0001843	neural tube closure	5/184	91/18866	0.00197477	0.0310669	0.0238121	ADM/WNT5A/TGFB1/NOG/RALA	5	GSE-NEO4
GO:0097485	neuron projection guidance	9/184	285/18866	0.00198027	0.0310669	0.0238121	VEGFA/WNT5A/GPC1/NOG/IRS2/GDNF/L1CAM/GFRA2/TRIO	9	GSE-NEO4
GO:0090150	establishment of protein localization to membrane	10/184	342/18866	0.00199242	0.0310669	0.0238121	PMAIP1/RPL36A/RPL39/RPS21/RPS26/RPS17/RPL37A/RPL35/SGTB/RPL37	10	GSE-NEO4
GO:0042730	fibrinolysis	3/184	26/18866	0.00201166	0.0310669	0.0238121	SERPINE1/PLAT/THBD	3	GSE-NEO4
GO:0090025	regulation of monocyte chemotaxis	3/184	26/18866	0.00201166	0.0310669	0.0238121	SERPINE1/GREM1/S100A7	3	GSE-NEO4
GO:0001706	endoderm formation	4/184	55/18866	0.00202646	0.0310669	0.0238121	DKK1/FN1/COL7A1/NOG	4	GSE-NEO4
GO:0003229	ventricular cardiac muscle tissue development	4/184	55/18866	0.00202646	0.0310669	0.0238121	TGFB1/TBX3/NOG/DSG2	4	GSE-NEO4
GO:1905330	regulation of morphogenesis of an epithelium	7/184	181/18866	0.00202652	0.0310669	0.0238121	DKK1/VEGFA/GREM1/WNT5A/NOG/SNAI2/GDNF	7	GSE-NEO4
GO:0045765	regulation of angiogenesis	11/184	403/18866	0.00206621	0.0314634	0.0241159	ANGPTL4/ADM/SERPINE1/VEGFA/GREM1/WNT5A/PGK1/ETS1/HK2/RUNX1/PKM	11	GSE-NEO4
GO:0060606	tube closure	5/184	92/18866	0.00207203	0.0314634	0.0241159	ADM/WNT5A/TGFB1/NOG/RALA	5	GSE-NEO4
GO:2001235	positive regulation of apoptotic signaling pathway	7/184	183/18866	0.00215622	0.0325302	0.0249336	BNIP3/INHBB/HRK/PMAIP1/CAV1/SRPX/FAM162A	7	GSE-NEO4
GO:0090183	regulation of kidney development	4/184	56/18866	0.00216593	0.0325302	0.0249336	VEGFA/GREM1/NOG/GDNF	4	GSE-NEO4
GO:0030510	regulation of BMP signaling pathway	5/184	93/18866	0.00217274	0.0325302	0.0249336	DKK1/GREM1/WNT5A/NOG/ITGA3	5	GSE-NEO4
GO:0055074	calcium ion homeostasis	12/184	468/18866	0.00220288	0.0328281	0.0251619	ADM/BNIP3/STC2/ACKR3/WNT5A/CAV1/F2R/STC1/S1PR3/ABL2/ERO1A/PTGFR	12	GSE-NEO4
GO:0010976	positive regulation of neuron projection development	9/184	290/18866	0.00222713	0.0330358	0.0253211	ANKRD1/VEGFA/FN1/WNT5A/NEFL/L1CAM/ABL2/ITGA3/IQGAP1	9	GSE-NEO4
GO:0031954	positive regulation of protein autophosphorylation	3/184	27/18866	0.002247	0.0331768	0.0254293	VEGFA/GREM1/IQGAP1	3	GSE-NEO4
GO:0060993	kidney morphogenesis	5/184	94/18866	0.00227698	0.0334653	0.0256504	VEGFA/GREM1/NOG/GDNF/GCNT1	5	GSE-NEO4
GO:0002090	regulation of receptor internalization	4/184	57/18866	0.00231188	0.0338232	0.0259247	DKK1/VEGFA/GREM1/NTF3	4	GSE-NEO4
GO:0031638	zymogen activation	4/184	58/18866	0.00246447	0.0357406	0.0273943	SERPINE1/PLAT/PGK1/ENO1	4	GSE-NEO4
GO:0051146	striated muscle cell differentiation	9/184	295/18866	0.00249792	0.0357406	0.0273943	ANKRD1/DKK1/VEGFA/GREM1/FHL2/TGFB1/TBX3/NLN/SORBS2	9	GSE-NEO4
GO:0006929	substrate-dependent cell migration	3/184	28/18866	0.00249872	0.0357406	0.0273943	FN1/SNAI2/CSPG4	3	GSE-NEO4
GO:0030194	positive regulation of blood coagulation	3/184	28/18866	0.00249872	0.0357406	0.0273943	SERPINE1/F2R/THBD	3	GSE-NEO4
GO:1900048	positive regulation of hemostasis	3/184	28/18866	0.00249872	0.0357406	0.0273943	SERPINE1/F2R/THBD	3	GSE-NEO4
GO:0006401	RNA catabolic process	11/184	415/18866	0.00259174	0.0368719	0.0282614	GDNF/RPL36A/RPL39/RPS21/RPS26/RPS17/RPL37A/RPL35/NANOS3/IGF2BP2/RPL37	11	GSE-NEO4
GO:0003002	regionalization	10/184	355/18866	0.00261003	0.0368719	0.0282614	DKK1/GREM1/WNT5A/CITED2/TBX3/NOG/GDNF/MEOX1/BARX1/HOXB9	10	GSE-NEO4
GO:0001658	branching involved in ureteric bud morphogenesis	4/184	59/18866	0.00262384	0.0368719	0.0282614	VEGFA/GREM1/NOG/GDNF	4	GSE-NEO4
GO:0048008	platelet-derived growth factor receptor signaling pathway	4/184	59/18866	0.00262384	0.0368719	0.0282614	VEGFA/PLAT/IQGAP1/CSPG4	4	GSE-NEO4
GO:0014020	primary neural tube formation	5/184	98/18866	0.00273059	0.0380383	0.0291554	ADM/WNT5A/TGFB1/NOG/RALA	5	GSE-NEO4
GO:2001243	negative regulation of intrinsic apoptotic signaling pathway	5/184	98/18866	0.00273059	0.0380383	0.0291554	ACKR3/CD44/SNAI2/ENO1/PTTG1IP	5	GSE-NEO4
GO:0050820	positive regulation of coagulation	3/184	29/18866	0.0027672	0.0383555	0.0293986	SERPINE1/F2R/THBD	3	GSE-NEO4
GO:0001836	release of cytochrome c from mitochondria	4/184	60/18866	0.00279014	0.0383555	0.0293986	BNIP3/HRK/PMAIP1/FAM162A	4	GSE-NEO4
GO:0007409	axonogenesis	12/184	482/18866	0.002802	0.0383555	0.0293986	VEGFA/FN1/S100A6/WNT5A/GPC1/NOG/IRS2/GDNF/NEFL/L1CAM/GFRA2/TRIO	12	GSE-NEO4
GO:0045598	regulation of fat cell differentiation	6/184	143/18866	0.00281321	0.0383555	0.0293986	WNT5A/TGFB1/SNAI2/TRIB3/RORA/TRIO	6	GSE-NEO4
GO:0072006	nephron development	6/184	143/18866	0.00281321	0.0383555	0.0293986	VEGFA/GREM1/NOG/GDNF/ITGA3/IQGAP1	6	GSE-NEO4
GO:0051402	neuron apoptotic process	8/184	245/18866	0.00284556	0.0385766	0.0295681	BNIP3/F2R/GAPDH/EGLN3/GDNF/NEFL/FAM162A/NTF3	8	GSE-NEO4
GO:0007044	cell-substrate junction assembly	5/184	99/18866	0.00285352	0.0385766	0.0295681	VEGFA/GREM1/FN1/IQGAP1/PLEC	5	GSE-NEO4
GO:0070997	neuron death	10/184	360/18866	0.00288498	0.0388381	0.0297685	BNIP3/DKK1/WNT5A/F2R/GAPDH/EGLN3/GDNF/NEFL/FAM162A/NTF3	10	GSE-NEO4
GO:0050921	positive regulation of chemotaxis	6/184	144/18866	0.00291225	0.0390412	0.0299242	SERPINE1/VEGFA/WNT5A/TGFB1/NTF3/S100A7	6	GSE-NEO4
GO:0006027	glycosaminoglycan catabolic process	4/184	61/18866	0.00296352	0.039563	0.0303241	CD44/TGFB1/GPC1/CSPG4	4	GSE-NEO4
GO:0045807	positive regulation of endocytosis	5/184	100/18866	0.0029804	0.0396232	0.0303702	SERPINE1/VEGFA/GREM1/WNT5A/NTF3	5	GSE-NEO4
GO:0038127	ERBB signaling pathway	6/184	145/18866	0.00301388	0.0399027	0.0305845	ERRFI1/TGFB1/TGFA/ERBIN/IQGAP1/PTPRR	6	GSE-NEO4
GO:0060055	angiogenesis involved in wound healing	3/184	30/18866	0.0030528	0.0402518	0.030852	SERPINE1/VEGFA/ETS1	3	GSE-NEO4
GO:0019217	regulation of fatty acid metabolic process	5/184	101/18866	0.0031113	0.0407775	0.031255	CAV1/IRS2/INSIG2/TRIB3/PDK1	5	GSE-NEO4
GO:0044344	cellular response to fibroblast growth factor stimulus	6/184	146/18866	0.00311813	0.0407775	0.031255	WNT5A/CD44/GPC1/NOG/RUNX2/IQGAP1	6	GSE-NEO4
GO:0010631	epithelial cell migration	10/184	365/18866	0.00318263	0.0414518	0.0317718	S100A2/VEGFA/GREM1/LOXL2/WNT5A/TGFB1/STC1/ETS1/ITGA3/PTPRR	10	GSE-NEO4
GO:0150115	cell-substrate junction organization	5/184	102/18866	0.00324631	0.04211	0.0322763	VEGFA/GREM1/FN1/IQGAP1/PLEC	5	GSE-NEO4
GO:0055008	cardiac muscle tissue morphogenesis	4/184	63/18866	0.00333209	0.0428374	0.0328338	ANKRD1/WNT5A/TGFB1/NOG	4	GSE-NEO4
GO:0010675	regulation of cellular carbohydrate metabolic process	6/184	148/18866	0.00333469	0.0428374	0.0328338	PMAIP1/IRS2/GCK/NLN/RORA/PDK1	6	GSE-NEO4
GO:0061037	negative regulation of cartilage development	3/184	31/18866	0.00335586	0.0428374	0.0328338	GREM1/NOG/SNAI2	3	GSE-NEO4
GO:1902230	negative regulation of intrinsic apoptotic signaling pathway in response to DNA damage	3/184	31/18866	0.00335586	0.0428374	0.0328338	ACKR3/CD44/SNAI2	3	GSE-NEO4
GO:0090132	epithelium migration	10/184	368/18866	0.00337266	0.0428739	0.0328618	S100A2/VEGFA/GREM1/LOXL2/WNT5A/TGFB1/STC1/ETS1/ITGA3/PTPRR	10	GSE-NEO4
GO:0002181	cytoplasmic translation	5/184	103/18866	0.00338549	0.0428739	0.0328618	RPL36A/RPL39/RPS21/RPS26/PKM	5	GSE-NEO4
GO:0032507	maintenance of protein location in cell	4/184	64/18866	0.00352756	0.0442385	0.0339077	CAV1/HK2/INSIG2/TMSB10	4	GSE-NEO4
GO:0060135	maternal process involved in female pregnancy	4/184	64/18866	0.00352756	0.0442385	0.0339077	STC2/STC1/ITGA3/DSG2	4	GSE-NEO4
GO:0035107	appendage morphogenesis	6/184	150/18866	0.00356227	0.0442385	0.0339077	DKK1/GREM1/WNT5A/TBX3/NOG/RUNX2	6	GSE-NEO4
GO:0035108	limb morphogenesis	6/184	150/18866	0.00356227	0.0442385	0.0339077	DKK1/GREM1/WNT5A/TBX3/NOG/RUNX2	6	GSE-NEO4
GO:1905039	carboxylic acid transmembrane transport	6/184	150/18866	0.00356227	0.0442385	0.0339077	SLC2A1/SLC16A3/IRS2/SLC7A5/SLC7A1/SLC38A5	6	GSE-NEO4
GO:0034329	cell junction assembly	11/184	434/18866	0.00364078	0.0444969	0.0341058	DKK1/VEGFA/GREM1/FN1/AMIGO2/WNT5A/CAV1/SNAI2/RUNX1/IQGAP1/PLEC	11	GSE-NEO4
GO:0048259	regulation of receptor-mediated endocytosis	5/184	105/18866	0.00367664	0.0444969	0.0341058	SERPINE1/DKK1/VEGFA/GREM1/NTF3	5	GSE-NEO4
GO:0062014	negative regulation of small molecule metabolic process	5/184	105/18866	0.00367664	0.0444969	0.0341058	TGFB1/GCK/SNAI2/INSIG2/TRIB3	5	GSE-NEO4
GO:0061036	positive regulation of cartilage development	3/184	32/18866	0.00367671	0.0444969	0.0341058	LOXL2/WNT5A/RUNX2	3	GSE-NEO4
GO:0070528	protein kinase C signaling	3/184	32/18866	0.00367671	0.0444969	0.0341058	ANKRD1/VEGFA/WNT5A	3	GSE-NEO4
GO:0061041	regulation of wound healing	6/184	151/18866	0.0036803	0.0444969	0.0341058	SERPINE1/CAV1/F2R/PLAT/THBD/CD109	6	GSE-NEO4
GO:1903825	organic acid transmembrane transport	6/184	151/18866	0.0036803	0.0444969	0.0341058	SLC2A1/SLC16A3/IRS2/SLC7A5/SLC7A1/SLC38A5	6	GSE-NEO4
GO:0060675	ureteric bud morphogenesis	4/184	65/18866	0.00373069	0.0447995	0.0343378	VEGFA/GREM1/NOG/GDNF	4	GSE-NEO4
GO:0007179	transforming growth factor beta receptor signaling pathway	7/184	202/18866	0.00373329	0.0447995	0.0343378	CDKN1C/PMEPA1/CITED2/CAV1/TGFB1/ITGA3/CD109	7	GSE-NEO4
GO:0090130	tissue migration	10/184	374/18866	0.00377981	0.0451885	0.0346359	S100A2/VEGFA/GREM1/LOXL2/WNT5A/TGFB1/STC1/ETS1/ITGA3/PTPRR	10	GSE-NEO4
GO:0001841	neural tube formation	5/184	106/18866	0.00382875	0.0454605	0.0348444	ADM/WNT5A/TGFB1/NOG/RALA	5	GSE-NEO4
GO:0030111	regulation of Wnt signaling pathway	10/184	375/18866	0.00385131	0.0454605	0.0348444	DKK1/GREM1/WNT5A/CAV1/TGFB1/NOG/SNAI2/ITGA3/RUNX1/BARX1	10	GSE-NEO4
GO:0010951	negative regulation of endopeptidase activity	8/184	258/18866	0.00389249	0.0454605	0.0348444	SERPINE1/VEGFA/CD44/COL7A1/BIRC7/GAPDH/CD109/WFDC3	8	GSE-NEO4
GO:0016202	regulation of striated muscle tissue development	6/184	153/18866	0.00392504	0.0454605	0.0348444	DKK1/GREM1/TGFB1/GPC1/NOG/NLN	6	GSE-NEO4
GO:0071774	response to fibroblast growth factor	6/184	153/18866	0.00392504	0.0454605	0.0348444	WNT5A/CD44/GPC1/NOG/RUNX2/IQGAP1	6	GSE-NEO4
GO:0072171	mesonephric tubule morphogenesis	4/184	66/18866	0.0039416	0.0454605	0.0348444	VEGFA/GREM1/NOG/GDNF	4	GSE-NEO4
GO:0030330	DNA damage response, signal transduction by p53 class mediator	5/184	107/18866	0.00398532	0.0454605	0.0348444	ANKRD1/CD44/PMAIP1/SNAI2/PTTG1IP	5	GSE-NEO4
GO:0010464	regulation of mesenchymal cell proliferation	3/184	33/18866	0.00401566	0.0454605	0.0348444	VEGFA/WNT5A/IRS2	3	GSE-NEO4
GO:1901797	negative regulation of signal transduction by p53 class mediator	3/184	33/18866	0.00401566	0.0454605	0.0348444	CD44/SNAI2/PTTG1IP	3	GSE-NEO4
GO:0002934	desmosome organization	2/184	10/18866	0.00404377	0.0454605	0.0348444	SNAI2/DSG2	2	GSE-NEO4
GO:0003129	heart induction	2/184	10/18866	0.00404377	0.0454605	0.0348444	DKK1/WNT5A	2	GSE-NEO4
GO:0003307	regulation of Wnt signaling pathway involved in heart development	2/184	10/18866	0.00404377	0.0454605	0.0348444	DKK1/WNT5A	2	GSE-NEO4
GO:0048570	notochord morphogenesis	2/184	10/18866	0.00404377	0.0454605	0.0348444	WNT5A/NOG	2	GSE-NEO4
GO:0051918	negative regulation of fibrinolysis	2/184	10/18866	0.00404377	0.0454605	0.0348444	SERPINE1/THBD	2	GSE-NEO4
GO:0060513	prostatic bud formation	2/184	10/18866	0.00404377	0.0454605	0.0348444	WNT5A/NOG	2	GSE-NEO4
GO:0060923	cardiac muscle cell fate commitment	2/184	10/18866	0.00404377	0.0454605	0.0348444	DKK1/TBX3	2	GSE-NEO4
GO:0090037	positive regulation of protein kinase C signaling	2/184	10/18866	0.00404377	0.0454605	0.0348444	VEGFA/WNT5A	2	GSE-NEO4
GO:0006026	aminoglycan catabolic process	4/184	67/18866	0.00416045	0.0464463	0.0355999	CD44/TGFB1/GPC1/CSPG4	4	GSE-NEO4
GO:0050918	positive chemotaxis	4/184	67/18866	0.00416045	0.0464463	0.0355999	VEGFA/WNT5A/GDNF/NTF3	4	GSE-NEO4
GO:0048754	branching morphogenesis of an epithelial tube	6/184	155/18866	0.00418164	0.0465207	0.035657	VEGFA/GREM1/WNT5A/TBX3/NOG/GDNF	6	GSE-NEO4
GO:0045666	positive regulation of neuron differentiation	10/184	380/18866	0.00422504	0.046841	0.0359025	ANKRD1/DKK1/VEGFA/FN1/WNT5A/NEFL/L1CAM/ABL2/ITGA3/IQGAP1	10	GSE-NEO4
GO:0048608	reproductive structure development	11/184	443/18866	0.00424437	0.046893	0.0359424	ADM/VEGFA/PTX3/INHBB/STC2/FOSL1/WNT5A/CITED2/TBX3/NOG/STC1	11	GSE-NEO4
GO:1901861	regulation of muscle tissue development	6/184	156/18866	0.0043145	0.0473588	0.0362994	DKK1/GREM1/TGFB1/GPC1/NOG/NLN	6	GSE-NEO4
GO:1901342	regulation of vasculature development	11/184	444/18866	0.00431609	0.0473588	0.0362994	ANGPTL4/ADM/SERPINE1/VEGFA/GREM1/WNT5A/PGK1/ETS1/HK2/RUNX1/PKM	11	GSE-NEO4
GO:0048634	regulation of muscle organ development	6/184	157/18866	0.00445045	0.0486663	0.0373016	DKK1/GREM1/TGFB1/GPC1/NOG/NLN	6	GSE-NEO4
GO:0048863	stem cell differentiation	8/184	264/18866	0.0044661	0.0486714	0.0373054	GREM1/FN1/SNAI2/GDNF/KDM3A/RUNX2/MEOX1/RUNX1	8	GSE-NEO4
GO:0072009	nephron epithelium development	5/184	110/18866	0.0044825	0.0486845	0.0373155	VEGFA/GREM1/NOG/GDNF/IQGAP1	5	GSE-NEO4
GO:0061458	reproductive system development	11/184	447/18866	0.00453707	0.0491107	0.0376422	ADM/VEGFA/PTX3/INHBB/STC2/FOSL1/WNT5A/CITED2/TBX3/NOG/STC1	11	GSE-NEO4
GO:0042110	T cell activation	29/84	483/18866	2.42e-25	3.83e-22	2.78e-22	CCL5/CD3D/IFNG/CD2/CD7/CD8A/CORO1A/CD27/XCL1/CD3E/BATF/CD8B/PRDM1/CTLA4/TIGIT/CD3G/CRTAM/PDCD1/RUNX3/EOMES/RAC2/SIT1/CD5/ICOS/LCK/RHOH/PTPN22/FOXP3/LAG3	29	GSE-NEO5
GO:0050863	regulation of T cell activation	22/84	332/18866	4.37e-20	3.46e-17	2.51e-17	CCL5/IFNG/CD2/CORO1A/CD27/XCL1/CD3E/PRDM1/CTLA4/TIGIT/CRTAM/PDCD1/RUNX3/RAC2/SIT1/CD5/ICOS/LCK/RHOH/PTPN22/FOXP3/LAG3	22	GSE-NEO5
GO:0030217	T cell differentiation	18/84	253/18866	4.63e-17	2.45e-14	1.77e-14	CD3D/IFNG/CD2/CD8A/CD27/CD3E/BATF/PRDM1/CTLA4/CD3G/CRTAM/RUNX3/EOMES/LCK/RHOH/PTPN22/FOXP3/LAG3	18	GSE-NEO5
GO:0007159	leukocyte cell-cell adhesion	19/84	364/18866	1.75e-15	6.12e-13	4.44e-13	CCL5/IFNG/CORO1A/CD27/XCL1/CD3E/CTLA4/TIGIT/CRTAM/PDCD1/RUNX3/RAC2/CD5/ICOS/LCK/RHOH/PTPN22/FOXP3/LAG3	19	GSE-NEO5
GO:0002449	lymphocyte mediated immunity	19/84	366/18866	1.93e-15	6.12e-13	4.44e-13	GZMB/TRBC1/CD8A/CORO1A/CD27/XCL1/PRF1/BATF/HLA-B/CRTAM/KLRD1/TRBC2/GZMM/KIR2DL4/CD96/FOXP3/NCR1/SH2D1A/LAG3	19	GSE-NEO5
GO:1903037	regulation of leukocyte cell-cell adhesion	18/84	329/18866	4.7e-15	1.24e-12	8.99e-13	CCL5/IFNG/CORO1A/CD27/XCL1/CD3E/CTLA4/TIGIT/CRTAM/PDCD1/RUNX3/CD5/ICOS/LCK/RHOH/PTPN22/FOXP3/LAG3	18	GSE-NEO5
GO:0050870	positive regulation of T cell activation	15/84	214/18866	3e-14	6.44e-12	4.67e-12	CCL5/IFNG/CORO1A/CD27/XCL1/CD3E/CTLA4/PDCD1/RUNX3/CD5/ICOS/LCK/RHOH/PTPN22/FOXP3	15	GSE-NEO5
GO:0030098	lymphocyte differentiation	18/84	368/18866	3.25e-14	6.44e-12	4.67e-12	CD3D/IFNG/CD2/CD8A/CD27/CD3E/BATF/PRDM1/CTLA4/CD3G/CRTAM/RUNX3/EOMES/LCK/RHOH/PTPN22/FOXP3/LAG3	18	GSE-NEO5
GO:0022407	regulation of cell-cell adhesion	19/84	439/18866	5.2e-14	9.15e-12	6.64e-12	CCL5/CXCL13/IFNG/CORO1A/CD27/XCL1/CD3E/CTLA4/TIGIT/CRTAM/PDCD1/RUNX3/CD5/ICOS/LCK/RHOH/PTPN22/FOXP3/LAG3	19	GSE-NEO5
GO:0022409	positive regulation of cell-cell adhesion	16/84	279/18866	8.83e-14	1.4e-11	1.01e-11	CCL5/CXCL13/IFNG/CORO1A/CD27/XCL1/CD3E/CTLA4/PDCD1/RUNX3/CD5/ICOS/LCK/RHOH/PTPN22/FOXP3	16	GSE-NEO5
GO:1903039	positive regulation of leukocyte cell-cell adhesion	15/84	235/18866	1.19e-13	1.71e-11	1.24e-11	CCL5/IFNG/CORO1A/CD27/XCL1/CD3E/CTLA4/PDCD1/RUNX3/CD5/ICOS/LCK/RHOH/PTPN22/FOXP3	15	GSE-NEO5
GO:0002696	positive regulation of leukocyte activation	18/84	406/18866	1.75e-13	2.31e-11	1.67e-11	CCL5/TRBC1/IFNG/CD2/CORO1A/CD27/XCL1/CD3E/CTLA4/PDCD1/RUNX3/TRBC2/CD5/ICOS/LCK/RHOH/PTPN22/FOXP3	18	GSE-NEO5
GO:0051251	positive regulation of lymphocyte activation	17/84	357/18866	2.83e-13	3.42e-11	2.48e-11	CCL5/TRBC1/IFNG/CORO1A/CD27/XCL1/CD3E/CTLA4/PDCD1/RUNX3/TRBC2/CD5/ICOS/LCK/RHOH/PTPN22/FOXP3	17	GSE-NEO5
GO:0002228	natural killer cell mediated immunity	10/84	66/18866	3.04e-13	3.42e-11	2.48e-11	GZMB/CORO1A/HLA-B/CRTAM/KLRD1/KIR2DL4/CD96/NCR1/SH2D1A/LAG3	10	GSE-NEO5
GO:0050867	positive regulation of cell activation	18/84	421/18866	3.24e-13	3.42e-11	2.48e-11	CCL5/TRBC1/IFNG/CD2/CORO1A/CD27/XCL1/CD3E/CTLA4/PDCD1/RUNX3/TRBC2/CD5/ICOS/LCK/RHOH/PTPN22/FOXP3	18	GSE-NEO5
GO:0001906	cell killing	13/84	172/18866	6.79e-13	6.72e-11	4.87e-11	GZMB/GNLY/IFNG/CORO1A/XCL1/PRF1/HLA-B/CRTAM/GZMM/KIR2DL4/NCR1/SH2D1A/LAG3	13	GSE-NEO5
GO:0001909	leukocyte mediated cytotoxicity	11/84	108/18866	1.69e-12	1.57e-10	1.14e-10	GZMB/CORO1A/XCL1/PRF1/HLA-B/CRTAM/GZMM/KIR2DL4/NCR1/SH2D1A/LAG3	11	GSE-NEO5
GO:0045785	positive regulation of cell adhesion	17/84	428/18866	5.17e-12	4.55e-10	3.3e-10	CCL5/CXCL13/IFNG/CORO1A/CD27/XCL1/CD3E/CTLA4/PDCD1/RUNX3/CD5/ICOS/LCK/SPOCK2/RHOH/PTPN22/FOXP3	17	GSE-NEO5
GO:0050852	T cell receptor signaling pathway	13/84	206/18866	6.8e-12	5.66e-10	4.11e-10	TRBC1/CD3D/TRAC/CD3E/HLA-DRB5/CTLA4/CD3G/CD247/LCK/TRAT1/PTPN22/FOXP3/SH2D1A	13	GSE-NEO5
GO:0050851	antigen receptor-mediated signaling pathway	14/84	325/18866	1.64e-10	1.3e-08	9.44e-09	TRBC1/CD3D/TRAC/CD3E/HLA-DRB5/CTLA4/CD3G/TRBC2/CD247/LCK/TRAT1/PTPN22/FOXP3/SH2D1A	14	GSE-NEO5
GO:0042267	natural killer cell mediated cytotoxicity	8/84	61/18866	2.67e-10	2.01e-08	1.46e-08	GZMB/CORO1A/HLA-B/CRTAM/KIR2DL4/NCR1/SH2D1A/LAG3	8	GSE-NEO5
GO:0031341	regulation of cell killing	9/84	92/18866	2.85e-10	2.05e-08	1.49e-08	IFNG/XCL1/PRF1/HLA-B/CRTAM/KIR2DL4/NCR1/SH2D1A/LAG3	9	GSE-NEO5
GO:0046631	alpha-beta T cell activation	10/84	146/18866	9.56e-10	6.58e-08	4.78e-08	IFNG/XCL1/CD3E/BATF/PRDM1/CRTAM/RUNX3/EOMES/PTPN22/FOXP3	10	GSE-NEO5
GO:0002715	regulation of natural killer cell mediated immunity	7/84	45/18866	1.06e-09	7.02e-08	5.09e-08	HLA-B/CRTAM/KIR2DL4/CD96/NCR1/SH2D1A/LAG3	7	GSE-NEO5
GO:0045580	regulation of T cell differentiation	10/84	150/18866	1.25e-09	7.89e-08	5.72e-08	IFNG/CD2/CD27/PRDM1/CTLA4/CRTAM/RUNX3/RHOH/FOXP3/LAG3	10	GSE-NEO5
GO:0002699	positive regulation of immune effector process	11/84	223/18866	4.29e-09	2.61e-07	1.89e-07	IFNG/XCL1/HLA-B/MZB1/CRTAM/RAC2/KIR2DL4/PTPN22/FOXP3/SH2D1A/LAG3	11	GSE-NEO5
GO:0070098	chemokine-mediated signaling pathway	8/84	88/18866	5.29e-09	3.1e-07	2.25e-07	CCL4/CCL5/CXCL13/CXCR4/XCL2/XCL1/CXCR3/CXCR6	8	GSE-NEO5
GO:0045619	regulation of lymphocyte differentiation	10/84	181/18866	7.7e-09	4.35e-07	3.16e-07	IFNG/CD2/CD27/PRDM1/CTLA4/CRTAM/RUNX3/RHOH/FOXP3/LAG3	10	GSE-NEO5
GO:0031343	positive regulation of cell killing	7/84	61/18866	9.66e-09	5.27e-07	3.83e-07	IFNG/XCL1/PRF1/HLA-B/CRTAM/SH2D1A/LAG3	7	GSE-NEO5
GO:0046634	regulation of alpha-beta T cell activation	8/84	97/18866	1.15e-08	5.7e-07	4.13e-07	IFNG/XCL1/CD3E/PRDM1/CRTAM/RUNX3/PTPN22/FOXP3	8	GSE-NEO5
GO:1990868	response to chemokine	8/84	97/18866	1.15e-08	5.7e-07	4.13e-07	CCL4/CCL5/CXCL13/CXCR4/XCL2/XCL1/CXCR3/CXCR6	8	GSE-NEO5
GO:1990869	cellular response to chemokine	8/84	97/18866	1.15e-08	5.7e-07	4.13e-07	CCL4/CCL5/CXCL13/CXCR4/XCL2/XCL1/CXCR3/CXCR6	8	GSE-NEO5
GO:0002683	negative regulation of immune system process	14/84	463/18866	1.56e-08	7.5e-07	5.44e-07	CST7/XCL1/HLA-B/CTLA4/TIGIT/CRTAM/PDCD1/RUNX3/KIR2DL4/CD96/PTPN22/FOXP3/SH2D1A/LAG3	14	GSE-NEO5
GO:0002697	regulation of immune effector process	14/84	470/18866	1.89e-08	8.79e-07	6.38e-07	IFNG/XCL1/HLA-B/MZB1/CRTAM/RAC2/KIR2DL4/APOBEC3G/CD96/PTPN22/FOXP3/NCR1/SH2D1A/LAG3	14	GSE-NEO5
GO:0002429	immune response-activating cell surface receptor signaling pathway	14/84	481/18866	2.52e-08	1.1e-06	8.01e-07	TRBC1/CD3D/TRAC/CD3E/HLA-DRB5/CTLA4/CD3G/TRBC2/CD247/LCK/TRAT1/PTPN22/FOXP3/SH2D1A	14	GSE-NEO5
GO:0002757	immune response-activating signal transduction	14/84	481/18866	2.52e-08	1.1e-06	8.01e-07	TRBC1/CD3D/TRAC/CD3E/HLA-DRB5/CTLA4/CD3G/TRBC2/CD247/LCK/TRAT1/PTPN22/FOXP3/SH2D1A	14	GSE-NEO5
GO:0042269	regulation of natural killer cell mediated cytotoxicity	6/84	41/18866	2.58e-08	1.1e-06	8.01e-07	HLA-B/CRTAM/KIR2DL4/NCR1/SH2D1A/LAG3	6	GSE-NEO5
GO:0002706	regulation of lymphocyte mediated immunity	9/84	154/18866	2.78e-08	1.16e-06	8.4e-07	XCL1/HLA-B/CRTAM/KIR2DL4/CD96/FOXP3/NCR1/SH2D1A/LAG3	9	GSE-NEO5
GO:0140131	positive regulation of lymphocyte chemotaxis	5/84	21/18866	2.98e-08	1.21e-06	8.79e-07	CCL4/CCL5/CXCL13/XCL2/XCL1	5	GSE-NEO5
GO:0002703	regulation of leukocyte mediated immunity	10/84	211/18866	3.32e-08	1.32e-06	9.54e-07	XCL1/HLA-B/CRTAM/RAC2/KIR2DL4/CD96/FOXP3/NCR1/SH2D1A/LAG3	10	GSE-NEO5
GO:0001910	regulation of leukocyte mediated cytotoxicity	7/84	75/18866	4.18e-08	1.61e-06	1.17e-06	XCL1/HLA-B/CRTAM/KIR2DL4/NCR1/SH2D1A/LAG3	7	GSE-NEO5
GO:0032609	interferon-gamma production	8/84	115/18866	4.42e-08	1.67e-06	1.21e-06	CD2/XCL1/CD3E/CRTAM/EOMES/CD96/PTPN22/FOXP3	8	GSE-NEO5
GO:0050670	regulation of lymphocyte proliferation	10/84	219/18866	4.72e-08	1.74e-06	1.26e-06	CCL5/CORO1A/XCL1/CD3E/CTLA4/MZB1/CRTAM/RAC2/PTPN22/FOXP3	10	GSE-NEO5
GO:0032944	regulation of mononuclear cell proliferation	10/84	221/18866	5.15e-08	1.85e-06	1.34e-06	CCL5/CORO1A/XCL1/CD3E/CTLA4/MZB1/CRTAM/RAC2/PTPN22/FOXP3	10	GSE-NEO5
GO:0050868	negative regulation of T cell activation	8/84	118/18866	5.41e-08	1.9e-06	1.38e-06	XCL1/CTLA4/TIGIT/CRTAM/RUNX3/PTPN22/FOXP3/LAG3	8	GSE-NEO5
GO:0042129	regulation of T cell proliferation	9/84	167/18866	5.61e-08	1.93e-06	1.4e-06	CCL5/CORO1A/XCL1/CD3E/CTLA4/CRTAM/RAC2/PTPN22/FOXP3	9	GSE-NEO5
GO:1902105	regulation of leukocyte differentiation	11/84	290/18866	6.43e-08	2.17e-06	1.57e-06	IFNG/CD2/CD27/HLA-B/PRDM1/CTLA4/CRTAM/RUNX3/RHOH/FOXP3/LAG3	11	GSE-NEO5
GO:0002507	tolerance induction	5/84	26/18866	9.48e-08	3.13e-06	2.27e-06	CD3E/HLA-B/PDCD1/ICOS/FOXP3	5	GSE-NEO5
GO:0070663	regulation of leukocyte proliferation	10/84	240/18866	1.11e-07	3.57e-06	2.59e-06	CCL5/CORO1A/XCL1/CD3E/CTLA4/MZB1/CRTAM/RAC2/PTPN22/FOXP3	10	GSE-NEO5
GO:0036037	CD8-positive, alpha-beta T cell activation	5/84	27/18866	1.16e-07	3.57e-06	2.59e-06	XCL1/CRTAM/RUNX3/EOMES/PTPN22	5	GSE-NEO5
GO:1901623	regulation of lymphocyte chemotaxis	5/84	27/18866	1.16e-07	3.57e-06	2.59e-06	CCL4/CCL5/CXCL13/XCL2/XCL1	5	GSE-NEO5
GO:0071346	cellular response to interferon-gamma	9/84	182/18866	1.17e-07	3.57e-06	2.59e-06	CCL4/CCL5/IFNG/XCL2/XCL1/HLA-DRB5/HLA-B/GBP4/OASL	9	GSE-NEO5
GO:0002695	negative regulation of leukocyte activation	9/84	184/18866	1.29e-07	3.85e-06	2.79e-06	CST7/XCL1/CTLA4/TIGIT/CRTAM/RUNX3/PTPN22/FOXP3/LAG3	9	GSE-NEO5
GO:0010818	T cell chemotaxis	5/84	28/18866	1.41e-07	4.07e-06	2.95e-06	CCL5/CXCL13/XCL2/XCL1/CXCR3	5	GSE-NEO5
GO:0006968	cellular defense response	6/84	54/18866	1.41e-07	4.07e-06	2.95e-06	GNLY/PRF1/KIR2DL4/TRAT1/NCR1/SH2D1A	6	GSE-NEO5
GO:0019835	cytolysis	5/84	29/18866	1.69e-07	4.74e-06	3.44e-06	GZMB/GZMA/GZMH/PRF1/GZMM	5	GSE-NEO5
GO:1903038	negative regulation of leukocyte cell-cell adhesion	8/84	137/18866	1.73e-07	4.74e-06	3.44e-06	XCL1/CTLA4/TIGIT/CRTAM/RUNX3/PTPN22/FOXP3/LAG3	8	GSE-NEO5
GO:0002517	T cell tolerance induction	4/84	12/18866	1.76e-07	4.74e-06	3.44e-06	CD3E/HLA-B/ICOS/FOXP3	4	GSE-NEO5
GO:0031295	T cell costimulation	6/84	56/18866	1.77e-07	4.74e-06	3.44e-06	CD3E/CTLA4/PDCD1/CD5/ICOS/LCK	6	GSE-NEO5
GO:0042098	T cell proliferation	9/84	195/18866	2.11e-07	5.57e-06	4.04e-06	CCL5/CORO1A/XCL1/CD3E/CTLA4/CRTAM/RAC2/PTPN22/FOXP3	9	GSE-NEO5
GO:0031294	lymphocyte costimulation	6/84	58/18866	2.19e-07	5.67e-06	4.12e-06	CD3E/CTLA4/PDCD1/CD5/ICOS/LCK	6	GSE-NEO5
GO:0034341	response to interferon-gamma	9/84	202/18866	2.85e-07	7.27e-06	5.27e-06	CCL4/CCL5/IFNG/XCL2/XCL1/HLA-DRB5/HLA-B/GBP4/OASL	9	GSE-NEO5
GO:0050866	negative regulation of cell activation	9/84	207/18866	3.5e-07	8.8e-06	6.38e-06	CST7/XCL1/CTLA4/TIGIT/CRTAM/RUNX3/PTPN22/FOXP3/LAG3	9	GSE-NEO5
GO:0046635	positive regulation of alpha-beta T cell activation	6/84	63/18866	3.61e-07	8.92e-06	6.47e-06	IFNG/XCL1/CD3E/RUNX3/PTPN22/FOXP3	6	GSE-NEO5
GO:0032649	regulation of interferon-gamma production	7/84	104/18866	4.03e-07	9.82e-06	7.13e-06	CD2/XCL1/CD3E/CRTAM/CD96/PTPN22/FOXP3	7	GSE-NEO5
GO:0009615	response to virus	11/84	349/18866	4.13e-07	9.9e-06	7.18e-06	CCL4/CCL5/CXCR4/IFNG/XCL1/PRF1/OASL/APOBEC3G/APOBEC3H/PTPN22/FOXP3	11	GSE-NEO5
GO:0051250	negative regulation of lymphocyte activation	8/84	154/18866	4.24e-07	1e-05	7.26e-06	XCL1/CTLA4/TIGIT/CRTAM/RUNX3/PTPN22/FOXP3/LAG3	8	GSE-NEO5
GO:0048247	lymphocyte chemotaxis	6/84	65/18866	4.35e-07	1.01e-05	7.35e-06	CCL4/CCL5/CXCL13/XCL2/XCL1/CXCR3	6	GSE-NEO5
GO:0002708	positive regulation of lymphocyte mediated immunity	7/84	106/18866	4.59e-07	1.05e-05	7.65e-06	XCL1/HLA-B/CRTAM/KIR2DL4/FOXP3/SH2D1A/LAG3	7	GSE-NEO5
GO:0046651	lymphocyte proliferation	10/84	283/18866	5.11e-07	1.16e-05	8.39e-06	CCL5/CORO1A/XCL1/CD3E/CTLA4/MZB1/CRTAM/RAC2/PTPN22/FOXP3	10	GSE-NEO5
GO:0043368	positive T cell selection	5/84	36/18866	5.25e-07	1.17e-05	8.49e-06	CD3D/CD3E/BATF/CD3G/FOXP3	5	GSE-NEO5
GO:0032943	mononuclear cell proliferation	10/84	286/18866	5.63e-07	1.24e-05	8.98e-06	CCL5/CORO1A/XCL1/CD3E/CTLA4/MZB1/CRTAM/RAC2/PTPN22/FOXP3	10	GSE-NEO5
GO:0010820	positive regulation of T cell chemotaxis	4/84	16/18866	6.39e-07	1.39e-05	1.01e-05	CCL5/CXCL13/XCL2/XCL1	4	GSE-NEO5
GO:2000403	positive regulation of lymphocyte migration	5/84	38/18866	6.94e-07	1.48e-05	1.08e-05	CCL4/CCL5/CXCL13/XCL2/XCL1	5	GSE-NEO5
GO:0002460	adaptive immune response based on somatic recombination of immune receptors built from immunoglobulin superfamily domains	11/84	370/18866	7.35e-07	1.55e-05	1.13e-05	CXCL13/TRBC1/CD8A/CD27/XCL1/PRF1/BATF/HLA-B/TRBC2/GZMM/FOXP3	11	GSE-NEO5
GO:0002643	regulation of tolerance induction	4/84	17/18866	8.33e-07	1.71e-05	1.24e-05	CD3E/HLA-B/PDCD1/FOXP3	4	GSE-NEO5
GO:0010819	regulation of T cell chemotaxis	4/84	17/18866	8.33e-07	1.71e-05	1.24e-05	CCL5/CXCL13/XCL2/XCL1	4	GSE-NEO5
GO:0072676	lymphocyte migration	7/84	117/18866	8.99e-07	1.82e-05	1.32e-05	CCL4/CCL5/CXCL13/XCL2/XCL1/CRTAM/CXCR3	7	GSE-NEO5
GO:0030595	leukocyte chemotaxis	9/84	232/18866	9.1e-07	1.82e-05	1.32e-05	CCL4/CCL5/CXCL13/CXCR4/XCL2/CORO1A/XCL1/RAC2/CXCR3	9	GSE-NEO5
GO:2001185	regulation of CD8-positive, alpha-beta T cell activation	4/84	18/18866	1.07e-06	2.1e-05	1.52e-05	XCL1/CRTAM/RUNX3/PTPN22	4	GSE-NEO5
GO:0045088	regulation of innate immune response	10/84	307/18866	1.07e-06	2.1e-05	1.52e-05	CCL5/IFNG/HLA-B/CRTAM/KIR2DL4/CD96/PTPN22/NCR1/SH2D1A/LAG3	10	GSE-NEO5
GO:0002707	negative regulation of lymphocyte mediated immunity	5/84	42/18866	1.16e-06	2.24e-05	1.62e-05	XCL1/HLA-B/KIR2DL4/CD96/FOXP3	5	GSE-NEO5
GO:1990266	neutrophil migration	7/84	122/18866	1.19e-06	2.27e-05	1.65e-05	CCL4/CCL5/CXCL13/XCL2/XCL1/RAC2/RHOH	7	GSE-NEO5
GO:0060326	cell chemotaxis	10/84	311/18866	1.21e-06	2.27e-05	1.65e-05	CCL4/CCL5/CXCL13/CXCR4/XCL2/CORO1A/XCL1/RAC2/CXCR3/CXCR6	10	GSE-NEO5
GO:0070661	leukocyte proliferation	10/84	313/18866	1.28e-06	2.38e-05	1.73e-05	CCL5/CORO1A/XCL1/CD3E/CTLA4/MZB1/CRTAM/RAC2/PTPN22/FOXP3	10	GSE-NEO5
GO:0002831	regulation of response to biotic stimulus	11/84	409/18866	1.95e-06	3.59e-05	2.61e-05	CCL5/IFNG/HLA-B/CRTAM/KIR2DL4/APOBEC3G/CD96/PTPN22/NCR1/SH2D1A/LAG3	11	GSE-NEO5
GO:0022408	negative regulation of cell-cell adhesion	8/84	191/18866	2.15e-06	3.92e-05	2.84e-05	XCL1/CTLA4/TIGIT/CRTAM/RUNX3/PTPN22/FOXP3/LAG3	8	GSE-NEO5
GO:0045058	T cell selection	5/84	49/18866	2.54e-06	4.56e-05	3.31e-05	CD3D/CD3E/BATF/CD3G/FOXP3	5	GSE-NEO5
GO:0002705	positive regulation of leukocyte mediated immunity	7/84	138/18866	2.72e-06	4.85e-05	3.52e-05	XCL1/HLA-B/CRTAM/KIR2DL4/FOXP3/SH2D1A/LAG3	7	GSE-NEO5
GO:0001912	positive regulation of leukocyte mediated cytotoxicity	5/84	52/18866	3.42e-06	5.95e-05	4.32e-05	XCL1/HLA-B/CRTAM/SH2D1A/LAG3	5	GSE-NEO5
GO:0002704	negative regulation of leukocyte mediated immunity	5/84	52/18866	3.42e-06	5.95e-05	4.32e-05	XCL1/HLA-B/KIR2DL4/CD96/FOXP3	5	GSE-NEO5
GO:0050921	positive regulation of chemotaxis	7/84	144/18866	3.62e-06	6.22e-05	4.51e-05	CCL4/CCL5/CXCL13/CXCR4/XCL2/XCL1/RAC2	7	GSE-NEO5
GO:0002690	positive regulation of leukocyte chemotaxis	6/84	96/18866	4.38e-06	7.45e-05	5.4e-05	CCL4/CCL5/CXCL13/XCL2/XCL1/RAC2	6	GSE-NEO5
GO:0002685	regulation of leukocyte migration	8/84	212/18866	4.67e-06	7.86e-05	5.71e-05	CCL4/CCL5/CXCL13/XCL2/XCL1/RAC2/CXCR3/RHOH	8	GSE-NEO5
GO:0097530	granulocyte migration	7/84	150/18866	4.74e-06	7.9e-05	5.73e-05	CCL4/CCL5/CXCL13/XCL2/XCL1/RAC2/RHOH	7	GSE-NEO5
GO:0042102	positive regulation of T cell proliferation	6/84	101/18866	5.88e-06	9.69e-05	7.03e-05	CCL5/CORO1A/XCL1/CD3E/PTPN22/FOXP3	6	GSE-NEO5
GO:0030593	neutrophil chemotaxis	6/84	103/18866	6.58e-06	0.000107461	7.8e-05	CCL4/CCL5/CXCL13/XCL2/XCL1/RAC2	6	GSE-NEO5
GO:0050777	negative regulation of immune response	7/84	159/18866	6.96e-06	0.000111341	8.08e-05	XCL1/HLA-B/CTLA4/PDCD1/KIR2DL4/CD96/FOXP3	7	GSE-NEO5
GO:0002456	T cell mediated immunity	6/84	104/18866	6.96e-06	0.000111341	8.08e-05	CD8A/XCL1/PRF1/HLA-B/GZMM/FOXP3	6	GSE-NEO5
GO:0006909	phagocytosis	10/84	382/18866	7.5e-06	0.000118758	8.62e-05	TRBC1/IFNG/CORO1A/CD3G/TRBC2/CD247/RAC2/IL2RB/IL2RG/RHOH	10	GSE-NEO5
GO:0046632	alpha-beta T cell differentiation	6/84	106/18866	7.77e-06	0.00012183	8.84e-05	IFNG/BATF/PRDM1/RUNX3/EOMES/FOXP3	6	GSE-NEO5
GO:0002717	positive regulation of natural killer cell mediated immunity	4/84	29/18866	7.98e-06	0.000123817	8.98e-05	CRTAM/KIR2DL4/SH2D1A/LAG3	4	GSE-NEO5
GO:2000401	regulation of lymphocyte migration	5/84	64/18866	9.62e-06	0.000147906	0.000107302	CCL4/CCL5/CXCL13/XCL2/XCL1	5	GSE-NEO5
GO:0002664	regulation of T cell tolerance induction	3/84	10/18866	9.99e-06	0.000152065	0.000110319	CD3E/HLA-B/FOXP3	3	GSE-NEO5
GO:2000406	positive regulation of T cell migration	4/84	31/18866	1.05e-05	0.000158267	0.000114818	CCL5/CXCL13/XCL2/XCL1	4	GSE-NEO5
GO:0045589	regulation of regulatory T cell differentiation	4/84	32/18866	1.2e-05	0.000178468	0.000129473	IFNG/CTLA4/FOXP3/LAG3	4	GSE-NEO5
GO:0072678	T cell migration	5/84	67/18866	1.21e-05	0.000178468	0.000129473	CCL5/CXCL13/XCL2/XCL1/CXCR3	5	GSE-NEO5
GO:1903706	regulation of hemopoiesis	11/84	498/18866	1.27e-05	0.00018581	0.0001348	IFNG/CD2/CD27/HLA-B/PRDM1/CTLA4/CRTAM/RUNX3/RHOH/FOXP3/LAG3	11	GSE-NEO5
GO:0033632	regulation of cell-cell adhesion mediated by integrin	3/84	11/18866	1.37e-05	0.000197048	0.000142953	CCL5/CXCL13/CD3E	3	GSE-NEO5
GO:0035747	natural killer cell chemotaxis	3/84	11/18866	1.37e-05	0.000197048	0.000142953	CCL4/CCL5/XCL1	3	GSE-NEO5
GO:0045066	regulatory T cell differentiation	4/84	35/18866	1.72e-05	0.000245777	0.000178304	IFNG/CTLA4/FOXP3/LAG3	4	GSE-NEO5
GO:0002688	regulation of leukocyte chemotaxis	6/84	124/18866	1.91e-05	0.000269839	0.00019576	CCL4/CCL5/CXCL13/XCL2/XCL1/RAC2	6	GSE-NEO5
GO:0071621	granulocyte chemotaxis	6/84	127/18866	2.19e-05	0.000306341	0.000222242	CCL4/CCL5/CXCL13/XCL2/XCL1/RAC2	6	GSE-NEO5
GO:0001819	positive regulation of cytokine production	10/84	447/18866	2.91e-05	0.000403891	0.000293012	IFNG/CD2/XCL1/LTB/CD3E/TIGIT/CRTAM/KIR2DL4/PTPN22/FOXP3	10	GSE-NEO5
GO:0045059	positive thymic T cell selection	3/84	14/18866	2.99e-05	0.000411802	0.00029875	CD3D/CD3E/CD3G	3	GSE-NEO5
GO:0050671	positive regulation of lymphocyte proliferation	6/84	136/18866	3.22e-05	0.000439445	0.000318804	CCL5/CORO1A/XCL1/CD3E/PTPN22/FOXP3	6	GSE-NEO5
GO:0032946	positive regulation of mononuclear cell proliferation	6/84	137/18866	3.36e-05	0.000454035	0.00032939	CCL5/CORO1A/XCL1/CD3E/PTPN22/FOXP3	6	GSE-NEO5
GO:0030101	natural killer cell activation	5/84	85/18866	3.85e-05	0.000516252	0.000374526	CD2/CORO1A/PRDM1/PTPN22/NCR1	5	GSE-NEO5
GO:0050856	regulation of T cell receptor signaling pathway	4/84	43/18866	3.95e-05	0.000525897	0.000381523	LCK/TRAT1/PTPN22/SH2D1A	4	GSE-NEO5
GO:0002687	positive regulation of leukocyte migration	6/84	142/18866	4.1e-05	0.00054143	0.000392792	CCL4/CCL5/CXCL13/XCL2/XCL1/RAC2	6	GSE-NEO5
GO:0001913	T cell mediated cytotoxicity	4/84	44/18866	4.33e-05	0.000562354	0.000407972	XCL1/PRF1/HLA-B/GZMM	4	GSE-NEO5
GO:2000404	regulation of T cell migration	4/84	44/18866	4.33e-05	0.000562354	0.000407972	CCL5/CXCL13/XCL2/XCL1	4	GSE-NEO5
GO:0002700	regulation of production of molecular mediator of immune response	6/84	144/18866	4.44e-05	0.000571276	0.000414445	XCL1/MZB1/KIR2DL4/CD96/PTPN22/FOXP3	6	GSE-NEO5
GO:0045581	negative regulation of T cell differentiation	4/84	46/18866	5.17e-05	0.00066061	0.000479254	CTLA4/RUNX3/FOXP3/LAG3	4	GSE-NEO5
GO:0002716	negative regulation of natural killer cell mediated immunity	3/84	17/18866	5.54e-05	0.000694968	0.000504179	HLA-B/KIR2DL4/CD96	3	GSE-NEO5
GO:0033631	cell-cell adhesion mediated by integrin	3/84	17/18866	5.54e-05	0.000694968	0.000504179	CCL5/CXCL13/CD3E	3	GSE-NEO5
GO:0070665	positive regulation of leukocyte proliferation	6/84	150/18866	5.58e-05	0.000694968	0.000504179	CCL5/CORO1A/XCL1/CD3E/PTPN22/FOXP3	6	GSE-NEO5
GO:0045582	positive regulation of T cell differentiation	5/84	92/18866	5.63e-05	0.000696345	0.000505179	IFNG/CD27/RUNX3/RHOH/FOXP3	5	GSE-NEO5
GO:0007162	negative regulation of cell adhesion	8/84	301/18866	5.83e-05	0.000715661	0.000519192	XCL1/CTLA4/TIGIT/CRTAM/RUNX3/PTPN22/FOXP3/LAG3	8	GSE-NEO5
GO:0097529	myeloid leukocyte migration	7/84	222/18866	5.97e-05	0.000727065	0.000527465	CCL4/CCL5/CXCL13/XCL2/XCL1/RAC2/RHOH	7	GSE-NEO5
GO:0035710	CD4-positive, alpha-beta T cell activation	5/84	97/18866	7.25e-05	0.000870475	0.000631505	IFNG/XCL1/BATF/RUNX3/FOXP3	5	GSE-NEO5
GO:0050920	regulation of chemotaxis	7/84	229/18866	7.26e-05	0.000870475	0.000631505	CCL4/CCL5/CXCL13/CXCR4/XCL2/XCL1/RAC2	7	GSE-NEO5
GO:0002544	chronic inflammatory response	3/84	20/18866	9.19e-05	0.00109384	0.000793546	CCL5/CXCL13/FOXP3	3	GSE-NEO5
GO:0007204	positive regulation of cytosolic calcium ion concentration	8/84	322/18866	9.33e-05	0.00110276	0.000800023	CXCL13/CXCR4/CD52/CORO1A/XCL1/CXCR3/CXCR6/LCK	8	GSE-NEO5
GO:0048525	negative regulation of viral process	5/84	104/18866	0.00010099	0.0011842	0.000859104	CCL4/CCL5/OASL/APOBEC3G/APOBEC3H	5	GSE-NEO5
GO:0032655	regulation of interleukin-12 production	4/84	55/18866	0.000104908	0.00120844	0.00087669	IFNG/LTB/HLA-B/TIGIT	4	GSE-NEO5
GO:0045620	negative regulation of lymphocyte differentiation	4/84	55/18866	0.000104908	0.00120844	0.00087669	CTLA4/RUNX3/FOXP3/LAG3	4	GSE-NEO5
GO:0045621	positive regulation of lymphocyte differentiation	5/84	105/18866	0.000105672	0.00120844	0.00087669	IFNG/CD27/RUNX3/RHOH/FOXP3	5	GSE-NEO5
GO:0033630	positive regulation of cell adhesion mediated by integrin	3/84	21/18866	0.000106874	0.00120844	0.00087669	CCL5/CXCL13/CD3E	3	GSE-NEO5
GO:0046641	positive regulation of alpha-beta T cell proliferation	3/84	21/18866	0.000106874	0.00120844	0.00087669	XCL1/CD3E/PTPN22	3	GSE-NEO5
GO:0070228	regulation of lymphocyte apoptotic process	4/84	56/18866	0.000112596	0.00126411	0.000917076	CCL5/CD27/CD3G/PDCD1	4	GSE-NEO5
GO:0032615	interleukin-12 production	4/84	57/18866	0.000120685	0.00134538	0.000976038	IFNG/LTB/HLA-B/TIGIT	4	GSE-NEO5
GO:0045061	thymic T cell selection	3/84	22/18866	0.000123352	0.0013655	0.000990628	CD3D/CD3E/CD3G	3	GSE-NEO5
GO:0045071	negative regulation of viral genome replication	4/84	61/18866	0.000157298	0.00172919	0.00125448	CCL5/OASL/APOBEC3G/APOBEC3H	4	GSE-NEO5
GO:0002719	negative regulation of cytokine production involved in immune response	3/84	24/18866	0.00016108	0.00174651	0.00126704	XCL1/CD96/FOXP3	3	GSE-NEO5
GO:0045954	positive regulation of natural killer cell mediated cytotoxicity	3/84	24/18866	0.00016108	0.00174651	0.00126704	CRTAM/SH2D1A/LAG3	3	GSE-NEO5
GO:0002287	alpha-beta T cell activation involved in immune response	4/84	63/18866	0.000178337	0.00189468	0.00137454	IFNG/BATF/EOMES/FOXP3	4	GSE-NEO5
GO:0002293	alpha-beta T cell differentiation involved in immune response	4/84	63/18866	0.000178337	0.00189468	0.00137454	IFNG/BATF/EOMES/FOXP3	4	GSE-NEO5
GO:2000514	regulation of CD4-positive, alpha-beta T cell activation	4/84	63/18866	0.000178337	0.00189468	0.00137454	IFNG/XCL1/RUNX3/FOXP3	4	GSE-NEO5
GO:0042130	negative regulation of T cell proliferation	4/84	64/18866	0.000189584	0.00197473	0.00143261	XCL1/CTLA4/CRTAM/FOXP3	4	GSE-NEO5
GO:0046637	regulation of alpha-beta T cell differentiation	4/84	64/18866	0.000189584	0.00197473	0.00143261	IFNG/PRDM1/RUNX3/FOXP3	4	GSE-NEO5
GO:0051480	regulation of cytosolic calcium ion concentration	8/84	357/18866	0.000189614	0.00197473	0.00143261	CXCL13/CXCR4/CD52/CORO1A/XCL1/CXCR3/CXCR6/LCK	8	GSE-NEO5
GO:0006874	cellular calcium ion homeostasis	9/84	456/18866	0.000192542	0.00199212	0.00144523	CCL5/CXCL13/CXCR4/CD52/CORO1A/XCL1/CXCR3/CXCR6/LCK	9	GSE-NEO5
GO:0032729	positive regulation of interferon-gamma production	4/84	65/18866	0.000201335	0.00206957	0.00150141	CD2/CD3E/CRTAM/PTPN22	4	GSE-NEO5
GO:0002548	monocyte chemotaxis	4/84	67/18866	0.000226398	0.00231218	0.00167742	CCL4/CCL5/XCL2/XCL1	4	GSE-NEO5
GO:0002698	negative regulation of immune effector process	5/84	124/18866	0.000230657	0.00234057	0.00169802	XCL1/HLA-B/KIR2DL4/CD96/FOXP3	5	GSE-NEO5
GO:0055074	calcium ion homeostasis	9/84	468/18866	0.000233459	0.00235392	0.0017077	CCL5/CXCL13/CXCR4/CD52/CORO1A/XCL1/CXCR3/CXCR6/LCK	9	GSE-NEO5
GO:0050864	regulation of B cell activation	6/84	195/18866	0.000235057	0.00235503	0.00170851	TRBC1/CD27/CTLA4/MZB1/TRBC2/FOXP3	6	GSE-NEO5
GO:0050854	regulation of antigen receptor-mediated signaling pathway	4/84	69/18866	0.000253632	0.00252515	0.00183192	LCK/TRAT1/PTPN22/SH2D1A	4	GSE-NEO5
GO:0019079	viral genome replication	5/84	127/18866	0.000257751	0.00255013	0.00185005	CCL5/OASL/APOBEC3G/CXCR6/APOBEC3H	5	GSE-NEO5
GO:0002292	T cell differentiation involved in immune response	4/84	71/18866	0.000283145	0.00278396	0.00201969	IFNG/BATF/EOMES/FOXP3	4	GSE-NEO5
GO:0070227	lymphocyte apoptotic process	4/84	73/18866	0.000315046	0.00307851	0.00223337	CCL5/CD27/CD3G/PDCD1	4	GSE-NEO5
GO:0072503	cellular divalent inorganic cation homeostasis	9/84	492/18866	0.000337181	0.00327458	0.00237562	CCL5/CXCL13/CXCR4/CD52/CORO1A/XCL1/CXCR3/CXCR6/LCK	9	GSE-NEO5
GO:0050853	B cell receptor signaling pathway	5/84	135/18866	0.000341877	0.00329994	0.00239401	TRBC1/CTLA4/TRBC2/LCK/PTPN22	5	GSE-NEO5
GO:2000515	negative regulation of CD4-positive, alpha-beta T cell activation	3/84	31/18866	0.000349781	0.00335578	0.00243452	XCL1/RUNX3/FOXP3	3	GSE-NEO5
GO:0033077	T cell differentiation in thymus	4/84	76/18866	0.000367617	0.00350565	0.00254325	CD3D/CD3E/CD3G/FOXP3	4	GSE-NEO5
GO:0071353	cellular response to interleukin-4	3/84	32/18866	0.000384729	0.00364686	0.00264569	CORO1A/XCL1/IL2RG	3	GSE-NEO5
GO:0043367	CD4-positive, alpha-beta T cell differentiation	4/84	78/18866	0.000405972	0.00382532	0.00277516	IFNG/BATF/RUNX3/FOXP3	4	GSE-NEO5
GO:0050792	regulation of viral process	6/84	217/18866	0.000416366	0.00390004	0.00282937	CCL4/CCL5/CXCR4/OASL/APOBEC3G/APOBEC3H	6	GSE-NEO5
GO:0046640	regulation of alpha-beta T cell proliferation	3/84	33/18866	0.000421846	0.00392813	0.00284974	XCL1/CD3E/PTPN22	3	GSE-NEO5
GO:0050672	negative regulation of lymphocyte proliferation	4/84	79/18866	0.000426184	0.00394531	0.00286221	XCL1/CTLA4/CRTAM/FOXP3	4	GSE-NEO5
GO:0002440	production of molecular mediator of immune response	7/84	306/18866	0.000429598	0.0039538	0.00286837	XCL1/BATF/MZB1/KIR2DL4/CD96/PTPN22/FOXP3	7	GSE-NEO5
GO:0032945	negative regulation of mononuclear cell proliferation	4/84	80/18866	0.000447104	0.00409113	0.002968	XCL1/CTLA4/CRTAM/FOXP3	4	GSE-NEO5
GO:0070232	regulation of T cell apoptotic process	3/84	34/18866	0.000461187	0.00419574	0.00304389	CCL5/CD27/PDCD1	3	GSE-NEO5
GO:0019722	calcium-mediated signaling	6/84	222/18866	0.000469752	0.00424924	0.0030827	CCL4/CXCR4/CD3E/CXCR3/CXCR6/TRAT1	6	GSE-NEO5
GO:0070670	response to interleukin-4	3/84	35/18866	0.000502808	0.00452241	0.00328088	CORO1A/XCL1/IL2RG	3	GSE-NEO5
GO:0002718	regulation of cytokine production involved in immune response	4/84	83/18866	0.000514257	0.00459059	0.00333034	XCL1/KIR2DL4/CD96/FOXP3	4	GSE-NEO5
GO:0008037	cell recognition	6/84	226/18866	0.000516187	0.00459059	0.00333034	CXCR4/TRBC1/PRF1/CRTAM/TRBC2/CD5	6	GSE-NEO5
GO:0016064	immunoglobulin mediated immune response	6/84	227/18866	0.000528336	0.00467238	0.00338968	TRBC1/CD27/XCL1/BATF/TRBC2/FOXP3	6	GSE-NEO5
GO:0002701	negative regulation of production of molecular mediator of immune response	3/84	36/18866	0.000546761	0.00475562	0.00345007	XCL1/CD96/FOXP3	3	GSE-NEO5
GO:0046633	alpha-beta T cell proliferation	3/84	36/18866	0.000546761	0.00475562	0.00345007	XCL1/CD3E/PTPN22	3	GSE-NEO5
GO:2000516	positive regulation of CD4-positive, alpha-beta T cell activation	3/84	36/18866	0.000546761	0.00475562	0.00345007	IFNG/XCL1/FOXP3	3	GSE-NEO5
GO:0019724	B cell mediated immunity	6/84	230/18866	0.000566125	0.00489713	0.00355273	TRBC1/CD27/XCL1/BATF/TRBC2/FOXP3	6	GSE-NEO5
GO:0043903	regulation of biological process involved in symbiotic interaction	6/84	231/18866	0.000579177	0.00498007	0.0036129	CCL4/CCL5/CXCR4/OASL/APOBEC3G/APOBEC3H	6	GSE-NEO5
GO:0070664	negative regulation of leukocyte proliferation	4/84	86/18866	0.000588296	0.00498007	0.0036129	XCL1/CTLA4/CRTAM/FOXP3	4	GSE-NEO5
GO:1903901	negative regulation of viral life cycle	4/84	86/18866	0.000588296	0.00498007	0.0036129	CCL5/OASL/APOBEC3G/APOBEC3H	4	GSE-NEO5
GO:2000106	regulation of leukocyte apoptotic process	4/84	86/18866	0.000588296	0.00498007	0.0036129	CCL5/CD27/CD3G/PDCD1	4	GSE-NEO5
GO:0032689	negative regulation of interferon-gamma production	3/84	38/18866	0.000641875	0.00537613	0.00390023	XCL1/CD96/FOXP3	3	GSE-NEO5
GO:0043029	T cell homeostasis	3/84	38/18866	0.000641875	0.00537613	0.00390023	CORO1A/SIT1/FOXP3	3	GSE-NEO5
GO:0042113	B cell activation	7/84	328/18866	0.000648853	0.00540597	0.00392187	TRBC1/CD27/BATF/CTLA4/MZB1/TRBC2/FOXP3	7	GSE-NEO5
GO:1902107	positive regulation of leukocyte differentiation	5/84	159/18866	0.000721134	0.00597672	0.00433594	IFNG/CD27/RUNX3/RHOH/FOXP3	5	GSE-NEO5
GO:0060333	interferon-gamma-mediated signaling pathway	4/84	91/18866	0.000728051	0.00600263	0.00435473	IFNG/HLA-DRB5/HLA-B/OASL	4	GSE-NEO5
GO:0046636	negative regulation of alpha-beta T cell activation	3/84	40/18866	0.000746942	0.00612647	0.00444458	XCL1/RUNX3/FOXP3	3	GSE-NEO5
GO:0002676	regulation of chronic inflammatory response	2/84	10/18866	0.000861314	0.00696487	0.00505282	CCL5/FOXP3	2	GSE-NEO5
GO:0070383	DNA cytosine deamination	2/84	10/18866	0.000861314	0.00696487	0.00505282	APOBEC3G/APOBEC3H	2	GSE-NEO5
GO:1902622	regulation of neutrophil migration	3/84	42/18866	0.00086236	0.00696487	0.00505282	XCL1/RAC2/RHOH	3	GSE-NEO5
GO:0050850	positive regulation of calcium-mediated signaling	3/84	43/18866	0.000924072	0.00739505	0.00536489	CCL4/CD3E/TRAT1	3	GSE-NEO5
GO:0071674	mononuclear cell migration	4/84	97/18866	0.000924965	0.00739505	0.00536489	CCL4/CCL5/XCL2/XCL1	4	GSE-NEO5
GO:0051607	defense response to virus	6/84	258/18866	0.00102936	0.00816138	0.00592085	IFNG/PRF1/OASL/APOBEC3G/APOBEC3H/PTPN22	6	GSE-NEO5
GO:0002702	positive regulation of production of molecular mediator of immune response	4/84	100/18866	0.00103628	0.00816138	0.00592085	XCL1/MZB1/KIR2DL4/PTPN22	4	GSE-NEO5
GO:0045069	regulation of viral genome replication	4/84	100/18866	0.00103628	0.00816138	0.00592085	CCL5/OASL/APOBEC3G/APOBEC3H	4	GSE-NEO5
GO:0051712	positive regulation of killing of cells of another organism	2/84	11/18866	0.00104967	0.00822592	0.00596767	IFNG/PRF1	2	GSE-NEO5
GO:0046638	positive regulation of alpha-beta T cell differentiation	3/84	47/18866	0.0011987	0.00930346	0.00674939	IFNG/RUNX3/FOXP3	3	GSE-NEO5
GO:0002367	cytokine production involved in immune response	4/84	104/18866	0.00119893	0.00930346	0.00674939	XCL1/KIR2DL4/CD96/FOXP3	4	GSE-NEO5
GO:1902106	negative regulation of leukocyte differentiation	4/84	105/18866	0.00124223	0.00942275	0.00683593	CTLA4/RUNX3/FOXP3/LAG3	4	GSE-NEO5
GO:0033673	negative regulation of kinase activity	6/84	268/18866	0.00125122	0.00942275	0.00683593	IFNG/DUSP2/DUSP4/GMFG/RHOH/PTPN22	6	GSE-NEO5
GO:0006216	cytidine catabolic process	2/84	12/18866	0.00125597	0.00942275	0.00683593	APOBEC3G/APOBEC3H	2	GSE-NEO5
GO:0009972	cytidine deamination	2/84	12/18866	0.00125597	0.00942275	0.00683593	APOBEC3G/APOBEC3H	2	GSE-NEO5
GO:0016554	cytidine to uridine editing	2/84	12/18866	0.00125597	0.00942275	0.00683593	APOBEC3G/APOBEC3H	2	GSE-NEO5
GO:0038110	interleukin-2-mediated signaling pathway	2/84	12/18866	0.00125597	0.00942275	0.00683593	IL2RB/IL2RG	2	GSE-NEO5
GO:0046087	cytidine metabolic process	2/84	12/18866	0.00125597	0.00942275	0.00683593	APOBEC3G/APOBEC3H	2	GSE-NEO5
GO:0033628	regulation of cell adhesion mediated by integrin	3/84	48/18866	0.00127453	0.00947217	0.00687179	CCL5/CXCL13/CD3E	3	GSE-NEO5
GO:0043370	regulation of CD4-positive, alpha-beta T cell differentiation	3/84	48/18866	0.00127453	0.00947217	0.00687179	IFNG/RUNX3/FOXP3	3	GSE-NEO5
GO:0070231	T cell apoptotic process	3/84	49/18866	0.00135331	0.0100107	0.00726247	CCL5/CD27/PDCD1	3	GSE-NEO5
GO:0071887	leukocyte apoptotic process	4/84	108/18866	0.00137868	0.0101509	0.00736419	CCL5/CD27/CD3G/PDCD1	4	GSE-NEO5
GO:0002286	T cell activation involved in immune response	4/84	109/18866	0.0014264	0.0104536	0.0075838	IFNG/BATF/EOMES/FOXP3	4	GSE-NEO5
GO:0002711	positive regulation of T cell mediated immunity	3/84	50/18866	0.00143509	0.0104689	0.00759488	XCL1/HLA-B/FOXP3	3	GSE-NEO5
GO:0006959	humoral immune response	7/84	377/18866	0.0014568	0.0105785	0.00767442	CXCL13/TRBC1/GNLY/IFNG/PDCD1/TRBC2/SH2D1A	7	GSE-NEO5
GO:0035723	interleukin-15-mediated signaling pathway	2/84	13/18866	0.00148004	0.0106014	0.00769099	IL2RB/IL2RG	2	GSE-NEO5
GO:0071350	cellular response to interleukin-15	2/84	13/18866	0.00148004	0.0106014	0.00769099	IL2RB/IL2RG	2	GSE-NEO5
GO:0071352	cellular response to interleukin-2	2/84	13/18866	0.00148004	0.0106014	0.00769099	IL2RB/IL2RG	2	GSE-NEO5
GO:0002285	lymphocyte activation involved in immune response	5/84	187/18866	0.00148706	0.0106037	0.00769265	IFNG/CORO1A/BATF/EOMES/FOXP3	5	GSE-NEO5
GO:0071622	regulation of granulocyte chemotaxis	3/84	52/18866	0.00160782	0.0114134	0.00828007	CCL5/XCL1/RAC2	3	GSE-NEO5
GO:1903555	regulation of tumor necrosis factor superfamily cytokine production	4/84	113/18866	0.00162882	0.0115108	0.00835077	IFNG/CD2/PTPN22/FOXP3	4	GSE-NEO5
GO:0043922	negative regulation by host of viral transcription	2/84	14/18866	0.00172173	0.0116474	0.00844987	CCL4/CCL5	2	GSE-NEO5
GO:0045006	DNA deamination	2/84	14/18866	0.00172173	0.0116474	0.00844987	APOBEC3G/APOBEC3H	2	GSE-NEO5
GO:0045591	positive regulation of regulatory T cell differentiation	2/84	14/18866	0.00172173	0.0116474	0.00844987	IFNG/FOXP3	2	GSE-NEO5
GO:0046007	negative regulation of activated T cell proliferation	2/84	14/18866	0.00172173	0.0116474	0.00844987	CRTAM/FOXP3	2	GSE-NEO5
GO:0046131	pyrimidine ribonucleoside metabolic process	2/84	14/18866	0.00172173	0.0116474	0.00844987	APOBEC3G/APOBEC3H	2	GSE-NEO5
GO:0046133	pyrimidine ribonucleoside catabolic process	2/84	14/18866	0.00172173	0.0116474	0.00844987	APOBEC3G/APOBEC3H	2	GSE-NEO5
GO:0051709	regulation of killing of cells of another organism	2/84	14/18866	0.00172173	0.0116474	0.00844987	IFNG/PRF1	2	GSE-NEO5
GO:0070234	positive regulation of T cell apoptotic process	2/84	14/18866	0.00172173	0.0116474	0.00844987	CCL5/PDCD1	2	GSE-NEO5
GO:0070669	response to interleukin-2	2/84	14/18866	0.00172173	0.0116474	0.00844987	IL2RB/IL2RG	2	GSE-NEO5
GO:0070672	response to interleukin-15	2/84	14/18866	0.00172173	0.0116474	0.00844987	IL2RB/IL2RG	2	GSE-NEO5
GO:0032623	interleukin-2 production	3/84	54/18866	0.00179304	0.0120782	0.0087624	XCL1/CD247/FOXP3	3	GSE-NEO5
GO:0001706	endoderm formation	3/84	55/18866	0.00189043	0.0126803	0.0091992	DUSP2/DUSP4/EOMES	3	GSE-NEO5
GO:0010959	regulation of metal ion transport	7/84	396/18866	0.00192636	0.0128668	0.00933447	CCL4/CCL5/CXCR4/IFNG/CORO1A/XCL1/FXYD2	7	GSE-NEO5
GO:0071706	tumor necrosis factor superfamily cytokine production	4/84	119/18866	0.00196871	0.0130655	0.00947866	IFNG/CD2/PTPN22/FOXP3	4	GSE-NEO5
GO:0043374	CD8-positive, alpha-beta T cell differentiation	2/84	15/18866	0.00198087	0.0130655	0.00947866	RUNX3/EOMES	2	GSE-NEO5
GO:0050862	positive regulation of T cell receptor signaling pathway	2/84	15/18866	0.00198087	0.0130655	0.00947866	LCK/TRAT1	2	GSE-NEO5
GO:0051348	negative regulation of transferase activity	6/84	296/18866	0.0020695	0.0135934	0.00986165	IFNG/DUSP2/DUSP4/GMFG/RHOH/PTPN22	6	GSE-NEO5
GO:0071356	cellular response to tumor necrosis factor	6/84	297/18866	0.00210476	0.0137679	0.00998824	CCL4/CCL5/XCL2/CD27/XCL1/LTB	6	GSE-NEO5
GO:1903708	positive regulation of hemopoiesis	5/84	204/18866	0.00217637	0.0141778	0.0102856	IFNG/CD27/RUNX3/RHOH/FOXP3	5	GSE-NEO5
GO:0045869	negative regulation of single stranded viral RNA replication via double stranded DNA intermediate	2/84	16/18866	0.00225732	0.0145851	0.0105811	APOBEC3G/APOBEC3H	2	GSE-NEO5
GO:0045953	negative regulation of natural killer cell mediated cytotoxicity	2/84	16/18866	0.00225732	0.0145851	0.0105811	HLA-B/KIR2DL4	2	GSE-NEO5
GO:0006911	phagocytosis, engulfment	4/84	126/18866	0.00242389	0.0155527	0.0112831	TRBC1/TRBC2/RAC2/RHOH	4	GSE-NEO5
GO:0032653	regulation of interleukin-10 production	3/84	60/18866	0.00242674	0.0155527	0.0112831	XCL1/TIGIT/FOXP3	3	GSE-NEO5
GO:0070372	regulation of ERK1 and ERK2 cascade	6/84	306/18866	0.00244299	0.0155937	0.0113128	CCL4/CCL5/DUSP4/XCL2/XCL1/PTPN22	6	GSE-NEO5
GO:0002381	immunoglobulin production involved in immunoglobulin-mediated immune response	3/84	61/18866	0.00254412	0.0161741	0.0117338	XCL1/BATF/FOXP3	3	GSE-NEO5
GO:0045089	positive regulation of innate immune response	5/84	213/18866	0.00262364	0.0166129	0.0120522	CCL5/CRTAM/KIR2DL4/SH2D1A/LAG3	5	GSE-NEO5
GO:0002260	lymphocyte homeostasis	3/84	62/18866	0.00266496	0.0166745	0.0120968	CORO1A/SIT1/FOXP3	3	GSE-NEO5
GO:0002294	CD4-positive, alpha-beta T cell differentiation involved in immune response	3/84	62/18866	0.00266496	0.0166745	0.0120968	IFNG/BATF/FOXP3	3	GSE-NEO5
GO:0045824	negative regulation of innate immune response	3/84	62/18866	0.00266496	0.0166745	0.0120968	HLA-B/KIR2DL4/CD96	3	GSE-NEO5
GO:0070374	positive regulation of ERK1 and ERK2 cascade	5/84	215/18866	0.00273147	0.0170233	0.0123499	CCL4/CCL5/XCL2/XCL1/PTPN22	5	GSE-NEO5
GO:0032613	interleukin-10 production	3/84	63/18866	0.00278929	0.0173155	0.0125619	XCL1/TIGIT/FOXP3	3	GSE-NEO5
GO:0043652	engulfment of apoptotic cell	2/84	18/18866	0.00286151	0.0176256	0.0127868	RAC2/RHOH	2	GSE-NEO5
GO:0070230	positive regulation of lymphocyte apoptotic process	2/84	18/18866	0.00286151	0.0176256	0.0127868	CCL5/PDCD1	2	GSE-NEO5
GO:0007163	establishment or maintenance of cell polarity	5/84	220/18866	0.00301505	0.0184993	0.0134207	CCL4/CD3G/CRTAM/RAC2/RHOH	5	GSE-NEO5
GO:0031640	killing of cells of another organism	3/84	65/18866	0.00304856	0.0185611	0.0134656	GNLY/IFNG/PRF1	3	GSE-NEO5
GO:0034612	response to tumor necrosis factor	6/84	320/18866	0.00304857	0.0185611	0.0134656	CCL4/CCL5/XCL2/CD27/XCL1/LTB	6	GSE-NEO5
GO:0099024	plasma membrane invagination	4/84	135/18866	0.0031093	0.0188583	0.0136812	TRBC1/TRBC2/RAC2/RHOH	4	GSE-NEO5
GO:0002710	negative regulation of T cell mediated immunity	2/84	19/18866	0.00318894	0.0189778	0.0137678	XCL1/FOXP3	2	GSE-NEO5
GO:0043373	CD4-positive, alpha-beta T cell lineage commitment	2/84	19/18866	0.00318894	0.0189778	0.0137678	BATF/FOXP3	2	GSE-NEO5
GO:0045091	regulation of single stranded viral RNA replication via double stranded DNA intermediate	2/84	19/18866	0.00318894	0.0189778	0.0137678	APOBEC3G/APOBEC3H	2	GSE-NEO5
GO:0048245	eosinophil chemotaxis	2/84	19/18866	0.00318894	0.0189778	0.0137678	CCL4/CCL5	2	GSE-NEO5
GO:0070233	negative regulation of T cell apoptotic process	2/84	19/18866	0.00318894	0.0189778	0.0137678	CCL5/CD27	2	GSE-NEO5
GO:0070371	ERK1 and ERK2 cascade	6/84	325/18866	0.00329	0.0195059	0.014151	CCL4/CCL5/DUSP4/XCL2/XCL1/PTPN22	6	GSE-NEO5
GO:0002637	regulation of immunoglobulin production	3/84	68/18866	0.00346444	0.0203874	0.0147905	XCL1/MZB1/FOXP3	3	GSE-NEO5
GO:0050766	positive regulation of phagocytosis	3/84	68/18866	0.00346444	0.0203874	0.0147905	IFNG/IL2RB/IL2RG	3	GSE-NEO5
GO:0001911	negative regulation of leukocyte mediated cytotoxicity	2/84	20/18866	0.00353305	0.0204865	0.0148624	HLA-B/KIR2DL4	2	GSE-NEO5
GO:0002418	immune response to tumor cell	2/84	20/18866	0.00353305	0.0204865	0.0148624	PRF1/CRTAM	2	GSE-NEO5
GO:0039692	single stranded viral RNA replication via double stranded DNA intermediate	2/84	20/18866	0.00353305	0.0204865	0.0148624	APOBEC3G/APOBEC3H	2	GSE-NEO5
GO:0071636	positive regulation of transforming growth factor beta production	2/84	20/18866	0.00353305	0.0204865	0.0148624	XCL1/FOXP3	2	GSE-NEO5
GO:0010324	membrane invagination	4/84	143/18866	0.0038206	0.022073	0.0160133	TRBC1/TRBC2/RAC2/RHOH	4	GSE-NEO5
GO:0002363	alpha-beta T cell lineage commitment	2/84	21/18866	0.0038937	0.0222517	0.016143	BATF/FOXP3	2	GSE-NEO5
GO:0016553	base conversion or substitution editing	2/84	21/18866	0.0038937	0.0222517	0.016143	APOBEC3G/APOBEC3H	2	GSE-NEO5
GO:0043371	negative regulation of CD4-positive, alpha-beta T cell differentiation	2/84	21/18866	0.0038937	0.0222517	0.016143	RUNX3/FOXP3	2	GSE-NEO5
GO:0033627	cell adhesion mediated by integrin	3/84	71/18866	0.00391343	0.022284	0.0161664	CCL5/CXCL13/CD3E	3	GSE-NEO5
GO:0019058	viral life cycle	6/84	341/18866	0.00415922	0.0235987	0.0171202	CCL5/CXCR4/OASL/APOBEC3G/CXCR6/APOBEC3H	6	GSE-NEO5
GO:0002709	regulation of T cell mediated immunity	3/84	73/18866	0.00423154	0.0237213	0.0172091	XCL1/HLA-B/FOXP3	3	GSE-NEO5
GO:0032069	regulation of nuclease activity	2/84	22/18866	0.00427074	0.0237213	0.0172091	GZMA/OASL	2	GSE-NEO5
GO:0032700	negative regulation of interleukin-17 production	2/84	22/18866	0.00427074	0.0237213	0.0172091	IFNG/FOXP3	2	GSE-NEO5
GO:0035970	peptidyl-threonine dephosphorylation	2/84	22/18866	0.00427074	0.0237213	0.0172091	DUSP2/DUSP4	2	GSE-NEO5
GO:0042454	ribonucleoside catabolic process	2/84	22/18866	0.00427074	0.0237213	0.0172091	APOBEC3G/APOBEC3H	2	GSE-NEO5
GO:0043369	CD4-positive or CD8-positive, alpha-beta T cell lineage commitment	2/84	22/18866	0.00427074	0.0237213	0.0172091	BATF/FOXP3	2	GSE-NEO5
GO:0032703	negative regulation of interleukin-2 production	2/84	23/18866	0.00466401	0.0255472	0.0185337	XCL1/FOXP3	2	GSE-NEO5
GO:0046135	pyrimidine nucleoside catabolic process	2/84	23/18866	0.00466401	0.0255472	0.0185337	APOBEC3G/APOBEC3H	2	GSE-NEO5
GO:0050860	negative regulation of T cell receptor signaling pathway	2/84	23/18866	0.00466401	0.0255472	0.0185337	PTPN22/SH2D1A	2	GSE-NEO5
GO:0072677	eosinophil migration	2/84	23/18866	0.00466401	0.0255472	0.0185337	CCL4/CCL5	2	GSE-NEO5
GO:0006469	negative regulation of protein kinase activity	5/84	246/18866	0.00484258	0.0264338	0.019177	IFNG/DUSP2/DUSP4/GMFG/PTPN22	5	GSE-NEO5
GO:0002407	dendritic cell chemotaxis	2/84	24/18866	0.00507337	0.0271322	0.0196837	CCL5/CXCR4	2	GSE-NEO5
GO:0010528	regulation of transposition	2/84	24/18866	0.00507337	0.0271322	0.0196837	APOBEC3G/APOBEC3H	2	GSE-NEO5
GO:0010529	negative regulation of transposition	2/84	24/18866	0.00507337	0.0271322	0.0196837	APOBEC3G/APOBEC3H	2	GSE-NEO5
GO:0031342	negative regulation of cell killing	2/84	24/18866	0.00507337	0.0271322	0.0196837	HLA-B/KIR2DL4	2	GSE-NEO5
GO:0032753	positive regulation of interleukin-4 production	2/84	24/18866	0.00507337	0.0271322	0.0196837	CD3E/FOXP3	2	GSE-NEO5
GO:0033622	integrin activation	2/84	24/18866	0.00507337	0.0271322	0.0196837	CXCL13/MZB1	2	GSE-NEO5
GO:0002833	positive regulation of response to biotic stimulus	5/84	251/18866	0.00526813	0.0279455	0.0202736	CCL5/CRTAM/KIR2DL4/SH2D1A/LAG3	5	GSE-NEO5
GO:0007492	endoderm development	3/84	79/18866	0.00527839	0.0279455	0.0202736	DUSP2/DUSP4/EOMES	3	GSE-NEO5
GO:0043407	negative regulation of MAP kinase activity	3/84	79/18866	0.00527839	0.0279455	0.0202736	DUSP2/DUSP4/PTPN22	3	GSE-NEO5
GO:1903900	regulation of viral life cycle	4/84	157/18866	0.00531734	0.0280579	0.0203552	CCL5/OASL/APOBEC3G/APOBEC3H	4	GSE-NEO5
GO:0001818	negative regulation of cytokine production	6/84	360/18866	0.00540029	0.0284009	0.020604	IFNG/XCL1/TIGIT/CD96/PTPN22/FOXP3	6	GSE-NEO5
GO:1903707	negative regulation of hemopoiesis	4/84	158/18866	0.00543725	0.0284457	0.0206365	CTLA4/RUNX3/FOXP3/LAG3	4	GSE-NEO5
GO:0051924	regulation of calcium ion transport	5/84	253/18866	0.00544554	0.0284457	0.0206365	CCL4/CCL5/CXCR4/CORO1A/XCL1	5	GSE-NEO5
GO:0021895	cerebral cortex neuron differentiation	2/84	25/18866	0.00549866	0.0284457	0.0206365	ASCL1/EOMES	2	GSE-NEO5
GO:0046639	negative regulation of alpha-beta T cell differentiation	2/84	25/18866	0.00549866	0.0284457	0.0206365	RUNX3/FOXP3	2	GSE-NEO5
GO:0050857	positive regulation of antigen receptor-mediated signaling pathway	2/84	25/18866	0.00549866	0.0284457	0.0206365	LCK/TRAT1	2	GSE-NEO5
GO:0032675	regulation of interleukin-6 production	4/84	159/18866	0.00555896	0.0286639	0.0207949	IFNG/HLA-B/PTPN22/FOXP3	4	GSE-NEO5
GO:0002347	response to tumor cell	2/84	26/18866	0.00593975	0.0302335	0.0219336	PRF1/CRTAM	2	GSE-NEO5
GO:0042832	defense response to protozoan	2/84	26/18866	0.00593975	0.0302335	0.0219336	BATF/GBP4	2	GSE-NEO5
GO:0060706	cell differentiation involved in embryonic placenta development	2/84	26/18866	0.00593975	0.0302335	0.0219336	PRDM1/EOMES	2	GSE-NEO5
GO:0090023	positive regulation of neutrophil chemotaxis	2/84	26/18866	0.00593975	0.0302335	0.0219336	XCL1/RAC2	2	GSE-NEO5
GO:0001562	response to protozoan	2/84	27/18866	0.00639649	0.0322473	0.0233945	BATF/GBP4	2	GSE-NEO5
GO:0032897	negative regulation of viral transcription	2/84	27/18866	0.00639649	0.0322473	0.0233945	CCL4/CCL5	2	GSE-NEO5
GO:0072539	T-helper 17 cell differentiation	2/84	27/18866	0.00639649	0.0322473	0.0233945	BATF/FOXP3	2	GSE-NEO5
GO:0001776	leukocyte homeostasis	3/84	86/18866	0.00668067	0.033573	0.0243562	CORO1A/SIT1/FOXP3	3	GSE-NEO5
GO:0001916	positive regulation of T cell mediated cytotoxicity	2/84	28/18866	0.00686873	0.0341924	0.0248056	XCL1/HLA-B	2	GSE-NEO5
GO:0002360	T cell lineage commitment	2/84	28/18866	0.00686873	0.0341924	0.0248056	BATF/FOXP3	2	GSE-NEO5
GO:0080111	DNA demethylation	2/84	28/18866	0.00686873	0.0341924	0.0248056	APOBEC3G/APOBEC3H	2	GSE-NEO5
GO:0032635	interleukin-6 production	4/84	170/18866	0.00701975	0.0347283	0.0251944	IFNG/HLA-B/PTPN22/FOXP3	4	GSE-NEO5
GO:0031348	negative regulation of defense response	5/84	269/18866	0.00702025	0.0347283	0.0251944	CST7/HLA-B/KIR2DL4/CD96/FOXP3	5	GSE-NEO5
GO:0001773	myeloid dendritic cell activation	2/84	29/18866	0.00735632	0.035721	0.0259146	CD2/BATF	2	GSE-NEO5
GO:0002230	positive regulation of defense response to virus by host	2/84	29/18866	0.00735632	0.035721	0.0259146	APOBEC3G/PTPN22	2	GSE-NEO5
GO:0032196	transposition	2/84	29/18866	0.00735632	0.035721	0.0259146	APOBEC3G/APOBEC3H	2	GSE-NEO5
GO:0036336	dendritic cell migration	2/84	29/18866	0.00735632	0.035721	0.0259146	CCL5/CXCR4	2	GSE-NEO5
GO:0071624	positive regulation of granulocyte chemotaxis	2/84	29/18866	0.00735632	0.035721	0.0259146	XCL1/RAC2	2	GSE-NEO5
GO:2000108	positive regulation of leukocyte apoptotic process	2/84	29/18866	0.00735632	0.035721	0.0259146	CCL5/PDCD1	2	GSE-NEO5
GO:0031349	positive regulation of defense response	6/84	385/18866	0.00742283	0.0359338	0.0260689	CCL5/IFNG/CRTAM/KIR2DL4/SH2D1A/LAG3	6	GSE-NEO5
GO:0043372	positive regulation of CD4-positive, alpha-beta T cell differentiation	2/84	30/18866	0.00785913	0.0378146	0.0274334	IFNG/FOXP3	2	GSE-NEO5
GO:0051125	regulation of actin nucleation	2/84	30/18866	0.00785913	0.0378146	0.0274334	CORO1A/GMFG	2	GSE-NEO5
GO:0043491	protein kinase B signaling	5/84	278/18866	0.00803387	0.0384218	0.0278739	CCL5/RAC2/ICOS/LCK/TRAT1	5	GSE-NEO5
GO:0045165	cell fate commitment	5/84	278/18866	0.00803387	0.0384218	0.0278739	BATF/PRDM1/ASCL1/EOMES/FOXP3	5	GSE-NEO5
GO:0051897	positive regulation of protein kinase B signaling	4/84	178/18866	0.00822839	0.0392335	0.0284628	RAC2/ICOS/LCK/TRAT1	4	GSE-NEO5
GO:0008045	motor neuron axon guidance	2/84	31/18866	0.00837702	0.0393496	0.028547	RAC2/RHOH	2	GSE-NEO5
GO:0050858	negative regulation of antigen receptor-mediated signaling pathway	2/84	31/18866	0.00837702	0.0393496	0.028547	PTPN22/SH2D1A	2	GSE-NEO5
GO:0070229	negative regulation of lymphocyte apoptotic process	2/84	31/18866	0.00837702	0.0393496	0.028547	CCL5/CD27	2	GSE-NEO5
GO:0072538	T-helper 17 type immune response	2/84	31/18866	0.00837702	0.0393496	0.028547	BATF/FOXP3	2	GSE-NEO5
GO:1902624	positive regulation of neutrophil migration	2/84	31/18866	0.00837702	0.0393496	0.028547	XCL1/RAC2	2	GSE-NEO5
GO:0002724	regulation of T cell cytokine production	2/84	32/18866	0.00890984	0.0413615	0.0300066	XCL1/FOXP3	2	GSE-NEO5
GO:0009164	nucleoside catabolic process	2/84	32/18866	0.00890984	0.0413615	0.0300066	APOBEC3G/APOBEC3H	2	GSE-NEO5
GO:0032673	regulation of interleukin-4 production	2/84	32/18866	0.00890984	0.0413615	0.0300066	CD3E/FOXP3	2	GSE-NEO5
GO:0050869	negative regulation of B cell activation	2/84	32/18866	0.00890984	0.0413615	0.0300066	CTLA4/FOXP3	2	GSE-NEO5
GO:0071347	cellular response to interleukin-1	4/84	183/18866	0.00904912	0.0418853	0.0303866	CCL4/CCL5/XCL2/XCL1	4	GSE-NEO5
GO:0050764	regulation of phagocytosis	3/84	97/18866	0.0092945	0.0428956	0.0311195	IFNG/IL2RB/IL2RG	3	GSE-NEO5
GO:0090022	regulation of neutrophil chemotaxis	2/84	33/18866	0.00945745	0.0435208	0.0315731	XCL1/RAC2	2	GSE-NEO5
GO:0002832	negative regulation of response to biotic stimulus	3/84	98/18866	0.00955766	0.0438544	0.0318151	HLA-B/KIR2DL4/CD96	3	GSE-NEO5
GO:0032814	regulation of natural killer cell activation	2/84	34/18866	0.0100197	0.0457096	0.033161	PRDM1/PTPN22	2	GSE-NEO5
GO:0035510	DNA dealkylation	2/84	34/18866	0.0100197	0.0457096	0.033161	APOBEC3G/APOBEC3H	2	GSE-NEO5
GO:0050848	regulation of calcium-mediated signaling	3/84	100/18866	0.010097	0.0459296	0.0333206	CCL4/CD3E/TRAT1	3	GSE-NEO5
GO:0001914	regulation of T cell mediated cytotoxicity	2/84	35/18866	0.0105965	0.0476542	0.0345717	XCL1/HLA-B	2	GSE-NEO5
GO:0032633	interleukin-4 production	2/84	35/18866	0.0105965	0.0476542	0.0345717	CD3E/FOXP3	2	GSE-NEO5
GO:0032735	positive regulation of interleukin-12 production	2/84	35/18866	0.0105965	0.0476542	0.0345717	IFNG/LTB	2	GSE-NEO5
GO:0039694	viral RNA genome replication	2/84	35/18866	0.0105965	0.0476542	0.0345717	APOBEC3G/APOBEC3H	2	GSE-NEO5
GO:0035335	peptidyl-tyrosine dephosphorylation	3/84	103/18866	0.0109386	0.0490532	0.0355867	DUSP2/DUSP4/PTPN22	3	GSE-NEO5
GO:0006213	pyrimidine nucleoside metabolic process	2/84	36/18866	0.0111877	0.0497474	0.0360903	APOBEC3G/APOBEC3H	2	GSE-NEO5
GO:0009595	detection of biotic stimulus	2/84	36/18866	0.0111877	0.0497474	0.0360903	HLA-B/CRTAM	2	GSE-NEO5
GO:0071634	regulation of transforming growth factor beta production	2/84	36/18866	0.0111877	0.0497474	0.0360903	XCL1/FOXP3	2	GSE-NEO5
GO:0000082	G1/S transition of mitotic cell cycle	20/193	287/18866	1.64e-11	5.32e-08	4.16e-08	INHBA/PLK2/SOX4/CDK6/TYMS/RPS27L/WEE1/E2F1/MDM2/CUL4B/CDC6/POLE3/PCNA/MCM7/MCM5/EIF4EBP1/ORC6/MCM4/E2F7/MCM6	20	GSE-NEO6
GO:0044843	cell cycle G1/S phase transition	20/193	310/18866	6.57e-11	1.07e-07	8.35e-08	INHBA/PLK2/SOX4/CDK6/TYMS/RPS27L/WEE1/E2F1/MDM2/CUL4B/CDC6/POLE3/PCNA/MCM7/MCM5/EIF4EBP1/ORC6/MCM4/E2F7/MCM6	20	GSE-NEO6
GO:0030199	collagen fibril organization	9/193	55/18866	4.31e-09	4.67e-06	3.65e-06	COL5A1/SCX/COL5A2/COL1A1/PXDN/LOXL1/COL5A3/ANXA2/TGFB2	9	GSE-NEO6
GO:0060485	mesenchyme development	17/193	290/18866	8.03e-09	6.52e-06	5.1e-06	EDN1/SCX/SOX9/SOX11/COL1A1/HMGA2/WNT2/BASP1/HDAC2/MDM2/GLIPR2/RFLNB/PTK7/LAMA5/SEMA3A/TGFB2/HIF1A	17	GSE-NEO6
GO:0030198	extracellular matrix organization	19/193	395/18866	2.56e-08	1.43e-05	1.12e-05	MMP7/COL5A1/COL4A1/COL4A2/SCX/COL18A1/TGFBI/COL5A2/SOX9/COL1A1/PXDN/ADAMTS5/LOXL1/LAMA5/GAS6/FSCN1/COL5A3/ANXA2/TGFB2	19	GSE-NEO6
GO:0043062	extracellular structure organization	19/193	396/18866	2.66e-08	1.43e-05	1.12e-05	MMP7/COL5A1/COL4A1/COL4A2/SCX/COL18A1/TGFBI/COL5A2/SOX9/COL1A1/PXDN/ADAMTS5/LOXL1/LAMA5/GAS6/FSCN1/COL5A3/ANXA2/TGFB2	19	GSE-NEO6
GO:0048608	reproductive structure development	20/193	443/18866	3.09e-08	1.43e-05	1.12e-05	INHBA/MME/SCX/LIF/SOX9/LHX1/AXL/MGST1/WNT2/BASP1/VASH2/FLNA/TFAP2C/SMARCC1/FKBP4/SEMA3A/E2F7/SDC1/TGFB2/HIF1A	20	GSE-NEO6
GO:0061458	reproductive system development	20/193	447/18866	3.58e-08	1.45e-05	1.14e-05	INHBA/MME/SCX/LIF/SOX9/LHX1/AXL/MGST1/WNT2/BASP1/VASH2/FLNA/TFAP2C/SMARCC1/FKBP4/SEMA3A/E2F7/SDC1/TGFB2/HIF1A	20	GSE-NEO6
GO:0000075	cell cycle checkpoint signaling	14/193	219/18866	6.01e-08	2.17e-05	1.7e-05	PLK2/SOX4/SOX11/HMGA2/RPS27L/WEE1/E2F1/CLSPN/MDM2/CDC6/DTL/PCNA/E2F7/CHEK1	14	GSE-NEO6
GO:0000727	double-strand break repair via break-induced replication	5/193	12/18866	7.95e-08	2.58e-05	2.02e-05	MCM7/MCM5/MCM4/GINS2/MCM6	5	GSE-NEO6
GO:0031570	DNA integrity checkpoint signaling	12/193	161/18866	1.03e-07	3.03e-05	2.37e-05	PLK2/SOX4/HMGA2/RPS27L/E2F1/CLSPN/MDM2/CDC6/DTL/PCNA/E2F7/CHEK1	12	GSE-NEO6
GO:0006270	DNA replication initiation	7/193	39/18866	1.23e-07	3.17e-05	2.48e-05	CDC6/POLE3/MCM7/MCM5/ORC6/MCM4/MCM6	7	GSE-NEO6
GO:1901988	negative regulation of cell cycle phase transition	15/193	270/18866	1.27e-07	3.17e-05	2.48e-05	PLK2/SOX4/CDK6/HMGA2/RPS27L/WEE1/E2F1/CLSPN/MDM2/CDC6/DTL/PCNA/E2F7/PSMA4/CHEK1	15	GSE-NEO6
GO:0044774	mitotic DNA integrity checkpoint signaling	10/193	108/18866	1.62e-07	3.75e-05	2.93e-05	PLK2/SOX4/HMGA2/RPS27L/E2F1/CLSPN/MDM2/CDC6/PCNA/E2F7	10	GSE-NEO6
GO:0000077	DNA damage checkpoint signaling	11/193	151/18866	4.46e-07	9.06e-05	7.09e-05	PLK2/SOX4/HMGA2/RPS27L/E2F1/CLSPN/MDM2/DTL/PCNA/E2F7/CHEK1	11	GSE-NEO6
GO:0016331	morphogenesis of embryonic epithelium	11/193	151/18866	4.46e-07	9.06e-05	7.09e-05	CTHRC1/SOX4/SOX9/SOX11/WNT2/PTK7/LAMA5/SDC4/ALDH1A3/TGFB2/HIF1A	11	GSE-NEO6
GO:0048762	mesenchymal cell differentiation	13/193	229/18866	7.05e-07	0.000134706	0.000105375	EDN1/SOX9/SOX11/COL1A1/HMGA2/WNT2/HDAC2/GLIPR2/RFLNB/LAMA5/SEMA3A/TGFB2/HIF1A	13	GSE-NEO6
GO:0048146	positive regulation of fibroblast proliferation	7/193	51/18866	8.32e-07	0.00013976	0.000109329	CDK6/WNT2/PDGFC/E2F1/CDC6/GAS6/ANXA2	7	GSE-NEO6
GO:0006260	DNA replication	14/193	273/18866	8.86e-07	0.00013976	0.000109329	CLSPN/CDC6/SET/DTL/POLE3/PCNA/MCM7/MCM5/ORC6/MCM4/E2F7/GINS2/MCM6/CHEK1	14	GSE-NEO6
GO:0010948	negative regulation of cell cycle process	16/193	359/18866	9.36e-07	0.00013976	0.000109329	PLK2/LIF/SOX4/CDK6/HMGA2/RPS27L/WEE1/E2F1/CLSPN/MDM2/CDC6/DTL/PCNA/E2F7/PSMA4/CHEK1	16	GSE-NEO6
GO:0044773	mitotic DNA damage checkpoint signaling	9/193	101/18866	9.45e-07	0.00013976	0.000109329	PLK2/SOX4/HMGA2/RPS27L/E2F1/CLSPN/MDM2/PCNA/E2F7	9	GSE-NEO6
GO:0048568	embryonic organ development	18/193	451/18866	9.47e-07	0.00013976	0.000109329	EDN1/TUBB2B/CTHRC1/LIF/SOX9/LHX1/SOX11/NES/WNT2/PDGFC/VASH2/PTK7/LRIG3/HOXA3/E2F7/ALDH1A3/TGFB2/HIF1A	18	GSE-NEO6
GO:0006271	DNA strand elongation involved in DNA replication	5/193	19/18866	1.1e-06	0.000155128	0.000121351	POLE3/PCNA/MCM7/MCM4/GINS2	5	GSE-NEO6
GO:0007093	mitotic cell cycle checkpoint signaling	11/193	166/18866	1.15e-06	0.000155128	0.000121351	PLK2/SOX4/HMGA2/RPS27L/WEE1/E2F1/CLSPN/MDM2/CDC6/PCNA/E2F7	11	GSE-NEO6
GO:0001655	urogenital system development	15/193	330/18866	1.62e-06	0.000210978	0.00016504	COL4A1/MME/CD24/LIF/SOX4/SOX9/LHX1/SOX11/BASP1/LAMA5/SMARCC1/FKBP4/SDC4/SDC1/TGFB2	15	GSE-NEO6
GO:1901991	negative regulation of mitotic cell cycle phase transition	13/193	251/18866	1.97e-06	0.000246137	0.000192543	PLK2/SOX4/CDK6/HMGA2/RPS27L/WEE1/E2F1/CLSPN/MDM2/CDC6/PCNA/E2F7/PSMA4	13	GSE-NEO6
GO:0048145	regulation of fibroblast proliferation	8/193	83/18866	2.12e-06	0.000255473	0.000199847	CDK6/WNT2/PDGFC/E2F1/CDC6/GAS6/PAWR/ANXA2	8	GSE-NEO6
GO:0048144	fibroblast proliferation	8/193	84/18866	2.33e-06	0.000269919	0.000211147	CDK6/WNT2/PDGFC/E2F1/CDC6/GAS6/PAWR/ANXA2	8	GSE-NEO6
GO:0110110	positive regulation of animal organ morphogenesis	8/193	85/18866	2.55e-06	0.000285192	0.000223095	EDN1/LIF/SOX9/ODAPH/LHX1/WNT2/BASP1/TGFB2	8	GSE-NEO6
GO:0030900	forebrain development	16/193	391/18866	2.84e-06	0.000306949	0.000240114	INHBA/OXTR/FABP7/LHX1/CDK6/AXL/CDH2/CNTNAP2/E2F1/FLNA/IGF2BP1/DCLK1/SEMA3A/ALDH1A3/ZSWIM6/HIF1A	16	GSE-NEO6
GO:2000045	regulation of G1/S transition of mitotic cell cycle	11/193	185/18866	3.31e-06	0.000346382	0.000270961	PLK2/SOX4/CDK6/RPS27L/WEE1/E2F1/MDM2/CUL4B/CDC6/PCNA/E2F7	11	GSE-NEO6
GO:0006261	DNA-templated DNA replication	10/193	151/18866	3.57e-06	0.000352777	0.000275964	CDC6/POLE3/PCNA/MCM7/MCM5/ORC6/MCM4/E2F7/GINS2/MCM6	10	GSE-NEO6
GO:0031571	mitotic G1 DNA damage checkpoint signaling	7/193	63/18866	3.59e-06	0.000352777	0.000275964	PLK2/SOX4/RPS27L/E2F1/MDM2/PCNA/E2F7	7	GSE-NEO6
GO:0044819	mitotic G1/S transition checkpoint signaling	7/193	64/18866	3.99e-06	0.000381151	0.00029816	PLK2/SOX4/RPS27L/E2F1/MDM2/PCNA/E2F7	7	GSE-NEO6
GO:0090596	sensory organ morphogenesis	13/193	269/18866	4.22e-06	0.000391645	0.000306369	COL5A1/EDN1/CTHRC1/COL5A2/SOX9/LHX1/SOX11/WNT2/HDAC2/PTK7/LRIG3/ALDH1A3/HIF1A	13	GSE-NEO6
GO:0044786	cell cycle DNA replication	7/193	65/18866	4.43e-06	0.000399959	0.000312873	POLE3/PCNA/MCM7/MCM5/MCM4/E2F7/MCM6	7	GSE-NEO6
GO:0022616	DNA strand elongation	5/193	26/18866	5.88e-06	0.000503642	0.000393979	POLE3/PCNA/MCM7/MCM4/GINS2	5	GSE-NEO6
GO:2000134	negative regulation of G1/S transition of mitotic cell cycle	9/193	126/18866	5.99e-06	0.000503642	0.000393979	PLK2/SOX4/CDK6/RPS27L/WEE1/E2F1/MDM2/PCNA/E2F7	9	GSE-NEO6
GO:0051216	cartilage development	11/193	197/18866	6.05e-06	0.000503642	0.000393979	EDN1/SCX/TGFBI/SOX9/COL1A1/HMGA2/TYMS/RFLNB/HOXA3/PTHLH/HIF1A	11	GSE-NEO6
GO:0061572	actin filament bundle organization	10/193	161/18866	6.33e-06	0.000513278	0.000401517	TPM1/PDLIM1/FLNA/RFLNB/EZR/MARCKS/FSCN1/DPYSL3/SDC4/PAWR	10	GSE-NEO6
GO:0007548	sex differentiation	13/193	280/18866	6.52e-06	0.000513278	0.000401517	INHBA/SCX/SOX9/LHX1/AXL/MGST1/BASP1/FLNA/TFAP2C/FKBP4/SEMA3A/SDC1/TGFB2	13	GSE-NEO6
GO:0042698	ovulation cycle	7/193	69/18866	6.64e-06	0.000513278	0.000401517	MMP7/INHBA/OXTR/AXL/KISS1/PCNA/TGFB2	7	GSE-NEO6
GO:0001764	neuron migration	10/193	164/18866	7.46e-06	0.000550482	0.00043062	TUBB2B/LHX1/AXL/TUBB2A/DCDC2/FLNA/DCLK1/GAS6/SEMA3A/ZSWIM6	10	GSE-NEO6
GO:0046661	male sex differentiation	10/193	164/18866	7.46e-06	0.000550482	0.00043062	INHBA/SCX/SOX9/MGST1/FLNA/TFAP2C/FKBP4/SEMA3A/SDC1/TGFB2	10	GSE-NEO6
GO:0060541	respiratory system development	11/193	204/18866	8.43e-06	0.000604496	0.000472874	MME/LIF/SOX9/SOX11/CCBE1/WNT2/BASP1/PTK7/LAMA5/EIF4EBP1/ALDH1A3	11	GSE-NEO6
GO:0042476	odontogenesis	9/193	132/18866	8.75e-06	0.000604496	0.000472874	INHBA/EDN1/ODAPH/COL1A1/ADAMTS5/HDAC2/LAMA5/SDC1/TGFB2	9	GSE-NEO6
GO:1902807	negative regulation of cell cycle G1/S phase transition	9/193	132/18866	8.75e-06	0.000604496	0.000472874	PLK2/SOX4/CDK6/RPS27L/WEE1/E2F1/MDM2/PCNA/E2F7	9	GSE-NEO6
GO:1902806	regulation of cell cycle G1/S phase transition	11/193	206/18866	9.25e-06	0.000616479	0.000482247	PLK2/SOX4/CDK6/RPS27L/WEE1/E2F1/MDM2/CUL4B/CDC6/PCNA/E2F7	11	GSE-NEO6
GO:0042770	signal transduction in response to DNA damage	9/193	133/18866	9.3e-06	0.000616479	0.000482247	PLK2/SOX4/RPS27L/E2F1/MDM2/DTL/PCNA/E2F7/CHEK1	9	GSE-NEO6
GO:0072001	renal system development	13/193	292/18866	1.02e-05	0.000664629	0.000519913	COL4A1/MME/CD24/LIF/SOX4/SOX9/LHX1/SOX11/BASP1/LAMA5/SDC4/SDC1/TGFB2	13	GSE-NEO6
GO:1901987	regulation of cell cycle phase transition	17/193	486/18866	1.1e-05	0.000702907	0.000549856	PLK2/SOX4/CDK6/HMGA2/TUBA1A/RPS27L/WEE1/E2F1/CLSPN/MDM2/CUL4B/CDC6/DTL/PCNA/E2F7/PSMA4/CHEK1	17	GSE-NEO6
GO:0045930	negative regulation of mitotic cell cycle	14/193	341/18866	1.17e-05	0.000727494	0.00056909	PLK2/SOX4/CDK6/HMGA2/RPS27L/WEE1/E2F1/CLSPN/MDM2/CDC6/PCNA/E2F7/PSMA4/CHEK1	14	GSE-NEO6
GO:0045787	positive regulation of cell cycle	15/193	396/18866	1.47e-05	0.000896478	0.00070128	PLK2/EDN1/SOX4/HMGA2/E2F1/MDM2/CUL4B/CDC6/DTL/PCNA/EIF4EBP1/E2F7/SVIL/TGFB2/CHEK1	15	GSE-NEO6
GO:0008584	male gonad development	9/193	141/18866	1.49e-05	0.000896478	0.00070128	INHBA/SCX/SOX9/MGST1/FLNA/TFAP2C/SEMA3A/SDC1/TGFB2	9	GSE-NEO6
GO:0021537	telencephalon development	12/193	259/18866	1.52e-05	0.00089722	0.00070186	INHBA/OXTR/LHX1/CDK6/CDH2/CNTNAP2/FLNA/IGF2BP1/SEMA3A/ALDH1A3/ZSWIM6/HIF1A	12	GSE-NEO6
GO:1901990	regulation of mitotic cell cycle phase transition	16/193	448/18866	1.57e-05	0.000898857	0.00070314	PLK2/SOX4/CDK6/HMGA2/TUBA1A/RPS27L/WEE1/E2F1/CLSPN/MDM2/CUL4B/CDC6/DTL/PCNA/E2F7/PSMA4	16	GSE-NEO6
GO:0046546	development of primary male sexual characteristics	9/193	142/18866	1.58e-05	0.000898857	0.00070314	INHBA/SCX/SOX9/MGST1/FLNA/TFAP2C/SEMA3A/SDC1/TGFB2	9	GSE-NEO6
GO:0061448	connective tissue development	12/193	262/18866	1.7e-05	0.000954113	0.000746365	COL5A1/EDN1/SCX/TGFBI/SOX9/COL1A1/HMGA2/TYMS/RFLNB/HOXA3/PTHLH/HIF1A	12	GSE-NEO6
GO:0042063	gliogenesis	13/193	307/18866	1.74e-05	0.000958148	0.000749521	LIF/SOX4/SOX9/SOX11/CDK6/CDH2/HDAC2/E2F1/ADGRG6/PHGDH/DUSP10/TGFB2/IDH2	13	GSE-NEO6
GO:0001706	endoderm formation	6/193	55/18866	2.03e-05	0.00109668	0.000857886	INHBA/COL5A1/COL4A2/COL5A2/LHX1/HMGA2	6	GSE-NEO6
GO:0006977	DNA damage response, signal transduction by p53 class mediator resulting in cell cycle arrest	6/193	56/18866	2.25e-05	0.00119794	0.000937104	PLK2/SOX4/E2F1/MDM2/PCNA/E2F7	6	GSE-NEO6
GO:0050886	endocrine process	7/193	84/18866	2.45e-05	0.00128291	0.00100357	INHBA/MME/EDN1/OXTR/KISS1/F2RL1/RAB11FIP1	7	GSE-NEO6
GO:0000083	regulation of transcription involved in G1/S transition of mitotic cell cycle	5/193	35/18866	2.69e-05	0.00137684	0.00107705	TYMS/E2F1/CDC6/PCNA/E2F7	5	GSE-NEO6
GO:0001837	epithelial to mesenchymal transition	9/193	152/18866	2.71e-05	0.00137684	0.00107705	SOX9/COL1A1/HMGA2/WNT2/HDAC2/GLIPR2/RFLNB/TGFB2/HIF1A	9	GSE-NEO6
GO:0021756	striatum development	4/193	18/18866	2.9e-05	0.00145049	0.00113466	INHBA/CNTNAP2/ALDH1A3/ZSWIM6	4	GSE-NEO6
GO:0033260	nuclear DNA replication	6/193	60/18866	3.35e-05	0.00165031	0.00129097	POLE3/PCNA/MCM7/MCM5/MCM4/MCM6	6	GSE-NEO6
GO:0051017	actin filament bundle assembly	9/193	157/18866	3.5e-05	0.00169779	0.00132812	TPM1/PDLIM1/FLNA/EZR/MARCKS/FSCN1/DPYSL3/SDC4/PAWR	9	GSE-NEO6
GO:0001822	kidney development	12/193	283/18866	3.64e-05	0.00173707	0.00135884	MME/CD24/LIF/SOX4/SOX9/LHX1/SOX11/BASP1/LAMA5/SDC4/SDC1/TGFB2	12	GSE-NEO6
GO:0060562	epithelial tube morphogenesis	13/193	331/18866	3.81e-05	0.00179465	0.00140388	COL4A1/EDN1/CTHRC1/SOX4/SOX9/LHX1/SOX11/WNT2/PTK7/LAMA5/SDC4/TGFB2/HIF1A	13	GSE-NEO6
GO:0001838	embryonic epithelial tube formation	8/193	125/18866	4.4e-05	0.00203914	0.00159514	CTHRC1/SOX4/SOX9/SOX11/PTK7/SDC4/TGFB2/HIF1A	8	GSE-NEO6
GO:0090184	positive regulation of kidney development	5/193	40/18866	5.23e-05	0.00239352	0.00187236	CD24/LIF/SOX9/LHX1/BASP1	5	GSE-NEO6
GO:0048732	gland development	15/193	443/18866	5.34e-05	0.00240978	0.00188508	OXTR/SOX9/TYMS/WNT2/SOCS2/PCNA/LAMA5/HOXA3/SMARCC1/FKBP4/SEMA3A/E2F7/ALDH1A3/TGFB2/HIF1A	15	GSE-NEO6
GO:0010721	negative regulation of cell development	13/193	343/18866	5.49e-05	0.00243276	0.00190305	PLK2/SOX9/SOX11/HDAC2/MDM2/RFLNB/PTHLH/FKBP4/DUSP10/DPYSL3/SEMA3A/PRTG/IDH2	13	GSE-NEO6
GO:0060008	Sertoli cell differentiation	4/193	21/18866	5.54e-05	0.00243276	0.00190305	SCX/SOX9/FLNA/SDC1	4	GSE-NEO6
GO:0048880	sensory system development	14/193	394/18866	5.7e-05	0.00246744	0.00193018	INHBA/COL5A1/COL4A1/COL5A2/SOX9/LHX1/SOX11/NES/WNT2/HDAC2/SEMA3A/ALDH1A3/TGFB2/HIF1A	14	GSE-NEO6
GO:0046825	regulation of protein export from nucleus	5/193	41/18866	5.91e-05	0.00250664	0.00196085	PTPN14/TXN/MDM2/GAS6/ANP32B	5	GSE-NEO6
GO:0071560	cellular response to transforming growth factor beta stimulus	11/193	252/18866	5.94e-05	0.00250664	0.00196085	COL4A2/EDN1/SCX/HTRA3/SOX9/SOX11/COL1A1/WNT2/HDAC2/LIMS1/TGFB2	11	GSE-NEO6
GO:0003206	cardiac chamber morphogenesis	8/193	131/18866	6.14e-05	0.00255481	0.00199853	TPM1/SOX4/SOX11/WNT2/ADGRG6/MDM2/TGFB2/HIF1A	8	GSE-NEO6
GO:2000027	regulation of animal organ morphogenesis	11/193	254/18866	6.38e-05	0.0026231	0.00205195	EDN1/CTHRC1/LIF/SOX9/ODAPH/LHX1/WNT2/BASP1/PTK7/TGFB2/PSMA4	11	GSE-NEO6
GO:0090068	positive regulation of cell cycle process	12/193	302/18866	6.81e-05	0.00273857	0.00214228	PLK2/EDN1/SOX4/HMGA2/E2F1/MDM2/CUL4B/CDC6/DTL/PCNA/E2F7/SVIL	12	GSE-NEO6
GO:0072175	epithelial tube formation	8/193	133/18866	6.83e-05	0.00273857	0.00214228	CTHRC1/SOX4/SOX9/SOX11/PTK7/SDC4/TGFB2/HIF1A	8	GSE-NEO6
GO:0071559	response to transforming growth factor beta	11/193	258/18866	7.34e-05	0.0029069	0.00227396	COL4A2/EDN1/SCX/HTRA3/SOX9/SOX11/COL1A1/WNT2/HDAC2/LIMS1/TGFB2	11	GSE-NEO6
GO:0003205	cardiac chamber development	9/193	174/18866	7.8e-05	0.00304945	0.00238547	TPM1/SOX4/SOX11/WNT2/ADGRG6/MDM2/PTK7/TGFB2/HIF1A	9	GSE-NEO6
GO:0030324	lung development	9/193	177/18866	8.89e-05	0.00343575	0.00268765	MME/LIF/SOX9/SOX11/CCBE1/WNT2/PTK7/LAMA5/EIF4EBP1	9	GSE-NEO6
GO:0048863	stem cell differentiation	11/193	264/18866	9.01e-05	0.00344195	0.0026925	EDN1/LIF/SOX9/SOX11/CDK6/HMGA2/LAMA5/SEMA3A/TGFB2/PSMA4/HIF1A	11	GSE-NEO6
GO:1903532	positive regulation of secretion by cell	12/193	313/18866	9.56e-05	0.00354588	0.0027738	INHBA/EDN1/OXTR/SOX4/SOX11/KISS1/EZR/F2RL1/SDC4/SDC1/TGFB2/HIF1A	12	GSE-NEO6
GO:0002064	epithelial cell development	10/193	221/18866	9.6e-05	0.00354588	0.0027738	COL18A1/SOX9/CDK6/TYMS/FLNA/PALLD/EZR/F2RL1/SDC1/HIF1A	10	GSE-NEO6
GO:0021544	subpallium development	4/193	24/18866	9.61e-05	0.00354588	0.0027738	INHBA/CNTNAP2/ALDH1A3/ZSWIM6	4	GSE-NEO6
GO:0008406	gonad development	10/193	223/18866	0.000103371	0.00374294	0.00292795	INHBA/SCX/SOX9/MGST1/BASP1/FLNA/TFAP2C/SEMA3A/SDC1/TGFB2	10	GSE-NEO6
GO:0035987	endodermal cell differentiation	5/193	46/18866	0.000103746	0.00374294	0.00292795	INHBA/COL5A1/COL4A2/COL5A2/HMGA2	5	GSE-NEO6
GO:0030323	respiratory tube development	9/193	181/18866	0.000105439	0.0037622	0.00294302	MME/LIF/SOX9/SOX11/CCBE1/WNT2/PTK7/LAMA5/EIF4EBP1	9	GSE-NEO6
GO:0043583	ear development	10/193	224/18866	0.000107255	0.00376885	0.00294822	CXCL14/EDN1/CTHRC1/SOX9/PTK7/LRIG3/ANP32B/SDC4/ALDH1A3/TGFB2	10	GSE-NEO6
GO:0072073	kidney epithelium development	8/193	142/18866	0.000108176	0.00376885	0.00294822	CD24/LIF/SOX9/LHX1/BASP1/LAMA5/SDC4/SDC1	8	GSE-NEO6
GO:0001841	neural tube formation	7/193	106/18866	0.000109107	0.00376885	0.00294822	CTHRC1/SOX4/SOX11/PTK7/SDC4/TGFB2/HIF1A	7	GSE-NEO6
GO:0007568	aging	12/193	319/18866	0.000114311	0.00386633	0.00302447	MMP7/PLK2/COL4A2/MME/EDN1/CDK6/CTSC/HMGA2/TYMS/LIMS1/PAWR/CHEK1	12	GSE-NEO6
GO:0051961	negative regulation of nervous system development	12/193	319/18866	0.000114311	0.00386633	0.00302447	PLK2/SOX9/SOX11/CTSC/HDAC2/MDM2/FKBP4/DUSP10/DPYSL3/SEMA3A/PRTG/IDH2	12	GSE-NEO6
GO:0030330	DNA damage response, signal transduction by p53 class mediator	7/193	107/18866	0.000115748	0.00387457	0.00303092	PLK2/SOX4/RPS27L/E2F1/MDM2/PCNA/E2F7	7	GSE-NEO6
GO:0045137	development of primary sexual characteristics	10/193	229/18866	0.000128579	0.00426016	0.00333255	INHBA/SCX/SOX9/MGST1/BASP1/FLNA/TFAP2C/SEMA3A/SDC1/TGFB2	10	GSE-NEO6
GO:0042542	response to hydrogen peroxide	8/193	146/18866	0.000131226	0.00430396	0.00336681	COL1A1/AXL/TXN/HDAC2/MDM2/PCNA/SDC1/PAWR	8	GSE-NEO6
GO:0010001	glial cell differentiation	10/193	230/18866	0.000133247	0.00432654	0.00338448	LIF/SOX4/SOX9/SOX11/CDK6/CDH2/HDAC2/ADGRG6/PHGDH/DUSP10	10	GSE-NEO6
GO:0042303	molting cycle	7/193	111/18866	0.000145676	0.00463736	0.00362763	INHBA/SOX9/TNFRSF19/HDAC2/LAMA5/SNRPE/TGFB2	7	GSE-NEO6
GO:0042633	hair cycle	7/193	111/18866	0.000145676	0.00463736	0.00362763	INHBA/SOX9/TNFRSF19/HDAC2/LAMA5/SNRPE/TGFB2	7	GSE-NEO6
GO:0046822	regulation of nucleocytoplasmic transport	7/193	112/18866	0.000154062	0.0047742	0.00373466	PTPN14/TXN/FLNA/MDM2/GAS6/ANP32B/MX2	7	GSE-NEO6
GO:0003044	regulation of systemic arterial blood pressure mediated by a chemical signal	5/193	50/18866	0.000155142	0.0047742	0.00373466	MME/TPM1/EDN1/OXTR/F2RL1	5	GSE-NEO6
GO:0007015	actin filament organization	14/193	434/18866	0.000157995	0.0047742	0.00373466	TPM1/PDLIM1/TMSB15A/FLNA/RFLNB/EZR/F2RL1/MARCKS/FSCN1/DPYSL3/SDC4/PAWR/SVIL/ENAH	14	GSE-NEO6
GO:0035148	tube formation	8/193	150/18866	0.000158188	0.0047742	0.00373466	CTHRC1/SOX4/SOX9/SOX11/PTK7/SDC4/TGFB2/HIF1A	8	GSE-NEO6
GO:0007492	endoderm development	6/193	79/18866	0.000158598	0.0047742	0.00373466	INHBA/COL5A1/COL4A2/COL5A2/LHX1/HMGA2	6	GSE-NEO6
GO:0000302	response to reactive oxygen species	10/193	235/18866	0.000158797	0.0047742	0.00373466	TPM1/EDN1/COL1A1/AXL/TXN/HDAC2/MDM2/PCNA/SDC1/PAWR	10	GSE-NEO6
GO:0071824	protein-DNA complex subunit organization	11/193	282/18866	0.000160979	0.0047954	0.00375126	SOX9/CUL4B/SET/POLE3/MCM7/MCM5/SMARCC1/ANP32B/MCM4/MCM6/PTMA	11	GSE-NEO6
GO:0060174	limb bud formation	3/193	11/18866	0.00016372	0.00483272	0.00378045	SOX4/SOX9/SOX11	3	GSE-NEO6
GO:0001654	eye development	13/193	384/18866	0.000169802	0.00492894	0.00385572	INHBA/COL5A1/COL4A1/COL5A2/SOX9/LHX1/SOX11/NES/WNT2/HDAC2/ALDH1A3/TGFB2/HIF1A	13	GSE-NEO6
GO:0014032	neural crest cell development	6/193	80/18866	0.000170016	0.00492894	0.00385572	EDN1/SOX9/SOX11/LAMA5/SEMA3A/HIF1A	6	GSE-NEO6
GO:0003179	heart valve morphogenesis	5/193	52/18866	0.000187185	0.00535209	0.00418673	SCX/SOX4/SOX9/MDM2/TGFB2	5	GSE-NEO6
GO:0150063	visual system development	13/193	388/18866	0.000187915	0.00535209	0.00418673	INHBA/COL5A1/COL4A1/COL5A2/SOX9/LHX1/SOX11/NES/WNT2/HDAC2/ALDH1A3/TGFB2/HIF1A	13	GSE-NEO6
GO:0061351	neural precursor cell proliferation	8/193	154/18866	0.000189557	0.00535209	0.00418673	FABP7/LHX1/CDH2/NES/WNT2/FLNA/IGF2BP1/HIF1A	8	GSE-NEO6
GO:0032392	DNA geometric change	7/193	116/18866	0.000191604	0.00536327	0.00419547	HMGB3/CUL4B/MCM7/MCM5/MCM4/GINS2/MCM6	7	GSE-NEO6
GO:0048839	inner ear development	9/193	197/18866	0.000199819	0.00554541	0.00433796	CXCL14/CTHRC1/SOX9/PTK7/LRIG3/ANP32B/SDC4/ALDH1A3/TGFB2	9	GSE-NEO6
GO:0051047	positive regulation of secretion	12/193	340/18866	0.000206674	0.00564975	0.00441958	INHBA/EDN1/OXTR/SOX4/SOX11/KISS1/EZR/F2RL1/SDC4/SDC1/TGFB2/HIF1A	12	GSE-NEO6
GO:0048592	eye morphogenesis	8/193	156/18866	0.000207059	0.00564975	0.00441958	COL5A1/COL5A2/SOX9/LHX1/SOX11/WNT2/ALDH1A3/HIF1A	8	GSE-NEO6
GO:0038063	collagen-activated tyrosine kinase receptor signaling pathway	3/193	12/18866	0.000216651	0.0058622	0.00458577	COL4A1/COL4A2/COL1A1	3	GSE-NEO6
GO:0014031	mesenchymal cell development	6/193	84/18866	0.000222342	0.00591757	0.00462908	EDN1/SOX9/SOX11/LAMA5/SEMA3A/HIF1A	6	GSE-NEO6
GO:0048864	stem cell development	6/193	84/18866	0.000222342	0.00591757	0.00462908	EDN1/SOX9/SOX11/LAMA5/SEMA3A/HIF1A	6	GSE-NEO6
GO:0070482	response to oxygen levels	13/193	396/18866	0.00022917	0.00604972	0.00473246	EDN1/CD24/OXTR/COL1A1/PLAU/PDLIM1/HDAC2/E2F1/MDM2/EIF4EBP1/TGFB2/PSMA4/HIF1A	13	GSE-NEO6
GO:0070168	negative regulation of biomineral tissue development	4/193	30/18866	0.00023624	0.00612649	0.00479251	SOX9/RFLNB/GAS6/HIF1A	4	GSE-NEO6
GO:0110150	negative regulation of biomineralization	4/193	30/18866	0.00023624	0.00612649	0.00479251	SOX9/RFLNB/GAS6/HIF1A	4	GSE-NEO6
GO:0050768	negative regulation of neurogenesis	11/193	295/18866	0.000237739	0.00612649	0.00479251	PLK2/SOX9/SOX11/HDAC2/MDM2/FKBP4/DUSP10/DPYSL3/SEMA3A/PRTG/IDH2	11	GSE-NEO6
GO:0090183	regulation of kidney development	5/193	56/18866	0.000266176	0.0068053	0.00532352	CD24/LIF/SOX9/LHX1/BASP1	5	GSE-NEO6
GO:0001942	hair follicle development	6/193	87/18866	0.000269317	0.00682424	0.00533834	INHBA/SOX9/TNFRSF19/HDAC2/LAMA5/TGFB2	6	GSE-NEO6
GO:0006979	response to oxidative stress	14/193	458/18866	0.000274221	0.00682424	0.00533834	TPM1/EDN1/COL1A1/PXDN/AXL/PDLIM1/MGST1/TXN/HDAC2/MDM2/PCNA/SDC1/PAWR/HIF1A	14	GSE-NEO6
GO:0021915	neural tube development	8/193	163/18866	0.000279087	0.00682424	0.00533834	CTHRC1/SOX4/SOX11/PTK7/PHGDH/SDC4/TGFB2/HIF1A	8	GSE-NEO6
GO:0051764	actin crosslink formation	3/193	13/18866	0.000279527	0.00682424	0.00533834	FLNA/MARCKS/DPYSL3	3	GSE-NEO6
GO:0061029	eyelid development in camera-type eye	3/193	13/18866	0.000279527	0.00682424	0.00533834	INHBA/SOX11/HDAC2	3	GSE-NEO6
GO:0072182	regulation of nephron tubule epithelial cell differentiation	3/193	13/18866	0.000279527	0.00682424	0.00533834	CD24/LIF/LHX1	3	GSE-NEO6
GO:0014033	neural crest cell differentiation	6/193	89/18866	0.000304733	0.00726181	0.00568063	EDN1/SOX9/SOX11/LAMA5/SEMA3A/HIF1A	6	GSE-NEO6
GO:0022404	molting cycle process	6/193	89/18866	0.000304733	0.00726181	0.00568063	INHBA/SOX9/TNFRSF19/HDAC2/LAMA5/TGFB2	6	GSE-NEO6
GO:0022405	hair cycle process	6/193	89/18866	0.000304733	0.00726181	0.00568063	INHBA/SOX9/TNFRSF19/HDAC2/LAMA5/TGFB2	6	GSE-NEO6
GO:0071103	DNA conformation change	12/193	355/18866	0.000306396	0.00726181	0.00568063	SOX9/HMGB3/HMGA2/CUL4B/SET/POLE3/MCM7/MCM5/ANP32B/MCM4/GINS2/MCM6	12	GSE-NEO6
GO:0098773	skin epidermis development	6/193	90/18866	0.000323759	0.00761771	0.00595904	INHBA/SOX9/TNFRSF19/HDAC2/LAMA5/TGFB2	6	GSE-NEO6
GO:0001704	formation of primary germ layer	7/193	127/18866	0.000334182	0.00779191	0.00609531	INHBA/COL5A1/COL4A2/SCX/COL5A2/LHX1/HMGA2	7	GSE-NEO6
GO:0003007	heart morphogenesis	10/193	258/18866	0.000335962	0.00779191	0.00609531	COL5A1/TPM1/SOX4/SOX9/SOX11/WNT2/ADGRG6/MDM2/TGFB2/HIF1A	10	GSE-NEO6
GO:0031589	cell-substrate adhesion	12/193	359/18866	0.000339024	0.00780717	0.00610724	EDIL3/TNFRSF12A/COL1A1/CDK6/PLAU/AXL/FLNA/LIMS1/LAMA5/GAS6/SDC4/COL5A3	12	GSE-NEO6
GO:0003338	metanephros morphogenesis	4/193	33/18866	0.000344397	0.00787505	0.00616034	LIF/SOX9/LHX1/BASP1	4	GSE-NEO6
GO:0014013	regulation of gliogenesis	7/193	128/18866	0.000350503	0.00795862	0.00622571	LIF/SOX11/CDH2/HDAC2/E2F1/DUSP10/IDH2	7	GSE-NEO6
GO:0043687	post-translational protein modification	12/193	363/18866	0.000374553	0.00844564	0.00660669	PRSS23/CDH2/SOCS2/CUL4B/IGFBP4/DTL/CKAP4/GAS6/PSMA4/CHML/MFGE8/HIF1A	12	GSE-NEO6
GO:0003170	heart valve development	5/193	61/18866	0.000397802	0.00884701	0.00692067	SCX/SOX4/SOX9/MDM2/TGFB2	5	GSE-NEO6
GO:2000756	regulation of peptidyl-lysine acetylation	5/193	61/18866	0.000397802	0.00884701	0.00692067	LIF/SOX4/HDAC2/SET/CHEK1	5	GSE-NEO6
GO:0003231	cardiac ventricle development	7/193	131/18866	0.000403333	0.008909	0.00696916	TPM1/SOX4/SOX11/MDM2/PTK7/TGFB2/HIF1A	7	GSE-NEO6
GO:0060993	kidney morphogenesis	6/193	94/18866	0.000409357	0.00898095	0.00702544	LIF/SOX4/SOX9/LHX1/BASP1/LAMA5	6	GSE-NEO6
GO:0001101	response to acid chemical	7/193	132/18866	0.000422293	0.00916014	0.00716562	COL4A1/EDN1/COL18A1/COL5A2/COL1A1/PDGFC/PCNA	7	GSE-NEO6
GO:0003073	regulation of systemic arterial blood pressure	6/193	95/18866	0.000433288	0.00916014	0.00716562	MME/TPM1/EDN1/OXTR/F2RL1/GAS6	6	GSE-NEO6
GO:0061326	renal tubule development	6/193	95/18866	0.000433288	0.00916014	0.00716562	COL4A1/CD24/LIF/SOX9/LHX1/LAMA5	6	GSE-NEO6
GO:0038065	collagen-activated signaling pathway	3/193	15/18866	0.000438041	0.00916014	0.00716562	COL4A1/COL4A2/COL1A1	3	GSE-NEO6
GO:0044849	estrous cycle	3/193	15/18866	0.000438041	0.00916014	0.00716562	MMP7/OXTR/PCNA	3	GSE-NEO6
GO:0060009	Sertoli cell development	3/193	15/18866	0.000438041	0.00916014	0.00716562	SOX9/FLNA/SDC1	3	GSE-NEO6
GO:0072160	nephron tubule epithelial cell differentiation	3/193	15/18866	0.000438041	0.00916014	0.00716562	CD24/LIF/LHX1	3	GSE-NEO6
GO:0072331	signal transduction by p53 class mediator	10/193	267/18866	0.000440093	0.00916014	0.00716562	PLK2/SOX4/RPS27L/HDAC2/E2F1/DYRK2/MDM2/PCNA/E2F7/CHEK1	10	GSE-NEO6
GO:0001667	ameboidal-type cell migration	14/193	481/18866	0.000448176	0.00926897	0.00725075	PLK2/EDN1/SOX9/MYH9/CCBE1/PDLIM1/GLIPR2/DNAJA4/LAMA5/DUSP10/SDC4/SEMA3A/TGFB2/HIF1A	14	GSE-NEO6
GO:0045995	regulation of embryonic development	7/193	134/18866	0.000462348	0.00950155	0.00743268	COL5A1/SCX/COL5A2/LHX1/WNT2/PTK7/LAMA5	7	GSE-NEO6
GO:0003230	cardiac atrium development	4/193	36/18866	0.000484044	0.00981103	0.00767478	SOX4/WNT2/MDM2/TGFB2	4	GSE-NEO6
GO:1905332	positive regulation of morphogenesis of an epithelium	4/193	36/18866	0.000484044	0.00981103	0.00767478	LIF/SOX9/LHX1/WNT2	4	GSE-NEO6
GO:0050769	positive regulation of neurogenesis	14/193	485/18866	0.000486473	0.00981103	0.00767478	MME/TUBB2B/LIF/TNFRSF12A/SOX11/WNT2/SOCS2/HDAC2/E2F1/FLNA/PTK7/DPYSL3/SEMA3A/HIF1A	14	GSE-NEO6
GO:0001657	ureteric bud development	6/193	98/18866	0.000511684	0.0102558	0.0080227	SOX9/LHX1/BASP1/LAMA5/SDC4/SDC1	6	GSE-NEO6
GO:0006268	DNA unwinding involved in DNA replication	3/193	16/18866	0.000535078	0.0106291	0.00831473	MCM7/MCM4/MCM6	3	GSE-NEO6
GO:0072163	mesonephric epithelium development	6/193	99/18866	0.00054013	0.0106291	0.00831473	SOX9/LHX1/BASP1/LAMA5/SDC4/SDC1	6	GSE-NEO6
GO:0072164	mesonephric tubule development	6/193	99/18866	0.00054013	0.0106291	0.00831473	SOX9/LHX1/BASP1/LAMA5/SDC4/SDC1	6	GSE-NEO6
GO:0070301	cellular response to hydrogen peroxide	6/193	100/18866	0.00056979	0.0111452	0.00871847	AXL/TXN/HDAC2/MDM2/PCNA/PAWR	6	GSE-NEO6
GO:0071300	cellular response to retinoic acid	5/193	67/18866	0.00061463	0.0119503	0.00934826	SOX9/COL1A1/WNT2/HDAC2/PTK7	5	GSE-NEO6
GO:0043010	camera-type eye development	11/193	332/18866	0.000643041	0.0124283	0.00972216	INHBA/COL4A1/SOX9/LHX1/SOX11/NES/WNT2/HDAC2/ALDH1A3/TGFB2/HIF1A	11	GSE-NEO6
GO:0001823	mesonephros development	6/193	103/18866	0.000666414	0.0128038	0.0100159	SOX9/LHX1/BASP1/LAMA5/SDC4/SDC1	6	GSE-NEO6
GO:0001990	regulation of systemic arterial blood pressure by hormone	4/193	40/18866	0.000727432	0.013894	0.0108687	MME/EDN1/OXTR/F2RL1	4	GSE-NEO6
GO:0060070	canonical Wnt signaling pathway	11/193	339/18866	0.000763271	0.0144932	0.0113375	CTHRC1/SOX4/SOX9/COL1A1/CDH2/WNT2/IGFBP4/PTK7/TLE4/SDC1/PSMA4	11	GSE-NEO6
GO:0002062	chondrocyte differentiation	6/193	108/18866	0.000855142	0.0159577	0.0124831	SCX/TGFBI/SOX9/HMGA2/RFLNB/PTHLH	6	GSE-NEO6
GO:0032508	DNA duplex unwinding	6/193	108/18866	0.000855142	0.0159577	0.0124831	CUL4B/MCM7/MCM5/MCM4/GINS2/MCM6	6	GSE-NEO6
GO:1902750	negative regulation of cell cycle G2/M phase transition	6/193	108/18866	0.000855142	0.0159577	0.0124831	HMGA2/CLSPN/CDC6/DTL/PSMA4/CHEK1	6	GSE-NEO6
GO:0048545	response to steroid hormone	11/193	346/18866	0.000901632	0.0165975	0.0129836	EDN1/PAPPA/OXTR/COL1A1/TYMS/MDM2/PCNA/EIF4EBP1/FKBP4/SDC1/TGFB2	11	GSE-NEO6
GO:0072077	renal vesicle morphogenesis	3/193	19/18866	0.000905187	0.0165975	0.0129836	LIF/SOX9/LHX1	3	GSE-NEO6
GO:2000696	regulation of epithelial cell differentiation involved in kidney development	3/193	19/18866	0.000905187	0.0165975	0.0129836	CD24/LIF/LHX1	3	GSE-NEO6
GO:0003208	cardiac ventricle morphogenesis	5/193	73/18866	0.000909874	0.0165975	0.0129836	TPM1/SOX4/SOX11/TGFB2/HIF1A	5	GSE-NEO6
GO:0061041	regulation of wound healing	7/193	151/18866	0.000939567	0.0169784	0.0132816	EDN1/TNFRSF12A/PLAU/MYH9/F2RL1/DUSP10/ANXA2	7	GSE-NEO6
GO:0072009	nephron epithelium development	6/193	110/18866	0.000941213	0.0169784	0.0132816	CD24/LIF/SOX9/LHX1/BASP1/LAMA5	6	GSE-NEO6
GO:0010470	regulation of gastrulation	4/193	43/18866	0.000959129	0.0171115	0.0133856	COL5A1/SCX/COL5A2/LHX1	4	GSE-NEO6
GO:0071364	cellular response to epidermal growth factor stimulus	4/193	43/18866	0.000959129	0.0171115	0.0133856	SOX9/COL1A1/MCM7/NCL	4	GSE-NEO6
GO:0031100	animal organ regeneration	5/193	75/18866	0.00102846	0.0181489	0.0141972	NNMT/TYMS/AXL/PCNA/GAS6	5	GSE-NEO6
GO:1901983	regulation of protein acetylation	5/193	75/18866	0.00102846	0.0181489	0.0141972	LIF/SOX4/HDAC2/SET/CHEK1	5	GSE-NEO6
GO:0044060	regulation of endocrine process	4/193	44/18866	0.00104669	0.0183707	0.0143707	INHBA/KISS1/F2RL1/RAB11FIP1	4	GSE-NEO6
GO:0072087	renal vesicle development	3/193	20/18866	0.00105694	0.018451	0.0144335	LIF/SOX9/LHX1	3	GSE-NEO6
GO:0032963	collagen metabolic process	6/193	113/18866	0.00108264	0.0187583	0.0146739	MMP7/COL5A1/SCX/COL1A1/HDAC2/HIF1A	6	GSE-NEO6
GO:0003281	ventricular septum development	5/193	76/18866	0.00109187	0.0187583	0.0146739	SOX4/SOX11/MDM2/PTK7/TGFB2	5	GSE-NEO6
GO:1903524	positive regulation of blood circulation	5/193	76/18866	0.00109187	0.0187583	0.0146739	TPM1/EDN1/OXTR/F2RL1/TGFB2	5	GSE-NEO6
GO:0010632	regulation of epithelial cell migration	10/193	301/18866	0.00110467	0.0188783	0.0147677	PLK2/EDN1/SOX9/CCBE1/GLIPR2/DNAJA4/DUSP10/SEMA3A/TGFB2/HIF1A	10	GSE-NEO6
GO:0048562	embryonic organ morphogenesis	10/193	302/18866	0.00113255	0.0191646	0.0149917	EDN1/CTHRC1/SOX9/LHX1/SOX11/PTK7/LRIG3/HOXA3/ALDH1A3/HIF1A	10	GSE-NEO6
GO:0043200	response to amino acid	6/193	114/18866	0.00113323	0.0191646	0.0149917	COL4A1/EDN1/COL5A2/COL1A1/PDGFC/PCNA	6	GSE-NEO6
GO:0001974	blood vessel remodeling	4/193	45/18866	0.0011397	0.0191742	0.0149992	LIF/AXL/MDM2/HOXA3	4	GSE-NEO6
GO:0048511	rhythmic process	10/193	305/18866	0.00121967	0.0199692	0.0156211	MMP7/INHBA/OXTR/TYMS/AXL/KISS1/HDAC2/DTL/PCNA/TGFB2	10	GSE-NEO6
GO:0030502	negative regulation of bone mineralization	3/193	21/18866	0.00122386	0.0199692	0.0156211	SOX9/RFLNB/HIF1A	3	GSE-NEO6
GO:0035455	response to interferon-alpha	3/193	21/18866	0.00122386	0.0199692	0.0156211	AXL/GAS6/MX2	3	GSE-NEO6
GO:0046827	positive regulation of protein export from nucleus	3/193	21/18866	0.00122386	0.0199692	0.0156211	MDM2/GAS6/ANP32B	3	GSE-NEO6
GO:0048485	sympathetic nervous system development	3/193	21/18866	0.00122386	0.0199692	0.0156211	SOX4/SOX11/SEMA3A	3	GSE-NEO6
GO:0061213	positive regulation of mesonephros development	3/193	21/18866	0.00122386	0.0199692	0.0156211	SOX9/LHX1/BASP1	3	GSE-NEO6
GO:0071260	cellular response to mechanical stimulus	5/193	79/18866	0.00129956	0.0210983	0.0165044	MMP7/SCX/SOX9/COL1A1/CHEK1	5	GSE-NEO6
GO:0035850	epithelial cell differentiation involved in kidney development	4/193	47/18866	0.00134285	0.0215854	0.0168854	CD24/LIF/LHX1/BASP1	4	GSE-NEO6
GO:0070849	response to epidermal growth factor	4/193	47/18866	0.00134285	0.0215854	0.0168854	SOX9/COL1A1/MCM7/NCL	4	GSE-NEO6
GO:0010631	epithelial cell migration	11/193	365/18866	0.00138527	0.0221576	0.017333	PLK2/EDN1/SOX9/MYH9/CCBE1/GLIPR2/DNAJA4/DUSP10/SEMA3A/TGFB2/HIF1A	11	GSE-NEO6
GO:0009612	response to mechanical stimulus	8/193	209/18866	0.00142499	0.022681	0.0177425	MMP7/EDN1/SCX/SOX9/COL1A1/CNTNAP2/SLC1A3/CHEK1	8	GSE-NEO6
GO:0051098	regulation of binding	11/193	367/18866	0.00144668	0.0228546	0.0178782	PLK2/CTHRC1/LIF/SOX11/HMGA2/NES/TXN/HDAC2/E2F1/HOXA3/ANXA2	11	GSE-NEO6
GO:0034644	cellular response to UV	5/193	81/18866	0.00145334	0.0228546	0.0178782	MME/MDM2/CUL4B/PCNA/CHEK1	5	GSE-NEO6
GO:0031214	biomineral tissue development	7/193	163/18866	0.00146404	0.0228546	0.0178782	SOX9/ODAPH/COL1A1/RFLNB/GAS6/PTHLH/HIF1A	7	GSE-NEO6
GO:0110148	biomineralization	7/193	163/18866	0.00146404	0.0228546	0.0178782	SOX9/ODAPH/COL1A1/RFLNB/GAS6/PTHLH/HIF1A	7	GSE-NEO6
GO:0090132	epithelium migration	11/193	368/18866	0.00147821	0.0229653	0.0179649	PLK2/EDN1/SOX9/MYH9/CCBE1/GLIPR2/DNAJA4/DUSP10/SEMA3A/TGFB2/HIF1A	11	GSE-NEO6
GO:0031960	response to corticosteroid	7/193	164/18866	0.00151635	0.0234457	0.0183406	EDN1/PAPPA/COL1A1/TYMS/PCNA/EIF4EBP1/SDC1	7	GSE-NEO6
GO:0002065	columnar/cuboidal epithelial cell differentiation	6/193	121/18866	0.00153994	0.0236321	0.0184865	SOX4/SOX11/CDK6/TYMS/CDH2/HIF1A	6	GSE-NEO6
GO:1904951	positive regulation of establishment of protein localization	11/193	370/18866	0.00154297	0.0236321	0.0184865	SOX4/E2F1/FLNA/MDM2/EZR/F2RL1/GAS6/ANP32B/TGFB2/HIF1A/CCT2	11	GSE-NEO6
GO:0045785	positive regulation of cell adhesion	12/193	428/18866	0.00156632	0.0238771	0.0186781	TPM1/CD24/EDIL3/LIF/SOX4/CDK6/FLNA/LIMS1/CD70/DUSP10/SDC4/TGFB2	12	GSE-NEO6
GO:0036293	response to decreased oxygen levels	11/193	371/18866	0.00157621	0.0239156	0.0187082	EDN1/CD24/OXTR/PLAU/PDLIM1/E2F1/MDM2/EIF4EBP1/TGFB2/PSMA4/HIF1A	11	GSE-NEO6
GO:0003283	atrial septum development	3/193	23/18866	0.00160535	0.0241323	0.0188777	SOX4/MDM2/TGFB2	3	GSE-NEO6
GO:2000773	negative regulation of cellular senescence	3/193	23/18866	0.00160535	0.0241323	0.0188777	PLK2/CDK6/HMGA2	3	GSE-NEO6
GO:2000243	positive regulation of reproductive process	5/193	83/18866	0.00162011	0.024242	0.0189635	INHBA/OXTR/SOX9/HDAC2/SEMA3A	5	GSE-NEO6
GO:0042471	ear morphogenesis	6/193	123/18866	0.00167434	0.0247627	0.0193709	EDN1/CTHRC1/SOX9/PTK7/LRIG3/ALDH1A3	6	GSE-NEO6
GO:0090130	tissue migration	11/193	374/18866	0.00167946	0.0247627	0.0193709	PLK2/EDN1/SOX9/MYH9/CCBE1/GLIPR2/DNAJA4/DUSP10/SEMA3A/TGFB2/HIF1A	11	GSE-NEO6
GO:0001961	positive regulation of cytokine-mediated signaling pathway	4/193	50/18866	0.00169305	0.0247627	0.0193709	EDN1/AXL/GAS6/HIF1A	4	GSE-NEO6
GO:0010718	positive regulation of epithelial to mesenchymal transition	4/193	50/18866	0.00169305	0.0247627	0.0193709	COL1A1/HDAC2/GLIPR2/TGFB2	4	GSE-NEO6
GO:0014009	glial cell proliferation	4/193	50/18866	0.00169305	0.0247627	0.0193709	SOX4/SOX11/E2F1/IDH2	4	GSE-NEO6
GO:0030111	regulation of Wnt signaling pathway	11/193	375/18866	0.00171509	0.0249726	0.0195351	CTHRC1/SOX4/SOX9/COL1A1/CDH2/DCDC2/IGFBP4/APCDD1L/PTK7/TLE4/PSMA4	11	GSE-NEO6
GO:0051101	regulation of DNA binding	6/193	124/18866	0.00174479	0.0252916	0.0197846	LIF/SOX11/HMGA2/TXN/HDAC2/E2F1	6	GSE-NEO6
GO:0048593	camera-type eye morphogenesis	6/193	125/18866	0.00181746	0.025843	0.0202159	SOX9/LHX1/SOX11/WNT2/ALDH1A3/HIF1A	6	GSE-NEO6
GO:0003181	atrioventricular valve morphogenesis	3/193	24/18866	0.00182096	0.025843	0.0202159	SOX4/MDM2/TGFB2	3	GSE-NEO6
GO:0032331	negative regulation of chondrocyte differentiation	3/193	24/18866	0.00182096	0.025843	0.0202159	SOX9/RFLNB/PTHLH	3	GSE-NEO6
GO:0090103	cochlea morphogenesis	3/193	24/18866	0.00182096	0.025843	0.0202159	CTHRC1/SOX9/PTK7	3	GSE-NEO6
GO:0035272	exocrine system development	4/193	51/18866	0.00182262	0.025843	0.0202159	SOX9/LAMA5/SEMA3A/TGFB2	4	GSE-NEO6
GO:0034614	cellular response to reactive oxygen species	7/193	170/18866	0.00186153	0.0262799	0.0205578	TPM1/AXL/TXN/HDAC2/MDM2/PCNA/PAWR	7	GSE-NEO6
GO:0051302	regulation of cell division	7/193	171/18866	0.00192454	0.0270519	0.0211616	PLK2/PDGFC/CDC6/ORC6/E2F7/SVIL/TGFB2	7	GSE-NEO6
GO:0060425	lung morphogenesis	4/193	52/18866	0.0019589	0.0274162	0.0214466	LIF/SOX9/SOX11/WNT2	4	GSE-NEO6
GO:0044839	cell cycle G2/M phase transition	9/193	273/18866	0.00204795	0.0284011	0.0222171	HMGA2/TUBA1A/NES/WEE1/CLSPN/CDC6/DTL/PSMA4/CHEK1	9	GSE-NEO6
GO:0061217	regulation of mesonephros development	3/193	25/18866	0.00205379	0.0284011	0.0222171	SOX9/LHX1/BASP1	3	GSE-NEO6
GO:0033209	tumor necrosis factor-mediated signaling pathway	7/193	173/18866	0.00205552	0.0284011	0.0222171	TNFRSF12A/TNFRSF19/LIMS1/CD70/F2RL1/GAS6/PSMA4	7	GSE-NEO6
GO:0032964	collagen biosynthetic process	4/193	53/18866	0.00210208	0.0286784	0.022434	COL5A1/SCX/COL1A1/HDAC2	4	GSE-NEO6
GO:0043392	negative regulation of DNA binding	4/193	53/18866	0.00210208	0.0286784	0.022434	SOX11/HMGA2/HDAC2/E2F1	4	GSE-NEO6
GO:2000772	regulation of cellular senescence	4/193	53/18866	0.00210208	0.0286784	0.022434	PLK2/CDK6/HMGA2/PAWR	4	GSE-NEO6
GO:0001892	embryonic placenta development	5/193	89/18866	0.00220495	0.029956	0.0234334	LIF/WNT2/VASH2/E2F7/HIF1A	5	GSE-NEO6
GO:0071214	cellular response to abiotic stimulus	10/193	331/18866	0.00222839	0.0300232	0.0234859	MMP7/MME/SCX/SOX9/COL1A1/HMGA2/MDM2/CUL4B/PCNA/CHEK1	10	GSE-NEO6
GO:0104004	cellular response to environmental stimulus	10/193	331/18866	0.00222839	0.0300232	0.0234859	MMP7/MME/SCX/SOX9/COL1A1/HMGA2/MDM2/CUL4B/PCNA/CHEK1	10	GSE-NEO6
GO:2000179	positive regulation of neural precursor cell proliferation	4/193	54/18866	0.00225232	0.0301385	0.0235762	LHX1/NES/FLNA/HIF1A	4	GSE-NEO6
GO:0045732	positive regulation of protein catabolic process	8/193	225/18866	0.00226223	0.0301385	0.0235762	PLK2/SOX9/CTSC/MDM2/CUL4B/DTL/EZR/RNF217	8	GSE-NEO6
GO:0010634	positive regulation of epithelial cell migration	7/193	176/18866	0.0022648	0.0301385	0.0235762	PLK2/EDN1/SOX9/CCBE1/GLIPR2/TGFB2/HIF1A	7	GSE-NEO6
GO:0046887	positive regulation of hormone secretion	6/193	131/18866	0.00230285	0.030292	0.0236963	INHBA/EDN1/SOX4/SOX11/KISS1/HIF1A	6	GSE-NEO6
GO:0003171	atrioventricular valve development	3/193	26/18866	0.00230432	0.030292	0.0236963	SOX4/MDM2/TGFB2	3	GSE-NEO6
GO:0072273	metanephric nephron morphogenesis	3/193	26/18866	0.00230432	0.030292	0.0236963	LIF/SOX9/LHX1	3	GSE-NEO6
GO:0044706	multi-multicellular organism process	8/193	226/18866	0.00232517	0.0304429	0.0238143	MMP7/EDN1/PAPPA/LIF/OXTR/VMP1/PTHLH/FKBP4	8	GSE-NEO6
GO:2000177	regulation of neural precursor cell proliferation	5/193	91/18866	0.00243026	0.031691	0.0247906	LHX1/CDH2/NES/FLNA/HIF1A	5	GSE-NEO6
GO:1903319	positive regulation of protein maturation	3/193	27/18866	0.00257299	0.033418	0.0261416	SOX4/MYH9/CCBE1	3	GSE-NEO6
GO:1905330	regulation of morphogenesis of an epithelium	7/193	181/18866	0.00264974	0.0342191	0.0267682	CTHRC1/LIF/SOX9/LHX1/WNT2/PTK7/PSMA4	7	GSE-NEO6
GO:0042176	regulation of protein catabolic process	11/193	397/18866	0.00266918	0.0342191	0.0267682	PLK2/SOX9/CTSC/FLNA/MDM2/CUL4B/DTL/EZR/SMARCC1/RNF217/ANXA2	11	GSE-NEO6
GO:0072080	nephron tubule development	5/193	93/18866	0.00267184	0.0342191	0.0267682	CD24/LIF/SOX9/LHX1/LAMA5	5	GSE-NEO6
GO:0048565	digestive tract development	6/193	135/18866	0.00267682	0.0342191	0.0267682	OXTR/SOX11/TYMS/PDGFC/TGFB2/HIF1A	6	GSE-NEO6
GO:0060760	positive regulation of response to cytokine stimulus	4/193	57/18866	0.00274718	0.0348441	0.0272572	EDN1/AXL/GAS6/HIF1A	4	GSE-NEO6
GO:0061005	cell differentiation involved in kidney development	4/193	57/18866	0.00274718	0.0348441	0.0272572	CD24/LIF/LHX1/BASP1	4	GSE-NEO6
GO:0001959	regulation of cytokine-mediated signaling pathway	7/193	183/18866	0.00281707	0.0354536	0.0277339	EDN1/CD24/PXDN/AXL/F2RL1/GAS6/HIF1A	7	GSE-NEO6
GO:1903034	regulation of response to wounding	7/193	183/18866	0.00281707	0.0354536	0.0277339	EDN1/TNFRSF12A/PLAU/MYH9/F2RL1/DUSP10/ANXA2	7	GSE-NEO6
GO:0007596	blood coagulation	10/193	343/18866	0.00287926	0.0360963	0.0282367	EDN1/COL1A1/PLAU/AXL/MYH9/HDAC2/FLNA/F2RL1/GAS6/ANXA2	10	GSE-NEO6
GO:0007589	body fluid secretion	5/193	95/18866	0.00293037	0.0363165	0.028409	EDN1/OXTR/SOCS2/ANXA2/HIF1A	5	GSE-NEO6
GO:0070167	regulation of biomineral tissue development	5/193	95/18866	0.00293037	0.0363165	0.028409	SOX9/ODAPH/RFLNB/GAS6/HIF1A	5	GSE-NEO6
GO:0110149	regulation of biomineralization	5/193	95/18866	0.00293037	0.0363165	0.028409	SOX9/ODAPH/RFLNB/GAS6/HIF1A	5	GSE-NEO6
GO:0000724	double-strand break repair via homologous recombination	6/193	138/18866	0.00298589	0.0367795	0.0287711	MCM7/MCM5/MCM4/GINS2/MCM6/CHEK1	6	GSE-NEO6
GO:0002683	negative regulation of immune system process	12/193	463/18866	0.00299039	0.0367795	0.0287711	INHBA/SOX9/SOX11/CDK6/HMGB3/LRRC17/AXL/EZR/DUSP10/SDC4/PAWR/TGFB2	12	GSE-NEO6
GO:1902105	regulation of leukocyte differentiation	9/193	290/18866	0.00306806	0.0375924	0.0294071	INHBA/LIF/SOX4/CDK6/HMGB3/LRRC17/AXL/GAS6/DUSP10	9	GSE-NEO6
GO:0061138	morphogenesis of a branching epithelium	7/193	187/18866	0.00317595	0.0387017	0.0302748	COL4A1/EDN1/SOX9/LHX1/WNT2/LAMA5/SEMA3A	7	GSE-NEO6
GO:0007599	hemostasis	10/193	348/18866	0.00319175	0.0387017	0.0302748	EDN1/COL1A1/PLAU/AXL/MYH9/HDAC2/FLNA/F2RL1/GAS6/ANXA2	10	GSE-NEO6
GO:0000725	recombinational repair	6/193	140/18866	0.00320627	0.0387017	0.0302748	MCM7/MCM5/MCM4/GINS2/MCM6/CHEK1	6	GSE-NEO6
GO:0009411	response to UV	6/193	140/18866	0.00320627	0.0387017	0.0302748	MME/MDM2/CUL4B/DTL/PCNA/CHEK1	6	GSE-NEO6
GO:0050817	coagulation	10/193	349/18866	0.00325738	0.039173	0.0306435	EDN1/COL1A1/PLAU/AXL/MYH9/HDAC2/FLNA/F2RL1/GAS6/ANXA2	10	GSE-NEO6
GO:0014020	primary neural tube formation	5/193	98/18866	0.0033514	0.040155	0.0314117	CTHRC1/PTK7/SDC4/TGFB2/HIF1A	5	GSE-NEO6
GO:0007369	gastrulation	7/193	189/18866	0.00336799	0.0402054	0.0314511	INHBA/COL5A1/COL4A2/SCX/COL5A2/LHX1/HMGA2	7	GSE-NEO6
GO:0060828	regulation of canonical Wnt signaling pathway	9/193	295/18866	0.00343406	0.0408439	0.0319505	CTHRC1/SOX4/SOX9/COL1A1/CDH2/IGFBP4/PTK7/TLE4/PSMA4	9	GSE-NEO6
GO:0003209	cardiac atrium morphogenesis	3/193	30/18866	0.00349202	0.0413817	0.0323713	SOX4/WNT2/TGFB2	3	GSE-NEO6
GO:0046888	negative regulation of hormone secretion	4/193	61/18866	0.00351629	0.0415178	0.0324777	INHBA/EDN1/LIF/RAB11FIP1	4	GSE-NEO6
GO:0001503	ossification	11/193	412/18866	0.00353729	0.0416144	0.0325533	SCX/CTHRC1/COL5A2/SOX9/SOX11/COL1A1/CDK6/RFLNB/PTHLH/TGFB2/HIF1A	11	GSE-NEO6
GO:0072006	nephron development	6/193	143/18866	0.0035593	0.0417222	0.0326376	CD24/LIF/SOX9/LHX1/BASP1/LAMA5	6	GSE-NEO6
GO:0071356	cellular response to tumor necrosis factor	9/193	297/18866	0.00358973	0.0417684	0.0326738	EDN1/TNFRSF12A/COL1A1/TNFRSF19/LIMS1/CD70/F2RL1/GAS6/PSMA4	9	GSE-NEO6
GO:0006913	nucleocytoplasmic transport	10/193	354/18866	0.00360183	0.0417684	0.0326738	PTPN14/TXN/FLNA/MDM2/SNRPF/GAS6/ANP32B/SNRPE/MAGOHB/MX2	10	GSE-NEO6
GO:0051222	positive regulation of protein transport	10/193	354/18866	0.00360183	0.0417684	0.0326738	SOX4/E2F1/FLNA/MDM2/EZR/F2RL1/GAS6/ANP32B/TGFB2/HIF1A	10	GSE-NEO6
GO:0065004	protein-DNA complex assembly	8/193	243/18866	0.00362137	0.0418455	0.032734	SOX9/CUL4B/SET/MCM7/MCM5/ANP32B/MCM4/MCM6	8	GSE-NEO6
GO:0021953	central nervous system neuron differentiation	7/193	192/18866	0.00367253	0.0421367	0.0329619	INHBA/SOX4/LHX1/WNT2/DCLK1/SEMA3A/ZSWIM6	7	GSE-NEO6
GO:0048015	phosphatidylinositol-mediated signaling	7/193	192/18866	0.00367253	0.0421367	0.0329619	EDN1/SOX9/PDGFC/EZR/F2RL1/TGFB2/KCNH1	7	GSE-NEO6
GO:0051169	nuclear transport	10/193	357/18866	0.00382201	0.0436975	0.0341828	PTPN14/TXN/FLNA/MDM2/SNRPF/GAS6/ANP32B/SNRPE/MAGOHB/MX2	10	GSE-NEO6
GO:0061037	negative regulation of cartilage development	3/193	31/18866	0.00383734	0.0437187	0.0341994	SOX9/RFLNB/PTHLH	3	GSE-NEO6
GO:1902115	regulation of organelle assembly	7/193	194/18866	0.0038869	0.0440974	0.0344956	PLK2/EDN1/DCDC2/EZR/FSCN1/SDC4/SDC1	7	GSE-NEO6
GO:0032386	regulation of intracellular transport	10/193	358/18866	0.00389773	0.0440974	0.0344956	PTPN14/TXN/E2F1/FLNA/MDM2/EZR/GAS6/ANP32B/ANXA2/MX2	10	GSE-NEO6
GO:0001666	response to hypoxia	10/193	359/18866	0.00397464	0.0448113	0.0350541	EDN1/CD24/PLAU/PDLIM1/E2F1/MDM2/EIF4EBP1/TGFB2/PSMA4/HIF1A	10	GSE-NEO6
GO:0051384	response to glucocorticoid	6/193	147/18866	0.00407399	0.0455538	0.035635	EDN1/PAPPA/TYMS/PCNA/EIF4EBP1/SDC1	6	GSE-NEO6
GO:0055123	digestive system development	6/193	147/18866	0.00407399	0.0455538	0.035635	OXTR/SOX11/TYMS/PDGFC/TGFB2/HIF1A	6	GSE-NEO6
GO:0007565	female pregnancy	7/193	196/18866	0.00411065	0.0455538	0.035635	MMP7/PAPPA/LIF/OXTR/VMP1/PTHLH/FKBP4	7	GSE-NEO6
GO:0048017	inositol lipid-mediated signaling	7/193	196/18866	0.00411065	0.0455538	0.035635	EDN1/SOX9/PDGFC/EZR/F2RL1/TGFB2/KCNH1	7	GSE-NEO6
GO:0060759	regulation of response to cytokine stimulus	7/193	196/18866	0.00411065	0.0455538	0.035635	EDN1/CD24/PXDN/AXL/F2RL1/GAS6/HIF1A	7	GSE-NEO6
GO:0042472	inner ear morphogenesis	5/193	103/18866	0.00414726	0.0456398	0.0357022	CTHRC1/SOX9/PTK7/LRIG3/ALDH1A3	5	GSE-NEO6
GO:1901890	positive regulation of cell junction assembly	5/193	103/18866	0.00414726	0.0456398	0.0357022	THBS2/OXTR/CLSTN2/LIMS1/SDC4	5	GSE-NEO6
GO:0002063	chondrocyte development	3/193	32/18866	0.00420274	0.0456398	0.0357022	SOX9/RFLNB/PTHLH	3	GSE-NEO6
GO:0044818	mitotic G2/M transition checkpoint	3/193	32/18866	0.00420274	0.0456398	0.0357022	HMGA2/CLSPN/CDC6	3	GSE-NEO6
GO:0050869	negative regulation of B cell activation	3/193	32/18866	0.00420274	0.0456398	0.0357022	INHBA/HMGB3/PAWR	3	GSE-NEO6
GO:0071295	cellular response to vitamin	3/193	32/18866	0.00420274	0.0456398	0.0357022	COL1A1/MDM2/GAS6	3	GSE-NEO6
GO:0003211	cardiac ventricle formation	2/193	10/18866	0.00443884	0.0466438	0.0364876	SOX4/SOX11	2	GSE-NEO6
GO:0033314	mitotic DNA replication checkpoint signaling	2/193	10/18866	0.00443884	0.0466438	0.0364876	CLSPN/CDC6	2	GSE-NEO6
GO:0042541	hemoglobin biosynthetic process	2/193	10/18866	0.00443884	0.0466438	0.0364876	INHBA/HIF1A	2	GSE-NEO6
GO:0045793	positive regulation of cell size	2/193	10/18866	0.00443884	0.0466438	0.0364876	EDN1/TMEM123	2	GSE-NEO6
GO:0060068	vagina development	2/193	10/18866	0.00443884	0.0466438	0.0364876	LHX1/AXL	2	GSE-NEO6
GO:0060502	epithelial cell proliferation involved in lung morphogenesis	2/193	10/18866	0.00443884	0.0466438	0.0364876	SOX9/WNT2	2	GSE-NEO6
GO:0070099	regulation of chemokine-mediated signaling pathway	2/193	10/18866	0.00443884	0.0466438	0.0364876	EDN1/HIF1A	2	GSE-NEO6
GO:0070942	neutrophil mediated cytotoxicity	2/193	10/18866	0.00443884	0.0466438	0.0364876	F2RL1/CXCL6	2	GSE-NEO6
GO:2000018	regulation of male gonad development	2/193	10/18866	0.00443884	0.0466438	0.0364876	SOX9/SEMA3A	2	GSE-NEO6
GO:2001054	negative regulation of mesenchymal cell apoptotic process	2/193	10/18866	0.00443884	0.0466438	0.0364876	SOX9/HIF1A	2	GSE-NEO6
GO:0043588	skin development	11/193	425/18866	0.00446098	0.0467252	0.0365513	INHBA/COL5A1/COL5A2/SOX9/COL1A1/TNFRSF19/HDAC2/PALLD/LAMA5/COL5A3/TGFB2	11	GSE-NEO6
GO:0046824	positive regulation of nucleocytoplasmic transport	4/193	66/18866	0.00466818	0.0487382	0.0381259	FLNA/MDM2/GAS6/ANP32B	4	GSE-NEO6
GO:0001763	morphogenesis of a branching structure	7/193	201/18866	0.00471273	0.048964	0.0383026	COL4A1/EDN1/SOX9/LHX1/WNT2/LAMA5/SEMA3A	7	GSE-NEO6
GO:0000086	G2/M transition of mitotic cell cycle	8/193	254/18866	0.00471996	0.048964	0.0383026	HMGA2/TUBA1A/NES/WEE1/CLSPN/CDC6/DTL/PSMA4	8	GSE-NEO6
GO:0034599	cellular response to oxidative stress	9/193	310/18866	0.00474152	0.0490309	0.038355	TPM1/AXL/MGST1/TXN/HDAC2/MDM2/PCNA/PAWR/HIF1A	9	GSE-NEO6
GO:0032148	activation of protein kinase B activity	4/71	34/18866	7.84e-06	0.0133773	0.0102598	IGF1/NRG1/NTRK3/INSR	4	GSE-NEO7
GO:0010721	negative regulation of cell development	8/71	343/18866	4.32e-05	0.0255968	0.0196316	IGF1/ITM2C/NR2F1/NRG1/EFNB2/KLK8/NTRK3/NRP1	8	GSE-NEO7
GO:0071902	positive regulation of protein serine/threonine kinase activity	8/71	345/18866	4.5e-05	0.0255968	0.0196316	GDF15/GADD45G/IGF1/CCND1/NRG1/NTRK3/INSR/CAB39L	8	GSE-NEO7
GO:0045821	positive regulation of glycolytic process	3/71	24/18866	9.77e-05	0.0276926	0.0212389	IGF1/SLC4A4/INSR	3	GSE-NEO7
GO:0031099	regeneration	6/71	201/18866	0.000109304	0.0276926	0.0212389	IGF1/CCND1/GAP43/VTN/KLK8/NTRK3	6	GSE-NEO7
GO:0050768	negative regulation of neurogenesis	7/71	295/18866	0.00012033	0.0276926	0.0212389	ITM2C/NR2F1/NRG1/EFNB2/KLK8/NTRK3/NRP1	7	GSE-NEO7
GO:0051701	biological process involved in interaction with host	6/71	212/18866	0.000146255	0.0276926	0.0212389	IFITM1/CD55/IFITM2/EFNB2/NTRK3/INSR	6	GSE-NEO7
GO:0051155	positive regulation of striated muscle cell differentiation	4/71	73/18866	0.000164771	0.0276926	0.0212389	GDF15/IGF1/NRG1/EFNB2	4	GSE-NEO7
GO:2000727	positive regulation of cardiac muscle cell differentiation	3/71	29/18866	0.000173975	0.0276926	0.0212389	IGF1/NRG1/EFNB2	3	GSE-NEO7
GO:0005979	regulation of glycogen biosynthetic process	3/71	30/18866	0.000192785	0.0276926	0.0212389	IGF1/PPP1R3C/INSR	3	GSE-NEO7
GO:0010962	regulation of glucan biosynthetic process	3/71	30/18866	0.000192785	0.0276926	0.0212389	IGF1/PPP1R3C/INSR	3	GSE-NEO7
GO:0051961	negative regulation of nervous system development	7/71	319/18866	0.00019479	0.0276926	0.0212389	ITM2C/NR2F1/NRG1/EFNB2/KLK8/NTRK3/NRP1	7	GSE-NEO7
GO:0032147	activation of protein kinase activity	7/71	331/18866	0.00024401	0.0320216	0.024559	GDF15/GADD45G/IGF1/NRG1/NTRK3/EMP2/INSR	7	GSE-NEO7
GO:0010977	negative regulation of neuron projection development	5/71	154/18866	0.000286529	0.0334177	0.0256298	ITM2C/NR2F1/EFNB2/KLK8/NRP1	5	GSE-NEO7
GO:0050772	positive regulation of axonogenesis	4/71	86/18866	0.000309864	0.0334177	0.0256298	CRABP2/PLXNA4/NTRK3/NRP1	4	GSE-NEO7
GO:0070873	regulation of glycogen metabolic process	3/71	36/18866	0.000333595	0.0334177	0.0256298	IGF1/PPP1R3C/INSR	3	GSE-NEO7
GO:0048638	regulation of developmental growth	7/71	353/18866	0.000360095	0.0334177	0.0256298	GDF15/IGF1/CRABP2/PLXNA4/NTRK3/INSR/NRP1	7	GSE-NEO7
GO:0031214	biomineral tissue development	5/71	163/18866	0.000372178	0.0334177	0.0256298	IGF1/WNT6/CLEC3B/RSPO2/NELL1	5	GSE-NEO7
GO:0110148	biomineralization	5/71	163/18866	0.000372178	0.0334177	0.0256298	IGF1/WNT6/CLEC3B/RSPO2/NELL1	5	GSE-NEO7
GO:0032885	regulation of polysaccharide biosynthetic process	3/71	38/18866	0.000392028	0.03344	0.0256469	IGF1/PPP1R3C/INSR	3	GSE-NEO7
GO:0043406	positive regulation of MAP kinase activity	6/71	264/18866	0.000474654	0.0356848	0.0273686	GDF15/GADD45G/IGF1/NRG1/NTRK3/INSR	6	GSE-NEO7
GO:1905209	positive regulation of cardiocyte differentiation	3/71	41/18866	0.000491392	0.0356848	0.0273686	IGF1/NRG1/EFNB2	3	GSE-NEO7
GO:0050848	regulation of calcium-mediated signaling	4/71	100/18866	0.000549981	0.0356848	0.0273686	IGF1/TMEM100/PDE4D/NRG1	4	GSE-NEO7
GO:0032881	regulation of polysaccharide metabolic process	3/71	44/18866	0.000605595	0.0356848	0.0273686	IGF1/PPP1R3C/INSR	3	GSE-NEO7
GO:0043491	protein kinase B signaling	6/71	278/18866	0.000622871	0.0356848	0.0273686	GDF15/IGF1/TMEM100/NRG1/NTRK3/INSR	6	GSE-NEO7
GO:0045165	cell fate commitment	6/71	278/18866	0.000622871	0.0356848	0.0273686	WNT6/GAP43/NRG1/NTRK3/EPAS1/NRP1	6	GSE-NEO7
GO:0005978	glycogen biosynthetic process	3/71	46/18866	0.000690394	0.0356848	0.0273686	IGF1/PPP1R3C/INSR	3	GSE-NEO7
GO:0009250	glucan biosynthetic process	3/71	46/18866	0.000690394	0.0356848	0.0273686	IGF1/PPP1R3C/INSR	3	GSE-NEO7
GO:0048639	positive regulation of developmental growth	5/71	187/18866	0.000695486	0.0356848	0.0273686	IGF1/CRABP2/NTRK3/INSR/NRP1	5	GSE-NEO7
GO:0031345	negative regulation of cell projection organization	5/71	188/18866	0.000712422	0.0356848	0.0273686	ITM2C/NR2F1/EFNB2/KLK8/NRP1	5	GSE-NEO7
GO:0021561	facial nerve development	2/71	11/18866	0.000751363	0.0356848	0.0273686	PLXNA4/NRP1	2	GSE-NEO7
GO:0021604	cranial nerve structural organization	2/71	11/18866	0.000751363	0.0356848	0.0273686	PLXNA4/NRP1	2	GSE-NEO7
GO:0021610	facial nerve morphogenesis	2/71	11/18866	0.000751363	0.0356848	0.0273686	PLXNA4/NRP1	2	GSE-NEO7
GO:0060837	blood vessel endothelial cell differentiation	2/71	11/18866	0.000751363	0.0356848	0.0273686	TMEM100/NRP1	2	GSE-NEO7
GO:0014911	positive regulation of smooth muscle cell migration	3/71	48/18866	0.000782409	0.0356848	0.0273686	IGF1/VTN/NRP1	3	GSE-NEO7
GO:0051149	positive regulation of muscle cell differentiation	4/71	111/18866	0.00081432	0.0356848	0.0273686	GDF15/IGF1/NRG1/EFNB2	4	GSE-NEO7
GO:0061387	regulation of extent of cell growth	4/71	111/18866	0.00081432	0.0356848	0.0273686	CRABP2/PLXNA4/NTRK3/NRP1	4	GSE-NEO7
GO:0045981	positive regulation of nucleotide metabolic process	3/71	50/18866	0.000881876	0.0356848	0.0273686	IGF1/SLC4A4/INSR	3	GSE-NEO7
GO:1900544	positive regulation of purine nucleotide metabolic process	3/71	50/18866	0.000881876	0.0356848	0.0273686	IGF1/SLC4A4/INSR	3	GSE-NEO7
GO:1903580	positive regulation of ATP metabolic process	3/71	50/18866	0.000881876	0.0356848	0.0273686	IGF1/SLC4A4/INSR	3	GSE-NEO7
GO:2000725	regulation of cardiac muscle cell differentiation	3/71	50/18866	0.000881876	0.0356848	0.0273686	IGF1/NRG1/EFNB2	3	GSE-NEO7
GO:0021559	trigeminal nerve development	2/71	12/18866	0.000899442	0.0356848	0.0273686	PLXNA4/NRP1	2	GSE-NEO7
GO:1902287	semaphorin-plexin signaling pathway involved in axon guidance	2/71	12/18866	0.000899442	0.0356848	0.0273686	PLXNA4/NRP1	2	GSE-NEO7
GO:0031103	axon regeneration	3/71	52/18866	0.000989027	0.0361806	0.0277488	GAP43/KLK8/NTRK3	3	GSE-NEO7
GO:0030282	bone mineralization	4/71	117/18866	0.000991118	0.0361806	0.0277488	IGF1/CLEC3B/RSPO2/NELL1	4	GSE-NEO7
GO:0045446	endothelial cell differentiation	4/71	117/18866	0.000991118	0.0361806	0.0277488	TMEM100/PDE4D/NRG1/NRP1	4	GSE-NEO7
GO:0051153	regulation of striated muscle cell differentiation	4/71	119/18866	0.00105561	0.0361806	0.0277488	GDF15/IGF1/NRG1/EFNB2	4	GSE-NEO7
GO:0099150	regulation of postsynaptic specialization assembly	2/71	13/18866	0.00106039	0.0361806	0.0277488	GAP43/NTRK3	2	GSE-NEO7
GO:0150052	regulation of postsynapse assembly	2/71	13/18866	0.00106039	0.0361806	0.0277488	GAP43/NTRK3	2	GSE-NEO7
GO:1902285	semaphorin-plexin signaling pathway involved in neuron projection guidance	2/71	13/18866	0.00106039	0.0361806	0.0277488	PLXNA4/NRP1	2	GSE-NEO7
GO:0045785	positive regulation of cell adhesion	7/71	428/18866	0.00112221	0.0375389	0.0287906	IGF1/CD55/VTN/EFNB2/ABI3BP/EMP2/NRP1	7	GSE-NEO7
GO:0010811	positive regulation of cell-substrate adhesion	4/71	122/18866	0.00115779	0.0379122	0.0290769	VTN/ABI3BP/EMP2/NRP1	4	GSE-NEO7
GO:0070252	actin-mediated cell contraction	4/71	123/18866	0.00119334	0.0379122	0.0290769	TNNT3/KCNE4/PDE4D/EMP2	4	GSE-NEO7
GO:0050808	synapse organization	7/71	433/18866	0.00120003	0.0379122	0.0290769	GAP43/NRG1/EFNB2/KLK8/NTRK3/INSR/NRP1	7	GSE-NEO7
GO:0031102	neuron projection regeneration	3/71	59/18866	0.00142774	0.044286	0.0339652	GAP43/KLK8/NTRK3	3	GSE-NEO7
GO:0045665	negative regulation of neuron differentiation	5/71	225/18866	0.00158567	0.0446177	0.0342197	ITM2C/NR2F1/EFNB2/KLK8/NRP1	5	GSE-NEO7
GO:0045725	positive regulation of glycogen biosynthetic process	2/71	16/18866	0.00161951	0.0446177	0.0342197	IGF1/INSR	2	GSE-NEO7
GO:0070886	positive regulation of calcineurin-NFAT signaling cascade	2/71	16/18866	0.00161951	0.0446177	0.0342197	IGF1/NRG1	2	GSE-NEO7
GO:0106058	positive regulation of calcineurin-mediated signaling	2/71	16/18866	0.00161951	0.0446177	0.0342197	IGF1/NRG1	2	GSE-NEO7
GO:2001212	regulation of vasculogenesis	2/71	16/18866	0.00161951	0.0446177	0.0342197	TMEM100/EMP2	2	GSE-NEO7
GO:0002920	regulation of humoral immune response	4/71	134/18866	0.00163635	0.0446177	0.0342197	KLK7/C1R/CD55/VTN	4	GSE-NEO7
GO:0046718	viral entry into host cell	4/71	134/18866	0.00163635	0.0446177	0.0342197	IFITM1/CD55/IFITM2/EFNB2	4	GSE-NEO7
GO:0055025	positive regulation of cardiac muscle tissue development	3/71	62/18866	0.00164766	0.0446177	0.0342197	IGF1/NRG1/EFNB2	3	GSE-NEO7
GO:0003158	endothelium development	4/71	135/18866	0.00168157	0.0448243	0.0343781	TMEM100/PDE4D/NRG1/NRP1	4	GSE-NEO7
GO:0043405	regulation of MAP kinase activity	6/71	342/18866	0.00180743	0.045936	0.0352308	GDF15/GADD45G/IGF1/NRG1/NTRK3/INSR	6	GSE-NEO7
GO:0021783	preganglionic parasympathetic fiber development	2/71	17/18866	0.00183098	0.045936	0.0352308	PLXNA4/NRP1	2	GSE-NEO7
GO:0048532	anatomical structure arrangement	2/71	17/18866	0.00183098	0.045936	0.0352308	PLXNA4/NRP1	2	GSE-NEO7
GO:0070875	positive regulation of glycogen metabolic process	2/71	17/18866	0.00183098	0.045936	0.0352308	IGF1/INSR	2	GSE-NEO7
GO:0045669	positive regulation of osteoblast differentiation	3/71	66/18866	0.00197229	0.0478291	0.0366826	IGF1/IFITM1/NELL1	3	GSE-NEO7
GO:1905207	regulation of cardiocyte differentiation	3/71	66/18866	0.00197229	0.0478291	0.0366826	IGF1/NRG1/EFNB2	3	GSE-NEO7
GO:0048588	developmental cell growth	5/71	237/18866	0.00199054	0.0478291	0.0366826	IGF1/CRABP2/PLXNA4/NTRK3/NRP1	5	GSE-NEO7
GO:0046597	negative regulation of viral entry into host cell	2/71	18/18866	0.00205485	0.0486885	0.0373418	IFITM1/IFITM2	2	GSE-NEO7
GO:0030198	extracellular matrix organization	25/221	395/18866	7.48e-12	1.33e-08	1.03e-08	TIMP1/IL6/ELN/HAS1/VCAM1/TNFRSF11B/ICAM1/ADAMTS4/DCN/ADAMTS1/FBLN1/COL8A1/SFRP2/FAP/SMOC2/EGFL6/PDPN/CYP1B1/MMP19/ICAM4/FLRT2/CTSL/ITGA8/SMOC1/ICAM5	25	GSE-NEO8
GO:0043062	extracellular structure organization	25/221	396/18866	7.9e-12	1.33e-08	1.03e-08	TIMP1/IL6/ELN/HAS1/VCAM1/TNFRSF11B/ICAM1/ADAMTS4/DCN/ADAMTS1/FBLN1/COL8A1/SFRP2/FAP/SMOC2/EGFL6/PDPN/CYP1B1/MMP19/ICAM4/FLRT2/CTSL/ITGA8/SMOC1/ICAM5	25	GSE-NEO8
GO:0045785	positive regulation of cell adhesion	25/221	428/18866	4.22e-11	4.75e-08	3.67e-08	IL6/CCL2/VCAM1/CCL19/ICAM1/SFRP1/TGM2/IGFBP2/NR4A3/NFKBIZ/NEDD9/COL8A1/TNFSF14/SFRP2/EGR3/SMOC2/EGFL6/PDPN/MAP3K8/NFKBID/TNFSF9/CSF1/PNP/MYADM/ARHGEF7	25	GSE-NEO8
GO:0030278	regulation of ossification	17/221	212/18866	5.45e-10	4.6e-07	3.55e-07	AREG/ISG15/IL6/SFRP1/IGFBP5/ID2/CEBPB/CALCA/SFRP2/ID3/SRGN/ID1/EGR2/RASSF2/DHRS3/CSF1/SMOC1	17	GSE-NEO8
GO:0045444	fat cell differentiation	17/221	235/18866	2.64e-09	1.79e-06	1.38e-06	IL6/STEAP4/SFRP1/ID2/NR4A2/CCDC71L/NR4A3/CEBPB/INSIG1/SFRP2/ADIRF/FRZB/KLF4/PIM1/ARID5B/EGR2/NR4A1	17	GSE-NEO8
GO:0022407	regulation of cell-cell adhesion	21/221	439/18866	5.44e-08	2.34e-05	1.8e-05	IL6/CCL2/VCAM1/CCL19/ICAM1/IGFBP2/NR4A3/CEBPB/IRF1/NFKBIZ/TNFSF14/EGR3/KLF4/PDPN/EPHA7/MAP3K8/ARG2/NFKBID/TNFSF9/PNP/MYADM	21	GSE-NEO8
GO:0042326	negative regulation of phosphorylation	22/221	484/18866	6.34e-08	2.34e-05	1.8e-05	TNFAIP3/SFRP1/GBP1/DUSP5/TRIB1/MYC/GPRC5A/FBLN1/SFRP2/KLF4/EFNA1/CDKN1A/CDKN2A/CNKSR3/DMD/ATF3/RASSF2/MIDN/SOCS3/GADD45B/MYADM/ITPRIP	22	GSE-NEO8
GO:0001933	negative regulation of protein phosphorylation	21/221	444/18866	6.59e-08	2.34e-05	1.8e-05	TNFAIP3/SFRP1/GBP1/DUSP5/TRIB1/MYC/GPRC5A/FBLN1/SFRP2/KLF4/EFNA1/CDKN1A/CDKN2A/CNKSR3/DMD/ATF3/RASSF2/SOCS3/GADD45B/MYADM/ITPRIP	21	GSE-NEO8
GO:1901342	regulation of vasculature development	21/221	444/18866	6.59e-08	2.34e-05	1.8e-05	CXCL10/CXCL8/IL6/TNFAIP3/SOD2/SFRP1/DCN/ADAMTS1/NFATC1/SEMA4A/SFRP2/F3/KLF4/EFNA1/SMOC2/ID1/CYP1B1/DLL1/PGF/KLF2/ANXA3	21	GSE-NEO8
GO:1903037	regulation of leukocyte cell-cell adhesion	18/221	329/18866	6.92e-08	2.34e-05	1.8e-05	IL6/CCL2/VCAM1/CCL19/ICAM1/IGFBP2/NR4A3/CEBPB/IRF1/NFKBIZ/TNFSF14/EGR3/KLF4/MAP3K8/ARG2/NFKBID/TNFSF9/PNP	18	GSE-NEO8
GO:0048660	regulation of smooth muscle cell proliferation	13/221	173/18866	1.33e-07	4.08e-05	3.15e-05	IL6/ELN/TNFAIP3/SOD2/TGM2/ADAMTS1/IGFBP5/ID2/NR4A3/TRIB1/NAMPT/KLF4/CDKN1A	13	GSE-NEO8
GO:0048659	smooth muscle cell proliferation	13/221	175/18866	1.52e-07	4.28e-05	3.3e-05	IL6/ELN/TNFAIP3/SOD2/TGM2/ADAMTS1/IGFBP5/ID2/NR4A3/TRIB1/NAMPT/KLF4/CDKN1A	13	GSE-NEO8
GO:0001822	kidney development	16/221	283/18866	2.43e-07	6.16e-05	4.76e-05	SFRP1/DCN/ADAMTS1/ID2/MYC/ID3/RDH10/BDNF/DLL1/PGF/EPHA7/ARID5B/TIPARP/ARG2/CALB1/ITGA8	16	GSE-NEO8
GO:0071347	cellular response to interleukin-1	13/221	183/18866	2.55e-07	6.16e-05	4.76e-05	CXCL8/IL6/CCL2/CCL19/ICAM1/SFRP1/GBP1/CEBPB/AKAP12/GBP3/MAP3K8/KLF2/NFKBIA	13	GSE-NEO8
GO:0045765	regulation of angiogenesis	19/221	403/18866	3.01e-07	6.58e-05	5.08e-05	CXCL10/CXCL8/IL6/TNFAIP3/SFRP1/DCN/ADAMTS1/SEMA4A/SFRP2/F3/KLF4/EFNA1/SMOC2/ID1/CYP1B1/DLL1/PGF/KLF2/ANXA3	19	GSE-NEO8
GO:0007159	leukocyte cell-cell adhesion	18/221	364/18866	3.12e-07	6.58e-05	5.08e-05	IL6/CCL2/VCAM1/CCL19/ICAM1/IGFBP2/NR4A3/CEBPB/IRF1/NFKBIZ/TNFSF14/EGR3/KLF4/MAP3K8/ARG2/NFKBID/TNFSF9/PNP	18	GSE-NEO8
GO:1902105	regulation of leukocyte differentiation	16/221	290/18866	3.38e-07	6.72e-05	5.19e-05	IL20/CCL19/SFRP1/ID2/TRIB1/MYC/CEBPB/IRF1/NFKBIZ/EGR3/NFKBID/TNFSF9/RASSF2/CSF1/PNP/KLF10	16	GSE-NEO8
GO:0072001	renal system development	16/221	292/18866	3.71e-07	6.96e-05	5.38e-05	SFRP1/DCN/ADAMTS1/ID2/MYC/ID3/RDH10/BDNF/DLL1/PGF/EPHA7/ARID5B/TIPARP/ARG2/CALB1/ITGA8	16	GSE-NEO8
GO:0045667	regulation of osteoblast differentiation	11/221	131/18866	4.12e-07	7.11e-05	5.5e-05	AREG/IL6/SFRP1/IGFBP5/ID2/CEBPB/SFRP2/ID3/ID1/RASSF2/SMOC1	11	GSE-NEO8
GO:0001503	ossification	19/221	412/18866	4.21e-07	7.11e-05	5.5e-05	AREG/ISG15/IL6/SFRP1/IGFBP5/ID2/CEBPB/CALCA/SFRP2/ID3/SRGN/ID1/EGR2/RASSF2/DHRS3/CSF1/JUNB/SMOC1/KLF10	19	GSE-NEO8
GO:1903706	regulation of hemopoiesis	21/221	498/18866	4.44e-07	7.13e-05	5.51e-05	ISG15/IL20/CCL19/SFRP1/ID2/NR4A3/TRIB1/MYC/CEBPB/IRF1/NFKBIZ/EGR3/PIM1/DLL1/NFKBID/TNFSF9/RASSF2/CSF1/NFKBIA/PNP/KLF10	21	GSE-NEO8
GO:0071356	cellular response to tumor necrosis factor	16/221	297/18866	4.66e-07	7.15e-05	5.53e-05	CXCL8/CCL2/TNFAIP3/CCL19/TNFRSF11B/KRT18/ICAM1/SFRP1/GBP1/TNFSF14/CALCA/AKAP12/GBP3/KLF2/TNFSF9/NFKBIA	16	GSE-NEO8
GO:0050730	regulation of peptidyl-tyrosine phosphorylation	15/221	263/18866	5.23e-07	7.68e-05	5.93e-05	AREG/IL6/IL20/ICAM1/SFRP1/ALKAL2/GPRC5A/NEDD9/SFRP2/EFNA1/CCK/BDNF/EPHA7/SOCS3/ADRA2A	15	GSE-NEO8
GO:1903039	positive regulation of leukocyte cell-cell adhesion	14/221	235/18866	7.52e-07	0.000105759	8.17e-05	IL6/CCL2/VCAM1/CCL19/ICAM1/IGFBP2/NR4A3/NFKBIZ/TNFSF14/EGR3/MAP3K8/NFKBID/TNFSF9/PNP	14	GSE-NEO8
GO:0022409	positive regulation of cell-cell adhesion	15/221	279/18866	1.1e-06	0.000145456	0.000112397	IL6/CCL2/VCAM1/CCL19/ICAM1/IGFBP2/NR4A3/NFKBIZ/TNFSF14/EGR3/PDPN/MAP3K8/NFKBID/TNFSF9/PNP	15	GSE-NEO8
GO:0046851	negative regulation of bone remodeling	5/221	17/18866	1.16e-06	0.000145456	0.000112397	IL6/TNFAIP3/TNFRSF11B/SFRP1/CALCA	5	GSE-NEO8
GO:0033002	muscle cell proliferation	14/221	244/18866	1.18e-06	0.000145456	0.000112397	IL6/ELN/TNFAIP3/SOD2/TGM2/ADAMTS1/IGFBP5/ID2/NR4A3/TRIB1/NAMPT/KLF4/PIM1/CDKN1A	14	GSE-NEO8
GO:0031589	cell-substrate adhesion	17/221	359/18866	1.22e-06	0.000145456	0.000112397	VCAM1/SFRP1/GBP1/FBLN1/NEDD9/COL8A1/FAM107A/EFNA1/SMOC2/ID1/CDKN2A/EGFL6/PDPN/CSF1/ITGA8/MYADM/ARHGEF7	17	GSE-NEO8
GO:0034612	response to tumor necrosis factor	16/221	320/18866	1.25e-06	0.000145456	0.000112397	CXCL8/CCL2/TNFAIP3/CCL19/TNFRSF11B/KRT18/ICAM1/SFRP1/GBP1/TNFSF14/CALCA/AKAP12/GBP3/KLF2/TNFSF9/NFKBIA	16	GSE-NEO8
GO:0070555	response to interleukin-1	13/221	211/18866	1.29e-06	0.000145573	0.000112487	CXCL8/IL6/CCL2/CCL19/ICAM1/SFRP1/GBP1/CEBPB/AKAP12/GBP3/MAP3K8/KLF2/NFKBIA	13	GSE-NEO8
GO:0050673	epithelial cell proliferation	19/221	453/18866	1.74e-06	0.000186728	0.000144288	AREG/IL6/CCL2/TNFAIP3/SFRP1/IGFBP5/ID2/NR4A3/MYC/CEBPB/COL8A1/SFRP2/FAP/F3/EGR3/ID1/PGF/NR4A1/SERPINB1	19	GSE-NEO8
GO:0010810	regulation of cell-substrate adhesion	13/221	217/18866	1.77e-06	0.000186728	0.000144288	SFRP1/GBP1/FBLN1/NEDD9/COL8A1/FAM107A/SMOC2/CDKN2A/EGFL6/PDPN/CSF1/MYADM/ARHGEF7	13	GSE-NEO8
GO:0001655	urogenital system development	16/221	330/18866	1.87e-06	0.000187899	0.000145193	SFRP1/DCN/ADAMTS1/ID2/MYC/ID3/RDH10/BDNF/DLL1/PGF/EPHA7/ARID5B/TIPARP/ARG2/CALB1/ITGA8	16	GSE-NEO8
GO:0045926	negative regulation of growth	14/221	254/18866	1.89e-06	0.000187899	0.000145193	MT1E/MT1X/MT1M/SFRP1/MT1A/IGFBP5/MEG3/SEMA4A/SFRP2/FRZB/CDKN1A/CDKN2A/DCUN1D3/EPHA7	14	GSE-NEO8
GO:0045600	positive regulation of fat cell differentiation	8/221	72/18866	1.96e-06	0.000189446	0.000146389	SFRP1/ID2/CCDC71L/CEBPB/SFRP2/ADIRF/FRZB/PIM1	8	GSE-NEO8
GO:1902107	positive regulation of leukocyte differentiation	11/221	159/18866	2.82e-06	0.000264169	0.000204129	IL20/CCL19/ID2/TRIB1/NFKBIZ/EGR3/NFKBID/TNFSF9/CSF1/PNP/KLF10	11	GSE-NEO8
GO:0042110	T cell activation	19/221	483/18866	4.42e-06	0.000403844	0.000312058	IL6/CCL2/VCAM1/CCL19/ICAM1/IGFBP2/CEBPB/IRF1/NFKBIZ/SEMA4A/TNFSF14/EGR3/MAP3K8/ARG2/NFKBID/CTSL/TNFSF9/PNP/LEPR	19	GSE-NEO8
GO:0034104	negative regulation of tissue remodeling	5/221	22/18866	4.72e-06	0.000408624	0.000315752	IL6/TNFAIP3/TNFRSF11B/SFRP1/CALCA	5	GSE-NEO8
GO:0044342	type B pancreatic cell proliferation	5/221	22/18866	4.72e-06	0.000408624	0.000315752	SFRP1/IGFBP5/NR4A3/NR4A1/SERPINB1	5	GSE-NEO8
GO:1903708	positive regulation of hemopoiesis	12/221	204/18866	5.37e-06	0.000453351	0.000350313	ISG15/IL20/CCL19/ID2/TRIB1/NFKBIZ/EGR3/NFKBID/TNFSF9/CSF1/PNP/KLF10	12	GSE-NEO8
GO:0030279	negative regulation of ossification	8/221	84/18866	6.34e-06	0.000522256	0.000403557	AREG/SFRP1/IGFBP5/ID2/CALCA/ID3/SRGN/ID1	8	GSE-NEO8
GO:1902041	regulation of extrinsic apoptotic signaling pathway via death domain receptors	7/221	61/18866	7.02e-06	0.000564348	0.000436082	TNFAIP3/TNFSF10/ICAM1/SFRP1/SFRP2/ATF3/ITPRIP	7	GSE-NEO8
GO:0045598	regulation of fat cell differentiation	10/221	143/18866	7.3e-06	0.00057333	0.000443023	IL6/SFRP1/ID2/CCDC71L/CEBPB/INSIG1/SFRP2/ADIRF/FRZB/PIM1	10	GSE-NEO8
GO:0030098	lymphocyte differentiation	16/221	368/18866	7.5e-06	0.00057526	0.000444514	IL6/VCAM1/CCL19/SFRP1/ID2/IRF1/NFKBIZ/SEMA4A/EGR3/DLL1/NFKBID/CTSL/TNFSF9/KLF6/PNP/LEPR	16	GSE-NEO8
GO:0050870	positive regulation of T cell activation	12/221	214/18866	8.74e-06	0.000656192	0.000507052	IL6/CCL2/VCAM1/CCL19/IGFBP2/NFKBIZ/TNFSF14/EGR3/MAP3K8/NFKBID/TNFSF9/PNP	12	GSE-NEO8
GO:0050863	regulation of T cell activation	15/221	332/18866	9.22e-06	0.000677059	0.000523176	IL6/CCL2/VCAM1/CCL19/IGFBP2/CEBPB/IRF1/NFKBIZ/TNFSF14/EGR3/MAP3K8/ARG2/NFKBID/TNFSF9/PNP	15	GSE-NEO8
GO:0008625	extrinsic apoptotic signaling pathway via death domain receptors	8/221	89/18866	9.77e-06	0.000701991	0.000542442	TNFAIP3/TNFSF10/ICAM1/SFRP1/SFRP2/ATF3/BAG3/ITPRIP	8	GSE-NEO8
GO:0043433	negative regulation of DNA-binding transcription factor activity	11/221	183/18866	1.08e-05	0.000763298	0.000589815	TNFAIP3/ID2/TRIB1/ID3/KLF4/PIM1/ID1/CDKN2A/CYP1B1/NFKBID/NFKBIA	11	GSE-NEO8
GO:0045637	regulation of myeloid cell differentiation	13/221	263/18866	1.43e-05	0.000987749	0.000763253	ISG15/IL20/SFRP1/ID2/NR4A3/TRIB1/MYC/CEBPB/DLL1/RASSF2/CSF1/NFKBIA/KLF10	13	GSE-NEO8
GO:0002761	regulation of myeloid leukocyte differentiation	9/221	123/18866	1.46e-05	0.000987749	0.000763253	IL20/SFRP1/ID2/TRIB1/MYC/CEBPB/RASSF2/CSF1/KLF10	9	GSE-NEO8
GO:0001667	ameboidal-type cell migration	18/221	481/18866	1.56e-05	0.00103472	0.000799547	TIMP1/HAS1/S100P/DCN/SEMA4A/FAP/EGR3/KLF4/EFNA1/SMOC2/ID1/CYP1B1/AKAP12/ARID5B/NR4A1/ZFAND5/ANXA3/ARHGEF7	18	GSE-NEO8
GO:0001649	osteoblast differentiation	12/221	231/18866	1.88e-05	0.00122176	0.000944075	AREG/IL6/SFRP1/IGFBP5/ID2/CEBPB/SFRP2/ID3/ID1/RASSF2/JUNB/SMOC1	12	GSE-NEO8
GO:0060326	cell chemotaxis	14/221	311/18866	1.92e-05	0.00122176	0.000944075	CXCL10/CXCL8/IL6/CCL2/CXCL3/CXCL2/CCL19/TNFSF14/CALCA/EGR3/SMOC2/PGF/NR4A1/CSF1	14	GSE-NEO8
GO:0050731	positive regulation of peptidyl-tyrosine phosphorylation	11/221	195/18866	1.97e-05	0.00123069	0.00095098	AREG/IL6/IL20/ICAM1/ALKAL2/NEDD9/EFNA1/CCK/BDNF/SOCS3/ADRA2A	11	GSE-NEO8
GO:0010273	detoxification of copper ion	4/221	15/18866	2.26e-05	0.00133915	0.00103479	MT1E/MT1X/MT1M/MT1A	4	GSE-NEO8
GO:0045779	negative regulation of bone resorption	4/221	15/18866	2.26e-05	0.00133915	0.00103479	IL6/TNFAIP3/TNFRSF11B/CALCA	4	GSE-NEO8
GO:1990169	stress response to copper ion	4/221	15/18866	2.26e-05	0.00133915	0.00103479	MT1E/MT1X/MT1M/MT1A	4	GSE-NEO8
GO:0046850	regulation of bone remodeling	6/221	50/18866	2.5e-05	0.0014527	0.00112253	IL6/TNFAIP3/TNFRSF11B/SFRP1/CALCA/LEPR	6	GSE-NEO8
GO:0070663	regulation of leukocyte proliferation	12/221	240/18866	2.75e-05	0.00156455	0.00120896	IL6/VCAM1/TNFAIP3/CCL19/IGFBP2/CEBPB/IRF1/CDKN1A/ARG2/TNFSF9/CSF1/PNP	12	GSE-NEO8
GO:0035924	cellular response to vascular endothelial growth factor stimulus	7/221	75/18866	2.78e-05	0.00156455	0.00120896	GAS1/DCN/EGR3/SMOC2/DLL1/PGF/NR4A1	7	GSE-NEO8
GO:0071496	cellular response to external stimulus	14/221	326/18866	3.22e-05	0.00178402	0.00137854	VCAM1/ICAM1/SFRP1/NR4A2/IRF1/TNFSF14/FAM107A/SFRP2/NAMPT/PIM1/CDKN1A/ATF3/BAG3/KLF10	14	GSE-NEO8
GO:0045668	negative regulation of osteoblast differentiation	6/221	53/18866	3.5e-05	0.00182684	0.00141163	AREG/SFRP1/IGFBP5/ID2/ID3/ID1	6	GSE-NEO8
GO:1900024	regulation of substrate adhesion-dependent cell spreading	6/221	53/18866	3.5e-05	0.00182684	0.00141163	GBP1/FBLN1/NEDD9/PDPN/MYADM/ARHGEF7	6	GSE-NEO8
GO:0034446	substrate adhesion-dependent cell spreading	8/221	106/18866	3.52e-05	0.00182684	0.00141163	GBP1/FBLN1/NEDD9/EFNA1/PDPN/ITGA8/MYADM/ARHGEF7	8	GSE-NEO8
GO:0046632	alpha-beta T cell differentiation	8/221	106/18866	3.52e-05	0.00182684	0.00141163	IL6/CCL19/IRF1/NFKBIZ/SEMA4A/NFKBID/CTSL/PNP	8	GSE-NEO8
GO:0071222	cellular response to lipopolysaccharide	11/221	208/18866	3.57e-05	0.00182684	0.00141163	CXCL10/CXCL8/IL6/CCL2/CXCL3/CXCL2/TNFAIP3/ICAM1/TRIB1/CEBPB/NFKBIA	11	GSE-NEO8
GO:0018108	peptidyl-tyrosine phosphorylation	15/221	374/18866	3.71e-05	0.00186814	0.00144355	AREG/IL6/IL20/ICAM1/SFRP1/ALKAL2/GPRC5A/NEDD9/SFRP2/EFNA1/CCK/BDNF/EPHA7/SOCS3/ADRA2A	15	GSE-NEO8
GO:0061687	detoxification of inorganic compound	4/221	17/18866	3.87e-05	0.00187993	0.00145266	MT1E/MT1X/MT1M/MT1A	4	GSE-NEO8
GO:0097501	stress response to metal ion	4/221	17/18866	3.87e-05	0.00187993	0.00145266	MT1E/MT1X/MT1M/MT1A	4	GSE-NEO8
GO:0002573	myeloid leukocyte differentiation	11/221	210/18866	3.9e-05	0.00187993	0.00145266	IL20/CCL19/SFRP1/ID2/TRIB1/MYC/CEBPB/RASSF2/CSF1/JUNB/KLF10	11	GSE-NEO8
GO:0071887	leukocyte apoptotic process	8/221	108/18866	4.03e-05	0.00189332	0.001463	IL6/CCL19/NR4A3/EFNA1/CDKN2A/ARG2/NFKBID/CTSL	8	GSE-NEO8
GO:0018212	peptidyl-tyrosine modification	15/221	377/18866	4.06e-05	0.00189332	0.001463	AREG/IL6/IL20/ICAM1/SFRP1/ALKAL2/GPRC5A/NEDD9/SFRP2/EFNA1/CCK/BDNF/EPHA7/SOCS3/ADRA2A	15	GSE-NEO8
GO:0009636	response to toxic substance	12/221	250/18866	4.09e-05	0.00189332	0.001463	MT1E/MT1X/MT1M/SOD2/MT1A/INMT/SLC22A5/KDM6B/PIM1/CDKN1A/CYP1B1/GPX3	12	GSE-NEO8
GO:0032496	response to lipopolysaccharide	14/221	334/18866	4.2e-05	0.00191508	0.00147982	CXCL10/CXCL8/IL6/CCL2/CXCL3/CXCL2/TNFAIP3/ICAM1/DCN/TRIB1/CEBPB/AKAP12/FMO1/NFKBIA	14	GSE-NEO8
GO:0048771	tissue remodeling	10/221	178/18866	4.87e-05	0.00219466	0.00169585	TIMP1/IL6/TNFAIP3/TNFRSF11B/SFRP1/TGM2/IGFBP5/CALCA/RASSF2/LEPR	10	GSE-NEO8
GO:0022617	extracellular matrix disassembly	7/221	82/18866	4.97e-05	0.0022076	0.00170586	TIMP1/IL6/ADAMTS4/FAP/PDPN/MMP19/CTSL	7	GSE-NEO8
GO:0050921	positive regulation of chemotaxis	9/221	144/18866	5.11e-05	0.00223158	0.00172439	CXCL10/CXCL8/IL6/CCL19/TNFSF14/F3/SMOC2/PGF/CSF1	9	GSE-NEO8
GO:0030099	myeloid cell differentiation	16/221	431/18866	5.15e-05	0.00223158	0.00172439	ISG15/IL20/CCL19/SFRP1/ID2/NR4A3/TRIB1/MYC/CEBPB/DLL1/KLF2/RASSF2/CSF1/NFKBIA/JUNB/KLF10	16	GSE-NEO8
GO:0051607	defense response to virus	12/221	258/18866	5.55e-05	0.0023726	0.00183335	CXCL10/ISG15/IL6/TNFAIP3/IFI6/GBP1/IFIT1/IRF1/ZC3HAV1/GBP3/SERINC5/ABCC9	12	GSE-NEO8
GO:0046631	alpha-beta T cell activation	9/221	146/18866	5.69e-05	0.00240296	0.00185682	IL6/CCL19/IRF1/NFKBIZ/SEMA4A/ARG2/NFKBID/CTSL/PNP	9	GSE-NEO8
GO:0051384	response to glucocorticoid	9/221	147/18866	6e-05	0.00250274	0.00193391	AREG/IL6/ICAM1/IGFBP2/FIBIN/FAM107A/CDKN1A/FOSB/ANXA3	9	GSE-NEO8
GO:0032944	regulation of mononuclear cell proliferation	11/221	221/18866	6.19e-05	0.00254989	0.00197035	IL6/VCAM1/CCL19/IGFBP2/CEBPB/IRF1/CDKN1A/ARG2/TNFSF9/CSF1/PNP	11	GSE-NEO8
GO:0071219	cellular response to molecule of bacterial origin	11/221	222/18866	6.45e-05	0.00260544	0.00201327	CXCL10/CXCL8/IL6/CCL2/CXCL3/CXCL2/TNFAIP3/ICAM1/TRIB1/CEBPB/NFKBIA	11	GSE-NEO8
GO:0048008	platelet-derived growth factor receptor signaling pathway	6/221	59/18866	6.48e-05	0.00260544	0.00201327	NR4A3/F3/CSRNP1/ARID5B/TIPARP/ZFAND5	6	GSE-NEO8
GO:0008406	gonad development	11/221	223/18866	6.71e-05	0.00266754	0.00206126	TNFSF10/ICAM1/SFRP1/ADAMTS1/CEBPB/SFRP2/RDH10/MMP19/ING2/ARID5B/TIPARP	11	GSE-NEO8
GO:0048608	reproductive structure development	16/221	443/18866	7.12e-05	0.00276804	0.00213892	TNFSF10/ICAM1/SFRP1/DCN/ADAMTS1/CEBPB/PHLDA2/SFRP2/RDH10/MMP19/ING2/ARID5B/TIPARP/HSD17B2/SOCS3/JUNB	16	GSE-NEO8
GO:0061098	positive regulation of protein tyrosine kinase activity	6/221	60/18866	7.13e-05	0.00276804	0.00213892	AREG/ALKAL2/NEDD9/EFNA1/BDNF/ADRA2A	6	GSE-NEO8
GO:0043409	negative regulation of MAPK cascade	10/221	187/18866	7.38e-05	0.00283152	0.00218797	SFRP1/GBP1/DUSP5/MYC/FBLN1/SFRP2/KLF4/EFNA1/CNKSR3/ATF3	10	GSE-NEO8
GO:0061458	reproductive system development	16/221	447/18866	7.91e-05	0.00299694	0.0023158	TNFSF10/ICAM1/SFRP1/DCN/ADAMTS1/CEBPB/PHLDA2/SFRP2/RDH10/MMP19/ING2/ARID5B/TIPARP/HSD17B2/SOCS3/JUNB	16	GSE-NEO8
GO:0033673	negative regulation of kinase activity	12/221	268/18866	7.99e-05	0.00299694	0.0023158	TNFAIP3/SFRP1/DUSP5/TRIB1/GPRC5A/SFRP2/CDKN1A/CDKN2A/MIDN/SOCS3/GADD45B/ITPRIP	12	GSE-NEO8
GO:0002237	response to molecule of bacterial origin	14/221	356/18866	8.32e-05	0.00308745	0.00238574	CXCL10/CXCL8/IL6/CCL2/CXCL3/CXCL2/TNFAIP3/ICAM1/DCN/TRIB1/CEBPB/AKAP12/FMO1/NFKBIA	14	GSE-NEO8
GO:0045137	development of primary sexual characteristics	11/221	229/18866	8.52e-05	0.0030921	0.00238932	TNFSF10/ICAM1/SFRP1/ADAMTS1/CEBPB/SFRP2/RDH10/MMP19/ING2/ARID5B/TIPARP	11	GSE-NEO8
GO:0050920	regulation of chemotaxis	11/221	229/18866	8.52e-05	0.0030921	0.00238932	CXCL10/CXCL8/IL6/CCL2/CCL19/SEMA4A/TNFSF14/F3/SMOC2/PGF/CSF1	11	GSE-NEO8
GO:0070661	leukocyte proliferation	13/221	313/18866	8.66e-05	0.00311227	0.00240491	IL6/VCAM1/TNFAIP3/CCL19/IGFBP2/CEBPB/IRF1/TNFSF14/CDKN1A/ARG2/TNFSF9/CSF1/PNP	13	GSE-NEO8
[truncated: 701 more rows]
