# Supplementary material for: Decoding meningioma heterogeneity and neoplastic cell—macrophage interaction through single-cell transcriptome profiling across pathological grades
Source: J Transl Med. 2023 Oct 25;21:751. doi: 10.1186/s12967-023-04445-4 (PMC10599053; doi:10.1186/s12967-023-04445-4)
Supplement: Supplementary file 16 — Additional file 16: Table S6. State of each macrophage in pseudotime analysis. [file 12967_2023_4445_MOESM16_ESM.xlsx]

## Sheet: Supplementary Table 6. macropha
Supplementary Table 6. State of Each Macrophage in Pseudotime Analysis.
Barcode	Orig.ident	Pseudotime	State
M1_AAACGGGGTAGCGATG-1	M.r.aty	16.3544	2
M1_AAACGGGTCTGCCAGG-1	M.r.aty	15.4468	2
M1_AAAGATGAGAAACCTA-1	M.r.aty	15.5776	2
M1_AAAGCAATCTCCTATA-1	M.r.aty	16.3272	2
M1_AAAGTAGAGATGTCGG-1	M.r.aty	15.8864	2
M1_AAATGCCAGGCCCTTG-1	M.r.aty	15.8378	2
M1_AAATGCCCACGTCAGC-1	M.r.aty	15.3226	2
M1_AAATGCCGTATTCGTG-1	M.r.aty	16.4474	2
M1_AACACGTAGTTACCCA-1	M.r.aty	9.11746	1
M1_AACCGCGCAAACCTAC-1	M.r.aty	9.43745	1
M1_AACGTTGAGGTGATAT-1	M.r.aty	10.0677	1
M1_AACGTTGCAGCCTTGG-1	M.r.aty	15.5358	2
M1_AACGTTGTCGGTCCGA-1	M.r.aty	16.3306	2
M1_AACTCTTTCTTGACGA-1	M.r.aty	9.9878	1
M1_AACTTTCAGAGTCTGG-1	M.r.aty	16.4407	2
M1_AAGCCGCGTGCGAAAC-1	M.r.aty	16.0867	2
M1_AAGGAGCAGTAGTGCG-1	M.r.aty	10.1465	1
M1_AAGGAGCCACGAAAGC-1	M.r.aty	16.1077	2
M1_AAGGAGCTCAGTTCGA-1	M.r.aty	15.8569	2
M1_AAGTCTGAGACGCACA-1	M.r.aty	10.3239	1
M1_AATCGGTCACTATCTT-1	M.r.aty	15.9849	2
M1_ACACCAATCATCGATG-1	M.r.aty	15.7686	2
M1_ACACCGGAGGGATGGG-1	M.r.aty	16.2113	2
M1_ACACCGGTCAACTCTT-1	M.r.aty	16.2838	2
M1_ACACTGAAGTGAAGAG-1	M.r.aty	15.8653	2
M1_ACACTGATCCAGGGCT-1	M.r.aty	16.2412	2
M1_ACACTGATCTTCCTTC-1	M.r.aty	16.2451	2
M1_ACAGCTATCAGAGACG-1	M.r.aty	16.3451	2
M1_ACAGCTATCTATCGCC-1	M.r.aty	15.8726	2
M1_ACATACGCAACTGCTA-1	M.r.aty	15.878	2
M1_ACATACGGTATCGCAT-1	M.r.aty	16.4516	2
M1_ACATACGTCTAACTCT-1	M.r.aty	16.0105	2
M1_ACATCAGTCAGCACAT-1	M.r.aty	16.3526	2
M1_ACATGGTGTACGAAAT-1	M.r.aty	10.1736	1
M1_ACATGGTTCAGTACGT-1	M.r.aty	8.13132	1
M1_ACCCACTAGATGTGGC-1	M.r.aty	15.6258	2
M1_ACCCACTAGGTTCCTA-1	M.r.aty	16.4474	2
M1_ACCGTAACACCATGTA-1	M.r.aty	7.95265	1
M1_ACCGTAATCTGTCTCG-1	M.r.aty	15.55	2
M1_ACCTTTAAGCGTTTAC-1	M.r.aty	16.1162	2
M1_ACCTTTAGTCTTGTCC-1	M.r.aty	16.4158	2
M1_ACGAGCCAGCCCAACC-1	M.r.aty	16.332	2
M1_ACGAGGAAGTCAATAG-1	M.r.aty	16.5379	2
M1_ACGATACTCTCGATGA-1	M.r.aty	10.1567	1
M1_ACGATGTAGGAATTAC-1	M.r.aty	9.02328	1
M1_ACGCAGCAGAGCCCAA-1	M.r.aty	15.5848	2
M1_ACGCAGCGTAAGTGGC-1	M.r.aty	15.9271	2
M1_ACGCAGCTCGTGGGAA-1	M.r.aty	9.38901	1
M1_ACGGCCAAGACGCTTT-1	M.r.aty	15.5684	2
M1_ACGGCCAAGGTGACCA-1	M.r.aty	9.31837	1
M1_ACGGCCAGTCTACCTC-1	M.r.aty	15.8071	2
M1_ACGGCCAGTGGGTCAA-1	M.r.aty	9.4548	1
M1_ACGGGCTCAGACGCAA-1	M.r.aty	15.7686	2
M1_ACGGGCTGTCTTGTCC-1	M.r.aty	16.0623	2
M1_ACGGGCTTCACTTATC-1	M.r.aty	16.2808	2
M1_ACGGGTCAGGCTAGGT-1	M.r.aty	15.7064	2
M1_ACGGGTCCATTACGAC-1	M.r.aty	15.3003	2
M1_ACGGGTCGTCGGCATC-1	M.r.aty	15.6493	2
M1_ACGGGTCTCACGCATA-1	M.r.aty	16.1109	2
M1_ACGGGTCTCAGGCAAG-1	M.r.aty	15.7279	2
M1_ACGTCAAGTAGCGTCC-1	M.r.aty	8.84402	1
M1_ACTGAACGTACGAAAT-1	M.r.aty	16.333	2
M1_ACTGAACGTTGCGTTA-1	M.r.aty	15.9202	2
M1_ACTGAGTAGTGTTAGA-1	M.r.aty	15.5851	2
M1_ACTGAGTGTCGCGTGT-1	M.r.aty	9.92868	1
M1_ACTGATGAGTGTCTCA-1	M.r.aty	15.697	2
M1_ACTGTCCCAATACGCT-1	M.r.aty	15.9597	2
M1_ACTGTCCGTATAGGGC-1	M.r.aty	15.7607	2
M1_ACTGTCCGTCTCCCTA-1	M.r.aty	16.0453	2
M1_ACTGTCCTCTGCGTAA-1	M.r.aty	10.0677	1
M1_ACTTACTCATGGTTGT-1	M.r.aty	15.7774	2
M1_ACTTGTTAGATAGTCA-1	M.r.aty	16.4393	2
M1_ACTTGTTAGCTATGCT-1	M.r.aty	9.27779	1
M1_ACTTGTTCACAGAGGT-1	M.r.aty	16.1026	2
M1_ACTTTCAAGCACGCCT-1	M.r.aty	15.6541	2
M1_ACTTTCAAGCGTTTAC-1	M.r.aty	16.0967	2
M1_ACTTTCACAGCTGTAT-1	M.r.aty	15.7967	2
M1_ACTTTCACATGACATC-1	M.r.aty	15.7216	2
M1_ACTTTCAGTAGCGATG-1	M.r.aty	15.5436	2
M1_ACTTTCAGTGTGACCC-1	M.r.aty	9.9907	1
M1_AGACGTTTCCACGTGG-1	M.r.aty	16.2173	2
M1_AGAGCGAGTCGACTGC-1	M.r.aty	16.0213	2
M1_AGAGCGAGTCGCTTCT-1	M.r.aty	15.5534	2
M1_AGAGCGAGTTATTCTC-1	M.r.aty	15.6741	2
M1_AGAGTGGAGAGTACAT-1	M.r.aty	13.9887	2
M1_AGAGTGGCATGAGCGA-1	M.r.aty	15.8129	2
M1_AGAGTGGTCCGTCATC-1	M.r.aty	9.99065	1
M1_AGATCTGGTGACGCCT-1	M.r.aty	16.1945	2
M1_AGATCTGTCTCCCTGA-1	M.r.aty	15.6175	2
M1_AGATTGCAGCGCTTAT-1	M.r.aty	15.8271	2
M1_AGATTGCTCAGAGACG-1	M.r.aty	13.6749	3
M1_AGATTGCTCCACGCAG-1	M.r.aty	15.7517	2
M1_AGCATACCACAACGTT-1	M.r.aty	16.3029	2
M1_AGCATACGTTGCTCCT-1	M.r.aty	15.7274	2
M1_AGCGTATGTCACTTCC-1	M.r.aty	15.4604	2
M1_AGCGTATGTGCCTTGG-1	M.r.aty	15.7203	2
M1_AGCTCCTAGATAGCAT-1	M.r.aty	16.6012	2
M1_AGCTCCTTCCGAATGT-1	M.r.aty	16.2168	2
M1_AGCTCTCTCCGCTGTT-1	M.r.aty	9.78846	1
M1_AGGCCGTAGGCGACAT-1	M.r.aty	16.2612	2
M1_AGGGAGTCACTCAGGC-1	M.r.aty	8.30031	1
M1_AGGGAGTGTACCGCTG-1	M.r.aty	15.543	2
M1_AGGGATGCACCACGTG-1	M.r.aty	14.9568	2
M1_AGGGATGGTAAGTGGC-1	M.r.aty	16.0266	2
M1_AGGTCCGCAAGGTTTC-1	M.r.aty	15.6301	2
M1_AGTAGTCCACATTTCT-1	M.r.aty	16.2095	2
M1_AGTAGTCGTACAGTGG-1	M.r.aty	10.0677	1
M1_AGTAGTCGTGCCTGTG-1	M.r.aty	10.171	1
M1_AGTAGTCTCCACGAAT-1	M.r.aty	8.1621	1
M1_AGTCTTTCATCGACGC-1	M.r.aty	7.48449	1
M1_AGTCTTTGTAGGGACT-1	M.r.aty	15.5761	2
M1_AGTCTTTTCAACACTG-1	M.r.aty	15.7356	2
M1_AGTGAGGAGATTACCC-1	M.r.aty	15.7533	2
M1_AGTGAGGTCCTCAATT-1	M.r.aty	16.1689	2
M1_AGTGTCACACTGTCGG-1	M.r.aty	16.3818	2
M1_ATAACGCAGAATCTCC-1	M.r.aty	15.8936	2
M1_ATAACGCAGTAATCCC-1	M.r.aty	15.7735	2
M1_ATAACGCAGTGGGCTA-1	M.r.aty	16.2755	2
M1_ATAACGCCACAACGTT-1	M.r.aty	15.5261	2
M1_ATAACGCGTTAAGATG-1	M.r.aty	15.3565	2
M1_ATAAGAGAGCTACCGC-1	M.r.aty	16.0548	2
M1_ATAAGAGGTCAAACTC-1	M.r.aty	10.8649	1
M1_ATAAGAGGTGTGGCTC-1	M.r.aty	16.0883	2
M1_ATAAGAGTCCACTCCA-1	M.r.aty	15.4621	2
M1_ATAGACCAGTCCGTAT-1	M.r.aty	9.81554	1
M1_ATAGACCGTCACAAGG-1	M.r.aty	16.3848	2
M1_ATAGACCGTTATCCGA-1	M.r.aty	15.1169	2
M1_ATCACGACAGATGGGT-1	M.r.aty	15.9657	2
M1_ATCCACCTCAACACGT-1	M.r.aty	16.0322	2
M1_ATCCGAAAGGGTTTCT-1	M.r.aty	16.062	2
M1_ATCCGAACATTATCTC-1	M.r.aty	15.5169	2
M1_ATCGAGTTCACATACG-1	M.r.aty	16.23	2
M1_ATCGAGTTCATCTGTT-1	M.r.aty	15.9005	2
M1_ATCGAGTTCTAACCGA-1	M.r.aty	15.7839	2
M1_ATCTACTAGAGTGACC-1	M.r.aty	9.47311	1
M1_ATCTACTAGCGTAGTG-1	M.r.aty	16.0437	2
M1_ATGCGATAGAATAGGG-1	M.r.aty	15.6914	2
M1_ATGCGATAGGTCGGAT-1	M.r.aty	15.4106	2
M1_ATGCGATTCCTAGGGC-1	M.r.aty	8.69502	1
M1_ATGGGAGAGGATATAC-1	M.r.aty	9.11803	1
M1_ATGTGTGAGGTGTGGT-1	M.r.aty	16.2872	2
M1_ATGTGTGGTTGCGCAC-1	M.r.aty	16.2667	2
M1_ATTACTCAGAGCTGCA-1	M.r.aty	15.7833	2
M1_ATTACTCGTGCCTGGT-1	M.r.aty	14.636	2
M1_ATTACTCGTTCTGAAC-1	M.r.aty	16.2352	2
M1_ATTACTCTCTCGGACG-1	M.r.aty	8.93886	1
M1_ATTATCCAGTACACCT-1	M.r.aty	15.5359	2
M1_ATTATCCTCAACACAC-1	M.r.aty	15.9159	2
M1_ATTCTACTCTGAAAGA-1	M.r.aty	15.6007	2
M1_ATTTCTGCACTGTTAG-1	M.r.aty	9.19376	1
M1_CAACCAAAGCTCCTTC-1	M.r.aty	10.323	1
M1_CAACCTCAGTGTCCCG-1	M.r.aty	15.5716	2
M1_CAACCTCCAGCTTAAC-1	M.r.aty	16.0361	2
M1_CAACTAGGTGTAACGG-1	M.r.aty	10.1502	1
M1_CAAGAAAGTAGCGCAA-1	M.r.aty	8.95016	1
M1_CAAGAAATCGGCGCTA-1	M.r.aty	15.7542	2
M1_CAAGATCTCACTCTTA-1	M.r.aty	15.7709	2
M1_CAAGATCTCCCAACGG-1	M.r.aty	16.4273	2
M1_CAAGGCCCATCCCACT-1	M.r.aty	16.0523	2
M1_CAAGTTGAGATGCGAC-1	M.r.aty	9.44468	1
M1_CACAAACGTTAAGAAC-1	M.r.aty	15.2917	2
M1_CACACAATCAGCTGGC-1	M.r.aty	16.2729	2
M1_CACACCTAGAGTACAT-1	M.r.aty	8.09788	1
M1_CACACTCCAAGTAATG-1	M.r.aty	16.0161	2
M1_CACAGGCCATAACCTG-1	M.r.aty	15.9599	2
M1_CACATAGGTAGAAGGA-1	M.r.aty	15.5157	2
M1_CACATTTAGGATGCGT-1	M.r.aty	13.8298	2
M1_CACCAGGTCATAAAGG-1	M.r.aty	15.8976	2
M1_CACTCCAGTAAATGTG-1	M.r.aty	15.8282	2
M1_CACTCCAGTGGAAAGA-1	M.r.aty	15.5418	2
M1_CAGAATCGTCAATGTC-1	M.r.aty	15.8328	2
M1_CAGAATCTCGGAGCAA-1	M.r.aty	16.3056	2
M1_CAGAGAGCATGTTCCC-1	M.r.aty	16.2243	2
M1_CAGATCACAAACCCAT-1	M.r.aty	15.7687	2
M1_CAGATCACATTGGCGC-1	M.r.aty	16.3309	2
M1_CAGCAGCCATGATCCA-1	M.r.aty	9.28306	1
M1_CAGCAGCTCCACTCCA-1	M.r.aty	16.0416	2
M1_CAGCAGCTCTTACCTA-1	M.r.aty	16.2892	2
M1_CAGCATAGTACTTCTT-1	M.r.aty	9.59124	1
M1_CAGCATAGTCAGGACA-1	M.r.aty	15.3815	2
M1_CAGCCGAAGAAACGCC-1	M.r.aty	15.8781	2
M1_CAGCCGACAGGAATGC-1	M.r.aty	16.1813	2
M1_CAGCCGAGTATCACCA-1	M.r.aty	16.2424	2
M1_CAGCTAAAGCTACCTA-1	M.r.aty	9.11908	1
M1_CAGCTAACACCAGGTC-1	M.r.aty	9.97076	1
M1_CAGCTAAGTCAAGCGA-1	M.r.aty	15.7499	2
M1_CAGTAACAGATATACG-1	M.r.aty	8.77714	1
M1_CAGTAACGTATAGGTA-1	M.r.aty	15.9487	2
M1_CAGTAACGTCTAGCGC-1	M.r.aty	15.514	2
M1_CAGTAACGTTACGGAG-1	M.r.aty	10.1725	1
M1_CAGTCCTGTTCCCGAG-1	M.r.aty	15.6341	2
M1_CATATGGCACGTCTCT-1	M.r.aty	16.0211	2
M1_CATATGGCAGGTCTCG-1	M.r.aty	16.429	2
M1_CATATTCAGGCGATAC-1	M.r.aty	6.83956	1
M1_CATATTCGTTAAAGAC-1	M.r.aty	9.91008	1
M1_CATCAAGAGTGCCATT-1	M.r.aty	16.3643	2
M1_CATCAAGCACCCTATC-1	M.r.aty	16.4101	2
M1_CATCCACCACATCTTT-1	M.r.aty	16.2396	2
M1_CATCCACTCAGTACGT-1	M.r.aty	16.2072	2
M1_CATCGAAAGCCACGCT-1	M.r.aty	15.8473	2
M1_CATCGAAGTGTGTGCC-1	M.r.aty	15.4838	2
M1_CATCGGGTCAGGATCT-1	M.r.aty	15.6336	2
M1_CATCGGGTCCAGGGCT-1	M.r.aty	15.7314	2
M1_CATGACACAACTGCTA-1	M.r.aty	15.7314	2
M1_CATGGCGCATAAAGGT-1	M.r.aty	15.7479	2
M1_CATGGCGGTACATCCA-1	M.r.aty	15.4706	2
M1_CATGGCGGTCATCGGC-1	M.r.aty	10.3543	1
M1_CATGGCGTCATCATTC-1	M.r.aty	13.3614	2
M1_CATTCGCCATAAAGGT-1	M.r.aty	16.0841	2
M1_CCAATCCCAAGCTGTT-1	M.r.aty	15.4196	2
M1_CCAATCCGTTAGTGGG-1	M.r.aty	16.2846	2
M1_CCAATCCGTTTAAGCC-1	M.r.aty	15.8218	2
M1_CCACCTAGTCCCTTGT-1	M.r.aty	16.1086	2
M1_CCACCTATCCGTAGGC-1	M.r.aty	15.8976	2
M1_CCACCTATCGGCGCTA-1	M.r.aty	15.833	2
M1_CCACGGAAGCACCGCT-1	M.r.aty	8.16657	1
M1_CCACGGAAGGATGCGT-1	M.r.aty	15.7041	2
M1_CCACGGAAGGGTCGAT-1	M.r.aty	16.5407	2
M1_CCAGCGAAGACTAGAT-1	M.r.aty	15.9397	2
M1_CCAGCGAGTCTAGAGG-1	M.r.aty	16.2914	2
M1_CCATGTCAGAGGGCTT-1	M.r.aty	16.3297	2
M1_CCATTCGAGATATGCA-1	M.r.aty	10.2818	1
M1_CCATTCGGTTCGAATC-1	M.r.aty	16.3195	2
M1_CCCAATCTCGGACAAG-1	M.r.aty	15.5777	2
M1_CCCATACGTTCAGACT-1	M.r.aty	15.5826	2
M1_CCCTCCTAGAGTAATC-1	M.r.aty	8.77806	1
M1_CCCTCCTTCACAACGT-1	M.r.aty	15.9503	2
M1_CCGTACTCACAAGCCC-1	M.r.aty	15.8451	2
M1_CCGTACTTCCGCGTTT-1	M.r.aty	15.6779	2
M1_CCGTTCACACATGACT-1	M.r.aty	15.6761	2
M1_CCTAAAGAGGGTGTGT-1	M.r.aty	15.7597	2
M1_CCTAAAGTCAACGAAA-1	M.r.aty	16.4154	2
M1_CCTAAAGTCCAAACTG-1	M.r.aty	16.2079	2
M1_CCTACACAGCTCAACT-1	M.r.aty	15.9331	2
M1_CCTACACAGGTGCAAC-1	M.r.aty	15.59	2
M1_CCTACACGTCCAGTGC-1	M.r.aty	15.6369	2
M1_CCTACACTCATCGATG-1	M.r.aty	16.0521	2
M1_CCTACCAAGAAACCGC-1	M.r.aty	10.2463	1
M1_CCTACCAAGCTTATCG-1	M.r.aty	15.9212	2
M1_CCTAGCTAGGAGCGAG-1	M.r.aty	15.3595	2
M1_CCTAGCTAGGCTAGAC-1	M.r.aty	15.97	2
M1_CCTATTATCTTACCTA-1	M.r.aty	16.1989	2
M1_CCTCAGTCAGACGTAG-1	M.r.aty	15.8815	2
M1_CCTCTGAGTTGACGTT-1	M.r.aty	15.7987	2
M1_CCTCTGAGTTTAGCTG-1	M.r.aty	16.0026	2
M1_CCTTACGTCGAATGGG-1	M.r.aty	16.2772	2
M1_CCTTCCCCAAACTGCT-1	M.r.aty	15.6209	2
M1_CCTTCGACAGACGCTC-1	M.r.aty	9.37238	1
M1_CCTTTCTCAGACTCGC-1	M.r.aty	15.7469	2
M1_CCTTTCTCAGTATAAG-1	M.r.aty	15.7916	2
M1_CCTTTCTGTAAGTGGC-1	M.r.aty	16.0698	2
M1_CCTTTCTTCGTACGGC-1	M.r.aty	16.2268	2
M1_CGAACATCACTGTCGG-1	M.r.aty	15.7029	2
M1_CGAATGTTCCGAACGC-1	M.r.aty	16.0346	2
M1_CGAATGTTCTGCAAGT-1	M.r.aty	15.9092	2
M1_CGACCTTGTTTGACAC-1	M.r.aty	15.4132	2
M1_CGACTTCCAAGCGAGT-1	M.r.aty	8.95121	1
M1_CGAGAAGGTCTAAACC-1	M.r.aty	15.8553	2
M1_CGAGCACAGAGGACGG-1	M.r.aty	15.9361	2
M1_CGAGCACCAGATCGGA-1	M.r.aty	15.5103	2
M1_CGAGCACGTGCATCTA-1	M.r.aty	15.6319	2
M1_CGAGCCAAGCCCAGCT-1	M.r.aty	15.9272	2
M1_CGATGGCTCACATAGC-1	M.r.aty	16.0441	2
M1_CGATGGCTCGTGGTCG-1	M.r.aty	9.11134	1
M1_CGATGTAAGATGAGAG-1	M.r.aty	8.96984	1
M1_CGCCAAGCACCTGGTG-1	M.r.aty	15.8568	2
M1_CGCGGTACATTTGCCC-1	M.r.aty	16.0049	2
M1_CGCGTTTCATGTCTCC-1	M.r.aty	16.0179	2
M1_CGCGTTTGTTAGTGGG-1	M.r.aty	15.6678	2
M1_CGCGTTTTCGAGGTAG-1	M.r.aty	10.148	1
M1_CGCTATCAGAAGAAGC-1	M.r.aty	15.9031	2
M1_CGCTATCCACTTCTGC-1	M.r.aty	15.6258	2
M1_CGCTTCACAGACAAGC-1	M.r.aty	9.29295	1
M1_CGCTTCAGTGAAAGAG-1	M.r.aty	7.64567	1
M1_CGGACACCAAAGTCAA-1	M.r.aty	15.8428	2
M1_CGGACTGAGTCGTACT-1	M.r.aty	15.6622	2
M1_CGGACTGTCCAACCAA-1	M.r.aty	9.82441	1
M1_CGGAGCTAGTTCGCAT-1	M.r.aty	9.2772	1
M1_CGGAGTCCATGGTCAT-1	M.r.aty	15.5647	2
M1_CGGAGTCCATTCCTGC-1	M.r.aty	16.2262	2
M1_CGGGTCAAGGCTATCT-1	M.r.aty	16.2112	2
M1_CGGGTCAGTCAGATAA-1	M.r.aty	16.1421	2
M1_CGGGTCAGTCATTAGC-1	M.r.aty	15.4896	2
M1_CGGGTCATCTAGCACA-1	M.r.aty	15.4974	2
M1_CGGTTAACAGGGTACA-1	M.r.aty	16.2311	2
M1_CGGTTAAGTAGGACAC-1	M.r.aty	16.0022	2
M1_CGGTTAAGTCAGATAA-1	M.r.aty	15.8588	2
M1_CGGTTAATCCAAAGTC-1	M.r.aty	15.9	2
M1_CGGTTAATCTCCAACC-1	M.r.aty	15.602	2
M1_CGTAGCGAGTAGCGGT-1	M.r.aty	7.50122	1
M1_CGTAGGCAGATGTTAG-1	M.r.aty	16.3714	2
M1_CGTCACTAGGAATCGC-1	M.r.aty	9.29086	1
M1_CGTCAGGCATTAGCCA-1	M.r.aty	15.8527	2
M1_CGTCTACCACTGTTAG-1	M.r.aty	15.8954	2
M1_CGTCTACGTCACAAGG-1	M.r.aty	16.0656	2
M1_CGTGTAAGTCAATGTC-1	M.r.aty	5.86791	1
M1_CGTGTCTAGATCACGG-1	M.r.aty	16.1908	2
M1_CGTGTCTCACTGTCGG-1	M.r.aty	15.7105	2
M1_CGTGTCTTCTGGCGAC-1	M.r.aty	16.0319	2
M1_CGTTAGACAAGCCATT-1	M.r.aty	16.3489	2
M1_CGTTAGACACGGTTTA-1	M.r.aty	15.8961	2
M1_CGTTCTGAGCCAGAAC-1	M.r.aty	16.2089	2
M1_CGTTGGGAGGCTACGA-1	M.r.aty	9.51407	1
M1_CGTTGGGGTTGTACAC-1	M.r.aty	11.2135	1
M1_CTAACTTGTAGAGCTG-1	M.r.aty	15.9532	2
M1_CTAAGACGTTGAGGTG-1	M.r.aty	15.7202	2
M1_CTAAGACTCAGGCGAA-1	M.r.aty	15.9626	2
M1_CTAATGGGTCGACTGC-1	M.r.aty	15.2304	3
M1_CTAGCCTGTCCAACTA-1	M.r.aty	9.27659	1
M1_CTAGCCTGTCCGCTGA-1	M.r.aty	15.6692	2
M1_CTAGCCTGTCGAATCT-1	M.r.aty	16.2013	2
M1_CTCACACTCGGAATCT-1	M.r.aty	9.9555	1
M1_CTCAGAAGTTCCTCCA-1	M.r.aty	15.9267	2
M1_CTCCTAGTCCTCATTA-1	M.r.aty	16.1483	2
M1_CTCGAAACACAAGACG-1	M.r.aty	10.3228	1
M1_CTCGAAATCCCATTTA-1	M.r.aty	15.8929	2
M1_CTCGAGGCAGCGTTCG-1	M.r.aty	15.9765	2
M1_CTCGGAGCAAGACGTG-1	M.r.aty	16.1916	2
M1_CTCGGAGTCCAGTATG-1	M.r.aty	16.2511	2
M1_CTCGGGAGTGCTCTTC-1	M.r.aty	15.7816	2
M1_CTCGGGATCTGCGGCA-1	M.r.aty	16.3768	2
M1_CTCGTCAAGATATGCA-1	M.r.aty	15.9342	2
M1_CTCGTCACAGCCAGAA-1	M.r.aty	16.1801	2
M1_CTCTAATGTCACACGC-1	M.r.aty	8.95039	1
M1_CTCTAATGTGGCTCCA-1	M.r.aty	15.937	2
M1_CTCTGGTGTAAACGCG-1	M.r.aty	15.6258	2
M1_CTCTGGTTCATAAAGG-1	M.r.aty	15.8661	2
M1_CTGAAGTCACCTCGTT-1	M.r.aty	16.2223	2
M1_CTGATAGCAATCCGAT-1	M.r.aty	8.26801	1
M1_CTGATAGTCGACGGAA-1	M.r.aty	16.0014	2
M1_CTGCCTACAGATCGGA-1	M.r.aty	16.0785	2
M1_CTGCGGAGTGTTGGGA-1	M.r.aty	15.5781	2
M1_CTGCTGTCACAGGCCT-1	M.r.aty	15.6604	2
M1_CTGTGCTCACGGCCAT-1	M.r.aty	10.5815	1
M1_CTGTGCTGTTGCTCCT-1	M.r.aty	16.0933	2
M1_CTGTGCTTCATGCTCC-1	M.r.aty	6.20715	1
M1_CTTAACTGTAAATGTG-1	M.r.aty	16.2531	2
M1_CTTAGGAAGCCGATTT-1	M.r.aty	15.6597	2
M1_CTTAGGAGTCCATGAT-1	M.r.aty	14.3095	2
M1_CTTCTCTAGGGTATCG-1	M.r.aty	16.1509	2
M1_CTTCTCTCACCGAAAG-1	M.r.aty	5.31024	1
M1_CTTGGCTAGGAGTTGC-1	M.r.aty	9.97011	1
M1_CTTGGCTCACCGATAT-1	M.r.aty	8.64387	1
M1_CTTGGCTTCAGAGCTT-1	M.r.aty	7.29486	1
M1_CTTGGCTTCTGCCAGG-1	M.r.aty	15.6617	2
M1_CTTTGCGTCACGACTA-1	M.r.aty	16.1466	2
M1_GAAATGAAGGCAGGTT-1	M.r.aty	15.9755	2
M1_GAAATGAAGGGAACGG-1	M.r.aty	9.8166	1
M1_GAAATGAAGTATCGAA-1	M.r.aty	15.9236	2
M1_GAAATGACACGGCCAT-1	M.r.aty	15.5613	2
M1_GAAATGAGTCTAACGT-1	M.r.aty	15.695	2
M1_GAAATGAGTCTAGAGG-1	M.r.aty	15.4068	2
M1_GAAATGATCAGGTAAA-1	M.r.aty	16.1559	2
M1_GAACATCCAATGTAAG-1	M.r.aty	16.2477	2
M1_GAACCTAAGAGCTGCA-1	M.r.aty	7.7254	1
M1_GAACCTAGTTGTGGCC-1	M.r.aty	8.96783	1
M1_GAACCTATCGTAGGAG-1	M.r.aty	15.7245	2
M1_GAATAAGCAGATGAGC-1	M.r.aty	15.9932	2
M1_GAATGAAAGAAGCCCA-1	M.r.aty	16.1006	2
M1_GAATGAAAGTGGGCTA-1	M.r.aty	16.2148	2
M1_GAATGAATCTGGTGTA-1	M.r.aty	9.01146	1
M1_GACACGCAGCGATCCC-1	M.r.aty	16.3742	2
M1_GACAGAGAGGTGTGGT-1	M.r.aty	9.46345	1
M1_GACAGAGGTAAGAGAG-1	M.r.aty	16.1262	2
M1_GACCAATAGTAGGTGC-1	M.r.aty	8.77563	1
M1_GACGCGTAGACTGGGT-1	M.r.aty	15.9602	2
M1_GACGCGTCACAACGCC-1	M.r.aty	16.0953	2
M1_GACGCGTGTAGAGTGC-1	M.r.aty	16.1584	2
M1_GACGCGTTCTGCTGTC-1	M.r.aty	16.0712	2
M1_GACGGCTAGTACCGGA-1	M.r.aty	15.4045	2
M1_GACGGCTGTAACGCGA-1	M.r.aty	15.4171	2
M1_GACGTGCCAGATCGGA-1	M.r.aty	15.8665	2
M1_GACGTTATCAAAGACA-1	M.r.aty	16.0555	2
M1_GACTAACCAATAGCGG-1	M.r.aty	15.6993	2
M1_GACTACAAGGAGTCTG-1	M.r.aty	15.5716	2
M1_GACTGCGGTCTTTCAT-1	M.r.aty	16.3944	2
M1_GAGCAGAGTCTAGTGT-1	M.r.aty	16.0498	2
M1_GAGGTGATCGACCAGC-1	M.r.aty	15.4893	2
M1_GAGGTGATCGCAAACT-1	M.r.aty	16.153	2
M1_GAGTCCGTCCATGCTC-1	M.r.aty	15.6461	2
M1_GATCGATGTAGATTAG-1	M.r.aty	16.1082	2
M1_GATCGTACAATAGAGT-1	M.r.aty	16.057	2
M1_GATCTAGCAGTCACTA-1	M.r.aty	10.5263	1
M1_GATCTAGTCAACGGCC-1	M.r.aty	13.9193	3
M1_GATGAAACACTGTTAG-1	M.r.aty	16.2371	2
M1_GATGAAAGTATTACCG-1	M.r.aty	9.81275	1
M1_GATGAGGCATTGGTAC-1	M.r.aty	15.7946	2
M1_GATGAGGTCTCGAGTA-1	M.r.aty	10.1557	1
M1_GATGCTAGTTTACTCT-1	M.r.aty	16.0113	2
M1_GATTCAGAGAGTAATC-1	M.r.aty	15.9269	2
M1_GATTCAGGTAGGACAC-1	M.r.aty	15.981	2
M1_GATTCAGTCGTACCGG-1	M.r.aty	9.99834	1
M1_GATTCAGTCGTAGGTT-1	M.r.aty	15.645	2
M1_GCAATCATCAGGCAAG-1	M.r.aty	15.7533	2
M1_GCAGCCACAGCTTAAC-1	M.r.aty	16.1817	2
M1_GCATACAGTGCCTGGT-1	M.r.aty	15.6192	2
M1_GCATGCGAGTGTCTCA-1	M.r.aty	16.0711	2
M1_GCATGCGTCTGCGGCA-1	M.r.aty	15.7025	2
M1_GCCAAATTCACCACCT-1	M.r.aty	15.6147	2
M1_GCCAAATTCTAAGCCA-1	M.r.aty	16.0172	2
M1_GCCTCTACAAACCTAC-1	M.r.aty	15.7524	2
M1_GCCTCTACAGGCTGAA-1	M.r.aty	15.9255	2
M1_GCCTCTATCCCAAGAT-1	M.r.aty	16.1412	2
M1_GCGACCAAGCCAACAG-1	M.r.aty	16.1735	2
M1_GCGACCACAGTGGAGT-1	M.r.aty	15.8082	2
M1_GCGAGAAGTCTCCATC-1	M.r.aty	8.12993	1
M1_GCGCAACCACCATGTA-1	M.r.aty	15.3415	2
M1_GCGCAACGTCAACTGT-1	M.r.aty	9.46914	1
M1_GCGCAGTAGATCCGAG-1	M.r.aty	16.1706	2
M1_GCGCAGTAGGTGCACA-1	M.r.aty	12.3341	1
M1_GCGCAGTTCACAGTAC-1	M.r.aty	7.03895	1
M1_GCGCAGTTCCAAACTG-1	M.r.aty	16.0349	2
M1_GCGCCAACACTTAACG-1	M.r.aty	16.0195	2
M1_GCGCGATAGTAATCCC-1	M.r.aty	16.3552	2
M1_GCGCGATCAACGATGG-1	M.r.aty	16.1303	2
M1_GCGCGATCACGAAACG-1	M.r.aty	15.7932	2
M1_GCGGGTTAGTTGCAGG-1	M.r.aty	9.8125	1
M1_GCGGGTTGTAGAAGGA-1	M.r.aty	16.019	2
M1_GCGGGTTTCCGTCATC-1	M.r.aty	8.3747	1
M1_GCTCCTACACGGACAA-1	M.r.aty	6.2297	1
M1_GCTCCTACAGTAACGG-1	M.r.aty	8.44078	1
M1_GCTGCAGGTTAAGGGC-1	M.r.aty	14.7959	2
M1_GCTGCAGTCACAGGCC-1	M.r.aty	16.1632	2
M1_GCTGCAGTCAGGCAAG-1	M.r.aty	15.5134	2
M1_GCTGCAGTCCTAGGGC-1	M.r.aty	16.1884	2
M1_GCTGCAGTCTGGAGCC-1	M.r.aty	15.9238	2
M1_GCTGCGACAATCTGCA-1	M.r.aty	16.0828	2
M1_GCTGCGACACGCGAAA-1	M.r.aty	16.4769	2
M1_GCTGGGTAGGTGCAAC-1	M.r.aty	15.8303	2
M1_GCTTCCAGTCTTGCGG-1	M.r.aty	16.1768	2
M1_GCTTGAACACGCCAGT-1	M.r.aty	10.3399	1
M1_GGAAAGCAGGCACATG-1	M.r.aty	9.29246	1
M1_GGACAAGCACAGGTTT-1	M.r.aty	16.4777	2
M1_GGACAAGCAGTCGATT-1	M.r.aty	15.697	2
M1_GGACAGACACCGATAT-1	M.r.aty	15.75	2
M1_GGATGTTCATTGCGGC-1	M.r.aty	16.3326	2
M1_GGATGTTGTGGTCTCG-1	M.r.aty	9.09509	1
M1_GGATTACAGATATACG-1	M.r.aty	16.1382	2
M1_GGATTACGTATCAGTC-1	M.r.aty	15.8735	2
M1_GGCAATTAGTTACCCA-1	M.r.aty	15.6266	2
M1_GGCCGATTCGTAGATC-1	M.r.aty	15.8113	2
M1_GGCCGATTCTACTTAC-1	M.r.aty	15.5853	2
M1_GGCGACTGTACGAAAT-1	M.r.aty	16.3643	2
M1_GGCGTGTTCAAACCGT-1	M.r.aty	16.1054	2
M1_GGCTCGACAGCCTGTG-1	M.r.aty	16.0919	2
M1_GGCTCGAGTCCTGCTT-1	M.r.aty	16.0619	2
M1_GGGACCTAGAAACGCC-1	M.r.aty	15.8141	2
M1_GGGACCTAGCGTTGCC-1	M.r.aty	15.8876	2
M1_GGGACCTCAGGCTGAA-1	M.r.aty	15.9522	2
M1_GGGACCTTCGTGTAGT-1	M.r.aty	13.3334	2
M1_GGGAGATCAATAGCGG-1	M.r.aty	16.2676	2
M1_GGGAGATCAGTATCTG-1	M.r.aty	15.726	2
M1_GGGATGACAATCAGAA-1	M.r.aty	16.2896	2
M1_GGGATGAGTGATGTCT-1	M.r.aty	16.1596	2
M1_GGGCACTCATACCATG-1	M.r.aty	15.668	2
M1_GGGCATCTCATAGCAC-1	M.r.aty	16.175	2
M1_GGGTCTGCATGTTGAC-1	M.r.aty	15.872	2
M1_GGGTCTGGTTTACTCT-1	M.r.aty	16.1642	2
M1_GGTGAAGGTACTTCTT-1	M.r.aty	15.7701	2
M1_GGTGCGTAGTGGTAGC-1	M.r.aty	16.2365	2
M1_GGTGTTACAAACCCAT-1	M.r.aty	7.25674	1
M1_GGTGTTATCACGATGT-1	M.r.aty	15.9533	2
M1_GGTGTTATCATCATTC-1	M.r.aty	15.6599	2
M1_GGTGTTATCCGCATCT-1	M.r.aty	16.0852	2
M1_GGTGTTATCTGTACGA-1	M.r.aty	16.3364	2
M1_GTAACGTGTAGCACGA-1	M.r.aty	15.5525	2
M1_GTAACTGGTGCCTTGG-1	M.r.aty	16.2612	2
M1_GTAACTGTCGCACTCT-1	M.r.aty	15.554	2
M1_GTACTTTCAGCTGCTG-1	M.r.aty	15.7935	2
M1_GTACTTTTCCTATTCA-1	M.r.aty	15.5755	2
M1_GTAGGCCAGTGTGGCA-1	M.r.aty	16.1002	2
M1_GTAGTCACACTGTCGG-1	M.r.aty	16.5727	2
M1_GTAGTCAGTATATCCG-1	M.r.aty	16.491	2
M1_GTATCTTAGGATGGAA-1	M.r.aty	16.3563	2
M1_GTATCTTAGGTGTGGT-1	M.r.aty	16.1893	2
M1_GTCACAACACAACGCC-1	M.r.aty	15.4955	2
M1_GTCACAACAGGGTACA-1	M.r.aty	9.72213	1
M1_GTCATTTCATGATCCA-1	M.r.aty	9.53899	1
M1_GTCGGGTCATGCGCAC-1	M.r.aty	9.44008	1
M1_GTCTCGTAGAGGTAGA-1	M.r.aty	15.687	2
M1_GTCTCGTCAAACCCAT-1	M.r.aty	15.3977	2
M1_GTCTCGTCACCTATCC-1	M.r.aty	15.8041	2
M1_GTCTCGTCATTTCACT-1	M.r.aty	16.2991	2
M1_GTCTTCGCACCAGGTC-1	M.r.aty	15.9484	2
M1_GTCTTCGTCTTCTGGC-1	M.r.aty	16.2692	2
M1_GTGAAGGCATGCCACG-1	M.r.aty	8.48753	1
M1_GTGCAGCAGGTGACCA-1	M.r.aty	15.4806	2
M1_GTGCATACAGAGTGTG-1	M.r.aty	15.8368	2
M1_GTGCGGTAGAGCTATA-1	M.r.aty	16.1616	2
M1_GTGCGGTAGCCAGTTT-1	M.r.aty	6.56773	1
M1_GTGCGGTCACATTAGC-1	M.r.aty	15.8369	2
M1_GTGCTTCAGAATTCCC-1	M.r.aty	15.8499	2
M1_GTGCTTCGTACTCGCG-1	M.r.aty	16.1491	2
M1_GTGCTTCGTGAGGGTT-1	M.r.aty	13.9918	2
M1_GTGCTTCGTGGAAAGA-1	M.r.aty	15.5681	2
M1_GTGGGTCCATACTCTT-1	M.r.aty	15.5502	2
M1_GTGGGTCTCCTTTCGG-1	M.r.aty	16.2845	2
M1_GTGTGCGAGTCGCCGT-1	M.r.aty	16.3816	2
M1_GTGTGCGCATCGTCGG-1	M.r.aty	15.6783	2
M1_GTGTGCGGTAAGGGCT-1	M.r.aty	7.3102	1
M1_GTGTTAGTCTCCGGTT-1	M.r.aty	15.632	2
M1_GTTAAGCAGGGTGTTG-1	M.r.aty	9.28096	1
M1_GTTAAGCGTCATTAGC-1	M.r.aty	15.7786	2
M1_GTTCATTTCGGACAAG-1	M.r.aty	9.80924	1
M1_GTTCGGGAGCGCTCCA-1	M.r.aty	15.4452	2
M1_GTTCGGGCAAGAGTCG-1	M.r.aty	15.8205	2
M1_GTTCGGGGTTAAAGAC-1	M.r.aty	15.8837	2
M1_GTTCTCGAGGTGCAAC-1	M.r.aty	16.2147	2
M1_GTTCTCGCACCTGGTG-1	M.r.aty	8.43523	1
M1_GTTCTCGTCGGAAACG-1	M.r.aty	15.6855	2
M1_GTTTCTAGTTCTCATT-1	M.r.aty	16.2146	2
M1_TAAACCGGTCCAGTAT-1	M.r.aty	8.2662	1
M1_TAAACCGGTGATAAAC-1	M.r.aty	16.3258	2
M1_TAAGAGACATTTGCTT-1	M.r.aty	15.8882	2
M1_TAAGAGAGTACAAGTA-1	M.r.aty	8.96585	1
M1_TAAGCGTTCGAGAGCA-1	M.r.aty	16.4218	2
M1_TAAGTGCAGCGTTGCC-1	M.r.aty	8.78483	1
M1_TAAGTGCCAATCAGAA-1	M.r.aty	15.8558	2
M1_TAAGTGCGTCAAACTC-1	M.r.aty	16.1336	2
M1_TACACGACAGCTGGCT-1	M.r.aty	15.9172	2
M1_TACAGTGCAGACGTAG-1	M.r.aty	9.6325	1
M1_TACCTATGTAAGTGTA-1	M.r.aty	15.8689	2
M1_TACCTATTCTGGTTCC-1	M.r.aty	15.4504	2
M1_TACGGATAGCGACGTA-1	M.r.aty	15.3042	2
M1_TACGGGCAGGGTTTCT-1	M.r.aty	15.4954	2
M1_TACGGGCGTTATCCGA-1	M.r.aty	15.7071	2
M1_TACGGTAGTACGAAAT-1	M.r.aty	15.4746	2
M1_TACGGTAGTGCGGTAA-1	M.r.aty	16.2069	2
M1_TACGGTAGTTAGAACA-1	M.r.aty	16.0893	2
M1_TACGGTATCCCGACTT-1	M.r.aty	15.9745	2
M1_TACGGTATCTTATCTG-1	M.r.aty	15.877	2
M1_TACTCATCAAAGGTGC-1	M.r.aty	15.6858	2
M1_TACTCGCGTGGTGTAG-1	M.r.aty	15.943	2
M1_TACTTACAGGCGCTCT-1	M.r.aty	9.71439	1
M1_TACTTACGTTGACGTT-1	M.r.aty	9.07485	1
M1_TACTTGTCATATGAGA-1	M.r.aty	15.3272	2
M1_TACTTGTGTATAGGTA-1	M.r.aty	15.3799	2
M1_TACTTGTGTCAACTGT-1	M.r.aty	15.7276	2
M1_TAGACCAAGGATGTAT-1	M.r.aty	15.8326	2
M1_TAGACCAGTCGGCACT-1	M.r.aty	6.98565	1
M1_TAGAGCTCACACCGAC-1	M.r.aty	9.11461	1
M1_TAGAGCTGTACACCGC-1	M.r.aty	15.6023	2
M1_TAGAGCTGTACGCTGC-1	M.r.aty	15.848	2
M1_TAGAGCTGTTCCACTC-1	M.r.aty	16.1343	2
M1_TAGAGCTTCAGAAATG-1	M.r.aty	15.968	2
M1_TAGCCGGGTCCGAACC-1	M.r.aty	9.97357	1
M1_TAGTGGTCAGCTGCTG-1	M.r.aty	16.6359	2
M1_TAGTGGTCATTCTTAC-1	M.r.aty	16.3676	2
M1_TAGTGGTGTTCTGTTT-1	M.r.aty	6.72641	1
M1_TAGTGGTTCAGCAACT-1	M.r.aty	8.42468	1
M1_TAGTGGTTCTTAACCT-1	M.r.aty	15.5718	2
M1_TAGTTGGCATATACCG-1	M.r.aty	16.0434	2
M1_TAGTTGGGTATAGGGC-1	M.r.aty	15.882	2
M1_TAGTTGGTCTTAACCT-1	M.r.aty	15.6021	2
M1_TATCTCAAGAAGGCCT-1	M.r.aty	15.824	2
M1_TATCTCAGTAAGGATT-1	M.r.aty	15.969	2
M1_TATGCCCAGGTAAACT-1	M.r.aty	9.29337	1
M1_TATGCCCGTCATCGGC-1	M.r.aty	16.1045	2
M1_TATTACCAGATACACA-1	M.r.aty	15.9996	2
M1_TATTACCCAGCGTAAG-1	M.r.aty	9.63835	1
M1_TATTACCTCGCACTCT-1	M.r.aty	15.9359	2
M1_TCAACGACACAGGAGT-1	M.r.aty	15.6884	2
M1_TCACAAGGTTACGCGC-1	M.r.aty	15.8544	2
M1_TCACAAGTCAGGTTCA-1	M.r.aty	16.1252	2
M1_TCACAAGTCGCTTGTC-1	M.r.aty	15.4592	2
M1_TCACGAAGTCTCTTTA-1	M.r.aty	15.8979	2
M1_TCAGATGAGGTGCACA-1	M.r.aty	10.0677	1
M1_TCAGCAAGTAAACACA-1	M.r.aty	15.3784	2
M1_TCAGCAATCCCTAATT-1	M.r.aty	16.0309	2
M1_TCAGCTCTCCTTCAAT-1	M.r.aty	16.0141	2
M1_TCAGGATTCAGATAAG-1	M.r.aty	9.62282	1
M1_TCAGGATTCATTGCGA-1	M.r.aty	15.634	2
M1_TCAGGTACAGGGCATA-1	M.r.aty	8.91568	1
M1_TCAGGTATCGAGAGCA-1	M.r.aty	15.7238	2
M1_TCAGGTATCTTCATGT-1	M.r.aty	15.9759	2
M1_TCATTACCACAACTGT-1	M.r.aty	16.0775	2
M1_TCATTTGAGCGATTCT-1	M.r.aty	16.0601	2
M1_TCATTTGGTGCGATAG-1	M.r.aty	15.8978	2
M1_TCCCGATAGCTCCTTC-1	M.r.aty	15.2968	2
M1_TCCCGATCACAAGTAA-1	M.r.aty	15.6715	2
M1_TCGAGGCAGACTGGGT-1	M.r.aty	15.9637	2
M1_TCGAGGCAGGCTAGCA-1	M.r.aty	10.33	1
M1_TCGAGGCGTCACAAGG-1	M.r.aty	8.77468	1
M1_TCGCGAGGTTGAACTC-1	M.r.aty	15.7029	2
M1_TCGCGTTTCACAGTAC-1	M.r.aty	15.806	2
M1_TCGGGACTCTGCGACG-1	M.r.aty	15.6582	2
M1_TCGGTAAAGCTAGTGG-1	M.r.aty	15.6794	2
M1_TCGTACCCATCGGTTA-1	M.r.aty	16.1155	2
M1_TCGTACCGTGAAATCA-1	M.r.aty	16.1678	2
M1_TCGTACCTCGTAGGTT-1	M.r.aty	15.6664	2
M1_TCGTAGATCAGGTAAA-1	M.r.aty	15.906	2
M1_TCTCATAAGAGCTGCA-1	M.r.aty	16.2295	2
M1_TCTCATACAGATCCAT-1	M.r.aty	15.6336	2
M1_TCTCTAAGTGTTTGGT-1	M.r.aty	16.1416	2
M1_TCTTCGGAGTGTTTGC-1	M.r.aty	15.9198	2
M1_TCTTCGGCATTACGAC-1	M.r.aty	15.5954	2
M1_TCTTTCCAGTGGACGT-1	M.r.aty	15.638	2
M1_TCTTTCCGTCGAACAG-1	M.r.aty	16.2466	2
M1_TCTTTCCGTGTTGAGG-1	M.r.aty	15.712	2
M1_TGAAAGAAGATAGTCA-1	M.r.aty	4.26882	1
M1_TGAAAGAAGTAACCCT-1	M.r.aty	7.47623	1
M1_TGACAACCACGACTCG-1	M.r.aty	9.62894	1
M1_TGACAACTCTCGCATC-1	M.r.aty	9.97797	1
M1_TGACGGCGTAAATGTG-1	M.r.aty	16.3913	2
M1_TGACTAGAGGGAAACA-1	M.r.aty	10.1506	1
M1_TGACTAGTCAACGCTA-1	M.r.aty	15.4517	2
M1_TGAGCATAGCGCTTAT-1	M.r.aty	15.9338	2
M1_TGAGCATTCGGCGGTT-1	M.r.aty	16.3337	2
M1_TGAGCATTCTTCTGGC-1	M.r.aty	16.4158	2
M1_TGCACCTAGTGGAGTC-1	M.r.aty	16.3931	2
M1_TGCCAAAGTCCGAATT-1	M.r.aty	16.0443	2
M1_TGCCCATAGTGTACCT-1	M.r.aty	16.024	2
M1_TGCCCTAAGAAACCTA-1	M.r.aty	15.4993	2
M1_TGCCCTAAGACCGGAT-1	M.r.aty	7.97313	1
M1_TGCGCAGAGAACTGTA-1	M.r.aty	15.6269	2
M1_TGCGCAGTCCTGCCAT-1	M.r.aty	15.7005	2
M1_TGCGGGTGTAAGGGCT-1	M.r.aty	16.0106	2
M1_TGCGGGTGTATAGGTA-1	M.r.aty	15.909	2
M1_TGCGGGTTCAAGGCTT-1	M.r.aty	15.8381	2
M1_TGCGTGGTCTGTTGAG-1	M.r.aty	16.4237	2
M1_TGCTGCTGTCTTGATG-1	M.r.aty	16.2936	2
M1_TGCTGCTTCCAATGGT-1	M.r.aty	15.5975	2
M1_TGGACGCAGTCGATAA-1	M.r.aty	15.9592	2
M1_TGGCCAGCACTTACGA-1	M.r.aty	16.0742	2
M1_TGGCCAGGTAGCTTGT-1	M.r.aty	8.7865	1
M1_TGGCGCAGTTTGACTG-1	M.r.aty	16.1606	2
M1_TGGCTGGCACATCCAA-1	M.r.aty	15.7097	2
M1_TGGCTGGCACATTAGC-1	M.r.aty	15.6354	2
M1_TGGCTGGTCGACAGCC-1	M.r.aty	15.6026	2
M1_TGGGAAGAGCTACCGC-1	M.r.aty	15.6726	2
M1_TGGGCGTGTCAACTGT-1	M.r.aty	15.9203	2
M1_TGGTTAGCATGCCTAA-1	M.r.aty	9.9647	1
M1_TGTCCCAAGCATGGCA-1	M.r.aty	9.92181	1
M1_TGTGGTACAGGACCCT-1	M.r.aty	8.90797	1
M1_TGTGGTACATCGTCGG-1	M.r.aty	14.1457	2
M1_TGTGTTTCATCGGACC-1	M.r.aty	16.0329	2
M1_TGTTCCGCATGGTAGG-1	M.r.aty	10.3236	1
M1_TTAGGACCAACTGCGC-1	M.r.aty	16.2236	2
M1_TTAGGACTCGGAGGTA-1	M.r.aty	16.1889	2
M1_TTAGGCAAGGACTGGT-1	M.r.aty	15.8615	2
M1_TTAGGCAGTACTTAGC-1	M.r.aty	15.5181	2
M1_TTAGTTCCACACGCTG-1	M.r.aty	15.9823	2
M1_TTAGTTCTCGGCCGAT-1	M.r.aty	15.8655	2
M1_TTATGCTCAGGTCTCG-1	M.r.aty	16.3464	2
M1_TTATGCTCATCTCCCA-1	M.r.aty	16.1797	2
M1_TTATGCTTCAACACAC-1	M.r.aty	10.1663	1
M1_TTCCCAGAGAAGGTTT-1	M.r.aty	15.573	2
M1_TTCCCAGCAATAACGA-1	M.r.aty	10.1815	1
M1_TTCCCAGCACAAGACG-1	M.r.aty	15.7486	2
M1_TTCCCAGCATGCCTTC-1	M.r.aty	15.3984	2
M1_TTCCCAGTCTGTACGA-1	M.r.aty	15.5688	2
M1_TTCTACAAGCTACCGC-1	M.r.aty	16.0254	2
M1_TTCTACACATGCAACT-1	M.r.aty	16.063	2
M1_TTCTACAGTTCGGCAC-1	M.r.aty	15.7019	2
M1_TTCTCCTGTTTCCACC-1	M.r.aty	16.0008	2
M1_TTCTTAGAGATGCCTT-1	M.r.aty	16.1883	2
M1_TTCTTAGCACTGTGTA-1	M.r.aty	15.9574	2
M1_TTCTTAGGTTCCCGAG-1	M.r.aty	15.8309	2
M1_TTCTTAGGTTGGACCC-1	M.r.aty	15.9609	2
M1_TTGCCGTAGCTACCTA-1	M.r.aty	9.61996	1
M1_TTGCCGTGTCGAGATG-1	M.r.aty	16.085	2
M1_TTGCCGTTCTCCTATA-1	M.r.aty	16.2426	2
M1_TTGCCGTTCTGAGTGT-1	M.r.aty	15.6281	2
M1_TTGGCAAGTGATGTCT-1	M.r.aty	9.35093	1
M1_TTGTAGGAGTTGTCGT-1	M.r.aty	15.4092	2
M1_TTTACTGGTTGACGTT-1	M.r.aty	9.99648	1
M1_TTTATGCGTGTTAAGA-1	M.r.aty	16.0397	2
M1_TTTATGCTCTATCCTA-1	M.r.aty	16.0635	2
M1_TTTCCTCGTATTCGTG-1	M.r.aty	15.5661	2
M1_TTTGTCAAGTATCTCG-1	M.r.aty	16.2843	2
M1_TTTGTCAGTGTGAATA-1	M.r.aty	15.9697	2
M2_AAAGATGTCAGTTTGG-1	M.r.tra1	9.13016	1
M2_AAAGCAAGTCGTTGTA-1	M.r.tra1	8.17491	1
M2_AAAGTAGGTGGAAAGA-1	M.r.tra1	8.95965	1
M2_AAAGTAGTCCACGTGG-1	M.r.tra1	9.81062	1
M2_AACTTTCTCTTAACCT-1	M.r.tra1	6.23617	1
M2_AAGCCGCAGGACGAAA-1	M.r.tra1	9.45507	1
M2_AAGGCAGGTGTCTGAT-1	M.r.tra1	8.76929	1
M2_AAGGTTCAGGGTTCCC-1	M.r.tra1	10.1151	1
M2_AATCCAGAGTGCGATG-1	M.r.tra1	8.04366	1
M2_AATCCAGTCGTTTATC-1	M.r.tra1	5.98699	1
M2_AATCGGTAGACTACAA-1	M.r.tra1	9.07382	1
M2_AATCGGTCATGTCGAT-1	M.r.tra1	8.31481	1
M2_ACACCAAAGACAAGCC-1	M.r.tra1	5.54487	1
M2_ACACCAACATTCCTGC-1	M.r.tra1	8.56193	1
M2_ACACCAATCAACGGGA-1	M.r.tra1	7.11673	1
M2_ACACCAATCACTATTC-1	M.r.tra1	6.03178	1
M2_ACAGCTACATGTCTCC-1	M.r.tra1	8.09893	1
M2_ACAGCTATCTGTGCAA-1	M.r.tra1	6.60463	1
M2_ACATACGGTGCAACGA-1	M.r.tra1	5.10075	1
M2_ACATGGTGTCCAGTAT-1	M.r.tra1	8.68153	1
M2_ACATGGTTCACCGTAA-1	M.r.tra1	6.55556	1
M2_ACCAGTACACAGGAGT-1	M.r.tra1	7.96367	1
M2_ACCAGTAGTCAAAGCG-1	M.r.tra1	8.24651	1
M2_ACCAGTAGTTGTGGCC-1	M.r.tra1	8.19685	1
M2_ACCAGTATCTGCGACG-1	M.r.tra1	7.15845	1
M2_ACCCACTAGATAGGAG-1	M.r.tra1	7.96623	1
M2_ACCCACTAGCTTATCG-1	M.r.tra1	6.99654	1
M2_ACCGTAAGTTAAAGAC-1	M.r.tra1	8.82313	1
M2_ACCTTTAAGTGTCCCG-1	M.r.tra1	8.27893	1
M2_ACGAGCCAGCAGCGTA-1	M.r.tra1	9.61559	1
M2_ACGAGCCGTGTTAAGA-1	M.r.tra1	8.94791	1
M2_ACGAGCCTCGAATGCT-1	M.r.tra1	15.4913	2
M2_ACGATACGTCAGATAA-1	M.r.tra1	8.61058	1
M2_ACGATACTCAGTTTGG-1	M.r.tra1	7.62062	1
M2_ACGCAGCAGTGGTAAT-1	M.r.tra1	7.75772	1
M2_ACGCCAGTCCAACCAA-1	M.r.tra1	7.28018	1
M2_ACGCCAGTCTATCCCG-1	M.r.tra1	6.69927	1
M2_ACGCCGACACTGAAGG-1	M.r.tra1	7.01909	1
M2_ACGGAGAAGATGCCAG-1	M.r.tra1	8.17268	1
M2_ACGGGTCCAAATCCGT-1	M.r.tra1	8.64059	1
M2_ACGGGTCGTTCAACCA-1	M.r.tra1	8.58616	1
M2_ACGTCAATCGGAAATA-1	M.r.tra1	6.76122	1
M2_ACTGATGTCTGAAAGA-1	M.r.tra1	9.43845	1
M2_ACTGCTCGTCACACGC-1	M.r.tra1	8.60473	1
M2_ACTGCTCTCATCACCC-1	M.r.tra1	8.66157	1
M2_ACTGTCCAGAGAACAG-1	M.r.tra1	8.11285	1
M2_ACTTGTTAGTTCGATC-1	M.r.tra1	7.96402	1
M2_ACTTGTTGTCCCGACA-1	M.r.tra1	7.19538	1
M2_AGAATAGGTCAAAGAT-1	M.r.tra1	8.27879	1
M2_AGAATAGGTTGTCGCG-1	M.r.tra1	8.44736	1
M2_AGACGTTCACTATCTT-1	M.r.tra1	7.9538	1
M2_AGACGTTTCACATAGC-1	M.r.tra1	8.4871	1
M2_AGAGCTTAGGGTATCG-1	M.r.tra1	5.75438	1
M2_AGATCTGGTGTGTGCC-1	M.r.tra1	7.18675	1
M2_AGCAGCCCATAGACTC-1	M.r.tra1	8.38735	1
M2_AGCATACCAAACTGCT-1	M.r.tra1	9.99773	1
M2_AGCATACGTTCACGGC-1	M.r.tra1	7.46421	1
M2_AGCCTAATCCTATTCA-1	M.r.tra1	9.86282	1
M2_AGCTTGACATCTACGA-1	M.r.tra1	8.12602	1
M2_AGCTTGAGTGCCTGGT-1	M.r.tra1	6.01444	1
M2_AGGCCGTTCGGCATCG-1	M.r.tra1	7.19092	1
M2_AGGGAGTCAGACAAGC-1	M.r.tra1	10.1587	1
M2_AGGGAGTGTTAAAGAC-1	M.r.tra1	8.60601	1
M2_AGGGAGTTCATTCACT-1	M.r.tra1	9.64303	1
M2_AGGGAGTTCTGAAAGA-1	M.r.tra1	11.0364	1
M2_AGTAGTCAGAATTGTG-1	M.r.tra1	14.9661	2
M2_AGTAGTCTCACTGGGC-1	M.r.tra1	8.93646	1
M2_AGTGGGAGTCTTCGTC-1	M.r.tra1	8.70099	1
M2_AGTGTCAGTCCCTACT-1	M.r.tra1	7.50602	1
M2_ATAGACCTCTCTAGGA-1	M.r.tra1	8.19884	1
M2_ATCATGGGTCTCGTTC-1	M.r.tra1	6.01177	1
M2_ATCCGAATCTGCAAGT-1	M.r.tra1	7.60573	1
M2_ATCGAGTTCGTCACGG-1	M.r.tra1	10.156	1
M2_ATCTACTAGATAGCAT-1	M.r.tra1	7.65239	1
M2_ATCTGCCAGCCACGTC-1	M.r.tra1	8.78178	1
M2_ATCTGCCCAATGACCT-1	M.r.tra1	8.0715	1
M2_ATGAGGGTCAACACCA-1	M.r.tra1	7.49836	1
M2_ATGCGATAGATAGGAG-1	M.r.tra1	8.77856	1
M2_ATGCGATAGCGCTCCA-1	M.r.tra1	4.42606	1
M2_ATGGGAGGTAAATGAC-1	M.r.tra1	7.74396	1
M2_ATGGGAGTCGCCTGTT-1	M.r.tra1	8.22569	1
M2_ATTACTCCAGGCTCAC-1	M.r.tra1	5.9794	1
M2_CAACCTCCATTCGACA-1	M.r.tra1	8.1189	1
M2_CAACCTCTCCGCTGTT-1	M.r.tra1	7.33227	1
M2_CAAGAAATCAATCTCT-1	M.r.tra1	9.99072	1
M2_CAAGATCTCAGTGTTG-1	M.r.tra1	7.9476	1
M2_CAAGATCTCGTGGGAA-1	M.r.tra1	9.99404	1
M2_CAAGTTGCAGCCTTGG-1	M.r.tra1	7.98242	1
M2_CAAGTTGCATTCTTAC-1	M.r.tra1	7.77318	1
M2_CACAAACCACGTGAGA-1	M.r.tra1	7.49582	1
M2_CACACCTAGTCCAGGA-1	M.r.tra1	8.68759	1
M2_CACACTCAGTCACGCC-1	M.r.tra1	8.73641	1
M2_CACACTCCAATTGCTG-1	M.r.tra1	6.42967	1
M2_CACACTCCAGCAGTTT-1	M.r.tra1	8.43635	1
M2_CACAGGCAGCTGTCTA-1	M.r.tra1	5.11561	1
M2_CACAGGCTCAACGGCC-1	M.r.tra1	7.69362	1
M2_CACATAGCACGGTAGA-1	M.r.tra1	7.95994	1
M2_CACCACTGTTATCACG-1	M.r.tra1	8.10713	1
M2_CACCAGGAGTATGACA-1	M.r.tra1	6.86568	1
M2_CACCTTGAGCTGCAAG-1	M.r.tra1	8.43404	1
M2_CACCTTGTCTGACCTC-1	M.r.tra1	10.1517	1
M2_CACCTTGTCTGCGACG-1	M.r.tra1	9.37854	1
M2_CACCTTGTCTTGTATC-1	M.r.tra1	7.97328	1
M2_CAGAATCGTTGTGGCC-1	M.r.tra1	8.60264	1
M2_CAGAGAGAGGTGCAAC-1	M.r.tra1	8.93584	1
M2_CAGAGAGTCATCTGCC-1	M.r.tra1	8.78719	1
M2_CAGCAGCGTGCGATAG-1	M.r.tra1	8.44267	1
M2_CAGCATACAAGTTGTC-1	M.r.tra1	8.89131	1
M2_CAGCGACAGAATAGGG-1	M.r.tra1	8.43892	1
M2_CAGCGACTCAGCGATT-1	M.r.tra1	8.94299	1
M2_CAGCTGGTCAACACGT-1	M.r.tra1	8.11145	1
M2_CAGTAACTCTCCGGTT-1	M.r.tra1	8.23746	1
M2_CAGTCCTCAACTGCTA-1	M.r.tra1	8.10805	1
M2_CAGTCCTTCCCGACTT-1	M.r.tra1	13.2989	1
M2_CATATGGAGCGGCTTC-1	M.r.tra1	10.5071	1
M2_CATCAGACAAGTAATG-1	M.r.tra1	9.45871	1
M2_CATCAGACACTAAGTC-1	M.r.tra1	8.25092	1
M2_CATCGAAGTCCGAAGA-1	M.r.tra1	8.09109	1
M2_CATCGGGAGCGCCTCA-1	M.r.tra1	7.96753	1
M2_CATCGGGCACCATCCT-1	M.r.tra1	8.26027	1
M2_CATTCGCCATCTGGTA-1	M.r.tra1	8.61075	1
M2_CCACCTACACAGCGTC-1	M.r.tra1	7.49021	1
M2_CCACTACAGAATGTGT-1	M.r.tra1	7.04855	1
M2_CCACTACGTTCACGGC-1	M.r.tra1	6.65401	1
M2_CCATGTCCAAGTAATG-1	M.r.tra1	7.52102	1
M2_CCATGTCGTTATGTGC-1	M.r.tra1	8.25664	1
M2_CCATGTCGTTGCGTTA-1	M.r.tra1	7.26084	1
M2_CCATGTCTCCTCATTA-1	M.r.tra1	9.28983	1
M2_CCCAGTTGTCGAACAG-1	M.r.tra1	7.95356	1
M2_CCCAGTTGTTGCCTCT-1	M.r.tra1	8.11096	1
M2_CCGTACTAGTACGATA-1	M.r.tra1	8.94661	1
M2_CCGTGGAAGATGGCGT-1	M.r.tra1	8.44417	1
M2_CCTAAAGGTGCGATAG-1	M.r.tra1	6.72582	1
M2_CCTACCAAGAGCCTAG-1	M.r.tra1	7.50045	1
M2_CCTAGCTTCTTGTATC-1	M.r.tra1	8.10584	1
M2_CCTCAGTAGCTAAGAT-1	M.r.tra1	8.11939	1
M2_CCTCAGTGTTCGGGCT-1	M.r.tra1	8.93242	1
M2_CCTCTGAAGCCCAGCT-1	M.r.tra1	7.95041	1
M2_CCTTACGAGTATTGGA-1	M.r.tra1	8.26156	1
M2_CCTTACGCAATCCGAT-1	M.r.tra1	7.34878	1
M2_CCTTCCCCATGCTAGT-1	M.r.tra1	8.12371	1
M2_CGAACATCAACCGCCA-1	M.r.tra1	6.8783	1
M2_CGAACATTCCCAAGAT-1	M.r.tra1	8.1187	1
M2_CGACCTTGTATATCCG-1	M.r.tra1	8.10509	1
M2_CGAGCACAGAGTCTGG-1	M.r.tra1	11.0616	1
M2_CGAGCCACATGCGCAC-1	M.r.tra1	6.88065	1
M2_CGATCGGCATTTGCTT-1	M.r.tra1	7.33559	1
M2_CGATGTATCGTACCGG-1	M.r.tra1	9.41439	1
M2_CGATTGACAATTCCTT-1	M.r.tra1	5.67993	1
M2_CGATTGAGTCGCATCG-1	M.r.tra1	8.48479	1
M2_CGATTGAGTTTGGCGC-1	M.r.tra1	8.11984	1
M2_CGCCAAGGTACATCCA-1	M.r.tra1	8.01541	1
M2_CGCGGTACAGTGACAG-1	M.r.tra1	5.10169	1
M2_CGCTGGAGTAAAGGAG-1	M.r.tra1	9.29711	1
M2_CGGACTGCACCTCGTT-1	M.r.tra1	8.13287	1
M2_CGGACTGGTCCGCTGA-1	M.r.tra1	9.70953	1
M2_CGGAGTCAGCGCCTCA-1	M.r.tra1	8.45426	1
M2_CGGAGTCTCTATCGCC-1	M.r.tra1	9.46612	1
M2_CGGCTAGAGTGCGATG-1	M.r.tra1	7.19526	1
M2_CGGCTAGGTACCAGTT-1	M.r.tra1	6.43301	1
M2_CGTCCATGTCGTCTTC-1	M.r.tra1	8.43918	1
M2_CGTCCATTCCTTTCGG-1	M.r.tra1	6.58821	1
M2_CGTCTACGTTCGGCAC-1	M.r.tra1	7.15677	1
M2_CGTTGGGGTACCCAAT-1	M.r.tra1	7.33477	1
M2_CGTTGGGTCCTCAACC-1	M.r.tra1	6.88875	1
M2_CTAAGACAGACACTAA-1	M.r.tra1	8.12406	1
M2_CTACATTAGAATGTTG-1	M.r.tra1	8.44318	1
M2_CTACGTCCACTTGGAT-1	M.r.tra1	7.95024	1
M2_CTACGTCTCTGATTCT-1	M.r.tra1	8.26965	1
M2_CTAGCCTAGATGCGAC-1	M.r.tra1	8.68759	1
M2_CTAGTGACATTTCACT-1	M.r.tra1	6.33445	1
M2_CTAGTGAGTTATCCGA-1	M.r.tra1	9.98073	1
M2_CTCCTAGCAAGAGGCT-1	M.r.tra1	8.90844	1
M2_CTCCTAGCAGATCCAT-1	M.r.tra1	6.73313	1
M2_CTCGAGGTCTTCGGTC-1	M.r.tra1	8.72436	1
M2_CTCGGAGTCTTCTGGC-1	M.r.tra1	8.25044	1
M2_CTCGTACAGTCGATAA-1	M.r.tra1	10.3498	1
M2_CTCGTACCATTAACCG-1	M.r.tra1	5.98488	1
M2_CTCGTCAAGCTGAACG-1	M.r.tra1	8.28516	1
M2_CTCGTCAGTGTTAAGA-1	M.r.tra1	5.83634	1
M2_CTCTACGAGAAACCTA-1	M.r.tra1	8.60512	1
M2_CTCTGGTTCTGCGACG-1	M.r.tra1	9.11393	1
M2_CTGAAACAGGTGTGGT-1	M.r.tra1	8.13319	1
M2_CTGAAACTCTCACATT-1	M.r.tra1	9.02328	1
M2_CTGCGGATCGCGCCAA-1	M.r.tra1	8.94239	1
M2_CTGGTCTCAGCTGTGC-1	M.r.tra1	8.44745	1
M2_CTGTGCTAGATAGGAG-1	M.r.tra1	9.03324	1
M2_CTGTGCTAGTACGACG-1	M.r.tra1	10.1673	1
M2_CTGTGCTCAATGGTCT-1	M.r.tra1	15.3766	2
M2_CTGTGCTTCGCTTAGA-1	M.r.tra1	15.6256	2
M2_CTGTTTAAGATCCGAG-1	M.r.tra1	15.321	2
M2_CTGTTTAGTATATGAG-1	M.r.tra1	10.1456	1
M2_CTTACCGGTCGACTGC-1	M.r.tra1	7.47586	1
M2_CTTAGGAAGTGCGTGA-1	M.r.tra1	8.26273	1
M2_CTTCTCTCACTACAGT-1	M.r.tra1	8.28543	1
M2_CTTTGCGAGGTGGGTT-1	M.r.tra1	7.34787	1
M2_CTTTGCGGTGCTGTAT-1	M.r.tra1	8.09664	1
M2_GAAACTCAGCGCTTAT-1	M.r.tra1	9.44617	1
M2_GAAACTCCAAGCGAGT-1	M.r.tra1	9.06008	1
M2_GAAACTCGTAACGACG-1	M.r.tra1	8.27551	1
M2_GAAATGACAGCATACT-1	M.r.tra1	8.46133	1
M2_GAACATCCATTCGACA-1	M.r.tra1	10.1579	1
M2_GAACCTACAAATCCGT-1	M.r.tra1	6.24909	1
M2_GAACGGATCTTACCGC-1	M.r.tra1	6.52806	1
M2_GAAGCAGAGAGGGATA-1	M.r.tra1	8.20887	1
M2_GAATAAGCAGGGAGAG-1	M.r.tra1	8.13533	1
M2_GAATAAGTCGTCACGG-1	M.r.tra1	7.28324	1
M2_GACAGAGCATGCCTAA-1	M.r.tra1	5.36917	1
M2_GACGGCTCACCAGGCT-1	M.r.tra1	9.23941	1
M2_GACGGCTGTTTGACTG-1	M.r.tra1	8.5179	1
M2_GACGGCTTCGTCGTTC-1	M.r.tra1	8.68692	1
M2_GACGTGCAGACACGAC-1	M.r.tra1	15.319	2
M2_GACGTGCGTCCAGTAT-1	M.r.tra1	6.62068	1
M2_GACGTGCGTGTGACCC-1	M.r.tra1	8.10838	1
M2_GACGTGCTCCGCGGTA-1	M.r.tra1	8.75152	1
M2_GACGTTAAGAGGGCTT-1	M.r.tra1	15.5261	2
M2_GACGTTAAGGCGTACA-1	M.r.tra1	8.12481	1
M2_GACTAACAGATCTGCT-1	M.r.tra1	8.62415	1
M2_GACTACAAGCTGATAA-1	M.r.tra1	9.44301	1
M2_GACTGCGAGTGAATTG-1	M.r.tra1	8.26346	1
M2_GATCGATAGCGATGAC-1	M.r.tra1	8.69871	1
M2_GATCGCGCATTGGGCC-1	M.r.tra1	7.17942	1
M2_GATCGTAGTTAAGGGC-1	M.r.tra1	7.02635	1
M2_GATCGTATCAGTGCAT-1	M.r.tra1	6.57661	1
M2_GATCGTATCTTCTGGC-1	M.r.tra1	8.2086	1
M2_GATGAAACACAGATTC-1	M.r.tra1	7.45155	1
M2_GATTCAGCAAGAAAGG-1	M.r.tra1	8.58475	1
M2_GCACATACACCAGATT-1	M.r.tra1	9.02328	1
M2_GCACATACATTGCGGC-1	M.r.tra1	8.77054	1
M2_GCAGCCACAAGGTTCT-1	M.r.tra1	8.10347	1
M2_GCATACAAGTGCCATT-1	M.r.tra1	8.88866	1
M2_GCATGCGCACAGCCCA-1	M.r.tra1	8.27049	1
M2_GCATGCGTCTTAGCCC-1	M.r.tra1	8.60363	1
M2_GCCAAATAGAGACGAA-1	M.r.tra1	9.97631	1
M2_GCCAAATCACACGCTG-1	M.r.tra1	4.26763	1
M2_GCCTCTAGTGCAGTAG-1	M.r.tra1	15.4245	2
M2_GCGACCAAGTTCGCAT-1	M.r.tra1	13.9758	2
M2_GCGCAACTCTAACTGG-1	M.r.tra1	6.8807	1
M2_GCGCCAAAGTTAACGA-1	M.r.tra1	7.99358	1
M2_GCGCCAACAAACCCAT-1	M.r.tra1	9.0457	1
M2_GCGGGTTGTTGGGACA-1	M.r.tra1	8.55949	1
M2_GCTCCTACATATGCTG-1	M.r.tra1	8.26387	1
M2_GCTGCAGCACTTAAGC-1	M.r.tra1	6.73442	1
M2_GCTGCAGGTCGGATCC-1	M.r.tra1	4.69701	1
M2_GCTGCGAGTCACCTAA-1	M.r.tra1	8.12624	1
M2_GCTGCGATCGTGGTCG-1	M.r.tra1	7.48568	1
M2_GCTGCTTAGACCGGAT-1	M.r.tra1	9.27728	1
M2_GCTGCTTGTGACAAAT-1	M.r.tra1	9.06981	1
M2_GCTTGAAAGTTCGCAT-1	M.r.tra1	10.2233	1
M2_GCTTGAAGTAGAAAGG-1	M.r.tra1	9.83728	1
M2_GGAAAGCCACAGATTC-1	M.r.tra1	7.04744	1
M2_GGAATAAAGCTAACTC-1	M.r.tra1	8.77684	1
M2_GGACAAGGTAAGGATT-1	M.r.tra1	9.63696	1
M2_GGACAAGTCTGCGTAA-1	M.r.tra1	6.27531	1
M2_GGACATTAGCACGCCT-1	M.r.tra1	7.69265	1
M2_GGACATTCAACACCCG-1	M.r.tra1	8.95606	1
M2_GGACGTCCAATTCCTT-1	M.r.tra1	10.5144	1
M2_GGACGTCTCGCGCCAA-1	M.r.tra1	5.47795	1
M2_GGATGTTCATGTCTCC-1	M.r.tra1	7.76678	1
M2_GGATGTTGTCGCATAT-1	M.r.tra1	7.24553	1
M2_GGATGTTTCGCGGATC-1	M.r.tra1	15.3479	2
M2_GGATTACAGCCGGTAA-1	M.r.tra1	15.5546	2
M2_GGCAATTGTTTCCACC-1	M.r.tra1	6.986	1
M2_GGCAATTTCGCCATAA-1	M.r.tra1	6.42903	1
M2_GGCAATTTCTACGAGT-1	M.r.tra1	8.92835	1
M2_GGCGTGTGTCTTGTCC-1	M.r.tra1	8.60155	1
M2_GGCTCGACAAGAAAGG-1	M.r.tra1	7.99718	1
M2_GGCTCGAGTAATTGGA-1	M.r.tra1	8.0517	1
M2_GGCTCGAGTCTTCTCG-1	M.r.tra1	8.91752	1
M2_GGGAATGCAGTCAGAG-1	M.r.tra1	9.11378	1
M2_GGGAATGCATATACCG-1	M.r.tra1	8.54111	1
M2_GGGCATCCAGCAGTTT-1	M.r.tra1	7.51087	1
M2_GGGTCTGCAGACACTT-1	M.r.tra1	7.91474	1
M2_GGTATTGGTGAACCTT-1	M.r.tra1	8.67366	1
M2_GGTGAAGGTTCCATGA-1	M.r.tra1	7.34821	1
M2_GGTGCGTGTTACTGAC-1	M.r.tra1	7.65289	1
M2_GTAACGTGTCTCTTAT-1	M.r.tra1	7.50117	1
M2_GTACGTAAGACTAGAT-1	M.r.tra1	8.60118	1
M2_GTACGTAAGTCATCCA-1	M.r.tra1	9.38888	1
M2_GTACTCCCACCAGTTA-1	M.r.tra1	9.85839	1
M2_GTACTTTAGAACTGTA-1	M.r.tra1	7.64416	1
M2_GTACTTTGTATAGGTA-1	M.r.tra1	8.24759	1
M2_GTATCTTCAGTGGGAT-1	M.r.tra1	7.50164	1
M2_GTATCTTTCTTGTACT-1	M.r.tra1	9.41916	1
M2_GTATTCTGTGAAAGAG-1	M.r.tra1	8.73288	1
M2_GTCATTTAGCTGGAAC-1	M.r.tra1	15.1255	2
M2_GTCATTTGTTTGTGTG-1	M.r.tra1	7.30645	1
M2_GTCATTTTCTCGAGTA-1	M.r.tra1	7.92771	1
M2_GTCTCGTAGTTGTAGA-1	M.r.tra1	15.359	2
M2_GTCTTCGGTGGGTCAA-1	M.r.tra1	8.17313	1
M2_GTCTTCGTCGAATGGG-1	M.r.tra1	5.71503	1
M2_GTGAAGGCAGATCCAT-1	M.r.tra1	6.57754	1
M2_GTGAAGGCATCGGTTA-1	M.r.tra1	8.61636	1
M2_GTGCAGCGTCAACATC-1	M.r.tra1	9.89452	1
M2_GTGCATACAAAGGTGC-1	M.r.tra1	8.51234	1
M2_GTGCGGTAGAAGAAGC-1	M.r.tra1	8.10708	1
M2_GTGGGTCGTCGCATCG-1	M.r.tra1	8.60325	1
M2_GTGGGTCGTTCTGTTT-1	M.r.tra1	8.12001	1
M2_GTGTTAGCAGCTGTGC-1	M.r.tra1	8.93926	1
M2_GTTAAGCTCCAAGCCG-1	M.r.tra1	5.55061	1
M2_GTTACAGCATCGATGT-1	M.r.tra1	7.95005	1
M2_GTTACAGTCCGCGTTT-1	M.r.tra1	8.45579	1
M2_GTTCATTAGACAATAC-1	M.r.tra1	6.88708	1
M2_GTTCATTTCGTGTAGT-1	M.r.tra1	6.49093	1
M2_GTTTCTATCCTGTACC-1	M.r.tra1	8.66778	1
M2_GTTTCTATCGGAAACG-1	M.r.tra1	15.4914	2
M2_TAAACCGGTCCGTTAA-1	M.r.tra1	8.60659	1
M2_TACACGAAGAAACCAT-1	M.r.tra1	9.80544	1
M2_TACACGACATGAGCGA-1	M.r.tra1	8.29852	1
M2_TACGGATGTTACGTCA-1	M.r.tra1	7.21365	1
M2_TACGGATTCTCTAGGA-1	M.r.tra1	6.73005	1
M2_TACTCGCCAGTATGCT-1	M.r.tra1	15.9357	2
M2_TACTTGTCATTCCTCG-1	M.r.tra1	8.85367	1
M2_TACTTGTTCGGCATCG-1	M.r.tra1	8.60554	1
M2_TAGACCAAGCAGCGTA-1	M.r.tra1	9.46668	1
M2_TAGACCAGTACACCGC-1	M.r.tra1	11.0663	1
M2_TAGAGCTAGACCTAGG-1	M.r.tra1	8.30716	1
M2_TAGCCGGAGTACGTTC-1	M.r.tra1	5.01216	1
M2_TAGTGGTCAGTCGATT-1	M.r.tra1	7.97996	1
M2_TAGTTGGCAACGATCT-1	M.r.tra1	8.47998	1
M2_TATTACCCACATGTGT-1	M.r.tra1	8.10919	1
M2_TCACAAGAGATATGCA-1	M.r.tra1	8.59893	1
M2_TCAGATGGTACTCGCG-1	M.r.tra1	7.96055	1
M2_TCAGATGGTGCGATAG-1	M.r.tra1	8.41848	1
M2_TCAGCAAAGCGTGAGT-1	M.r.tra1	6.88868	1
M2_TCAGCAAAGTTCCACA-1	M.r.tra1	7.97048	1
M2_TCAGCAAGTCACCTAA-1	M.r.tra1	15.4264	2
M2_TCAGCAAGTTAAAGTG-1	M.r.tra1	7.47059	1
M2_TCAGCTCAGAGTAATC-1	M.r.tra1	7.8103	1
M2_TCAGGATCACACAGAG-1	M.r.tra1	8.10231	1
M2_TCAGGTATCAGAGCTT-1	M.r.tra1	7.04549	1
M2_TCAGGTATCGAATCCA-1	M.r.tra1	6.73432	1
M2_TCATTACAGGTACTCT-1	M.r.tra1	15.3711	2
M2_TCATTTGGTCAAACTC-1	M.r.tra1	8.28582	1
M2_TCGCGTTAGTAATCCC-1	M.r.tra1	10.3254	1
M2_TCGCGTTTCAGGCAAG-1	M.r.tra1	6.88714	1
M2_TCGGTAACAGTGGAGT-1	M.r.tra1	10.3485	1
M2_TCGTACCTCGCCTGAG-1	M.r.tra1	6.67563	1
M2_TCTCTAATCCGTAGTA-1	M.r.tra1	5.86163	1
M2_TCTGAGACACCGGAAA-1	M.r.tra1	8.26627	1
M2_TCTGGAACAGGCAGTA-1	M.r.tra1	8.61601	1
M2_TCTGGAAGTTCGAATC-1	M.r.tra1	8.32494	1
M2_TCTTTCCCACGGTGTC-1	M.r.tra1	8.78751	1
M2_TGACGGCAGCTAAGAT-1	M.r.tra1	9.1212	1
M2_TGACGGCCATGTCTCC-1	M.r.tra1	3.89027	1
M2_TGACTAGTCGCCAAAT-1	M.r.tra1	8.76129	1
M2_TGACTTTTCGCGATCG-1	M.r.tra1	7.47893	1
M2_TGAGCATCAGGGAGAG-1	M.r.tra1	9.15407	1
M2_TGAGCATTCGCGTAGC-1	M.r.tra1	7.94886	1
M2_TGATTTCCAGTGAGTG-1	M.r.tra1	7.37018	1
M2_TGCCCATAGAAACCAT-1	M.r.tra1	15.7118	2
M2_TGCCCATAGCTGAACG-1	M.r.tra1	8.27048	1
M2_TGCCCTACAGTAACGG-1	M.r.tra1	7.21812	1
M2_TGCTGCTGTGCGAAAC-1	M.r.tra1	8.49797	1
M2_TGGCGCACAGTCAGAG-1	M.r.tra1	6.5833	1
M2_TGGCGCAGTCATGCCG-1	M.r.tra1	7.9605	1
M2_TGGGAAGTCCCTGACT-1	M.r.tra1	9.28066	1
M2_TGGTTAGAGACTAAGT-1	M.r.tra1	7.61125	1
M2_TGGTTAGTCGGACAAG-1	M.r.tra1	7.3424	1
M2_TGGTTCCCACATTCGA-1	M.r.tra1	9.27368	1
M2_TGTATTCTCTAGAGTC-1	M.r.tra1	10.2392	1
M2_TGTGTTTGTCAACTGT-1	M.r.tra1	8.12082	1
M2_TGTTCCGCAGATCGGA-1	M.r.tra1	9.47211	1
M2_TTAACTCGTACATCCA-1	M.r.tra1	6.65034	1
M2_TTAGGCATCAGGTTCA-1	M.r.tra1	3.86885	1
M2_TTATGCTTCTATCCCG-1	M.r.tra1	8.59388	1
M2_TTCGAAGTCCATGCTC-1	M.r.tra1	8.11505	1
M2_TTCGGTCCATATGCTG-1	M.r.tra1	8.78533	1
M2_TTCGGTCTCAGCGATT-1	M.r.tra1	8.95908	1
M2_TTCGGTCTCCTATGTT-1	M.r.tra1	8.75881	1
M2_TTCTCCTCAATCTGCA-1	M.r.tra1	8.47918	1
M2_TTCTTAGAGACCTAGG-1	M.r.tra1	8.48331	1
M2_TTGAACGAGGGCTCTC-1	M.r.tra1	7.96079	1
M2_TTGAACGTCAGTTTGG-1	M.r.tra1	8.10544	1
M2_TTGCGTCCAGGGTTAG-1	M.r.tra1	8.1243	1
M2_TTGGCAACATTGGTAC-1	M.r.tra1	7.96786	1
M2_TTGTAGGAGACAATAC-1	M.r.tra1	8.74348	1
M2_TTTACTGGTGGTACAG-1	M.r.tra1	8.6451	1
M2_TTTATGCGTGTGCCTG-1	M.r.tra1	7.92455	1
M2_TTTCCTCTCAACTCTT-1	M.r.tra1	10.3754	1
M2_TTTGGTTTCAACGAAA-1	M.r.tra1	6.43051	1
M3_AAACCTGAGTTGTAGA-1	M.r.cle	0.655505	1
M3_AAACGGGCAAGCCATT-1	M.r.cle	7.93456	1
M3_AAACGGGCAGAAGCAC-1	M.r.cle	0.268668	1
M3_AAACGGGCATGGTCAT-1	M.r.cle	0.426958	1
M3_AAACGGGGTACAGACG-1	M.r.cle	1.98305	1
M3_AAACGGGGTCAGGACA-1	M.r.cle	6.73232	1
M3_AAACGGGTCTCTTATG-1	M.r.cle	3.93382	1
M3_AAAGATGCAAGGCTCC-1	M.r.cle	0.645813	1
M3_AAAGATGCACGAGAGT-1	M.r.cle	9.46859	1
M3_AAAGATGCATCCGTGG-1	M.r.cle	0.0958573	1
M3_AAAGATGCATTGCGGC-1	M.r.cle	2.69769	1
M3_AAAGATGGTACCGAGA-1	M.r.cle	8.61557	1
M3_AAAGCAAAGAATGTTG-1	M.r.cle	0.618537	1
M3_AAAGCAAAGATGCGAC-1	M.r.cle	2.87006	1
M3_AAAGCAAAGTAGCCGA-1	M.r.cle	3.49961	1
M3_AAAGCAACATGGTCAT-1	M.r.cle	1.13644	1
M3_AAAGCAAGTATATCCG-1	M.r.cle	0.481986	1
M3_AAAGCAATCAGCTCGG-1	M.r.cle	2.70067	1
M3_AAAGCAATCCTAGAAC-1	M.r.cle	2.0332	1
M3_AAAGCAATCGAATGCT-1	M.r.cle	0.453203	1
M3_AAAGTAGGTGAGGCTA-1	M.r.cle	0.811242	1
M3_AAAGTAGGTTGCGTTA-1	M.r.cle	0.555215	1
M3_AAATGCCCACTATCTT-1	M.r.cle	0.690155	1
M3_AAATGCCGTCCTAGCG-1	M.r.cle	2.75841	1
M3_AAATGCCGTTGAGGTG-1	M.r.cle	5.69661	1
M3_AACACGTAGAAACCAT-1	M.r.cle	0.76214	1
M3_AACACGTAGCCACGCT-1	M.r.cle	3.89502	1
M3_AACACGTAGGGATACC-1	M.r.cle	0.698298	1
M3_AACACGTTCCTCATTA-1	M.r.cle	0.662205	1
M3_AACACGTTCGATGAGG-1	M.r.cle	0.116961	1
M3_AACCATGAGATCGATA-1	M.r.cle	0.37157	1
M3_AACCATGAGCCGTCGT-1	M.r.cle	0.288287	1
M3_AACCATGGTTTAAGCC-1	M.r.cle	3.73888	1
M3_AACCATGTCACCATAG-1	M.r.cle	0.486244	1
M3_AACCGCGAGGTGCAAC-1	M.r.cle	0.617477	1
M3_AACCGCGGTACCAGTT-1	M.r.cle	0.501939	1
M3_AACCGCGGTGCGATAG-1	M.r.cle	3.6948	1
M3_AACGTTGAGTATGACA-1	M.r.cle	3.44902	1
M3_AACGTTGGTTGGAGGT-1	M.r.cle	0.977636	1
M3_AACGTTGTCAGTTGAC-1	M.r.cle	7.77036	1
M3_AACGTTGTCGGCTACG-1	M.r.cle	0.383528	1
M3_AACTCAGAGAGCCTAG-1	M.r.cle	0.341532	1
M3_AACTCAGAGCACCGTC-1	M.r.cle	0.483079	1
M3_AACTCAGAGGACAGCT-1	M.r.cle	9.81693	1
M3_AACTCAGCAGTCGTGC-1	M.r.cle	0.428562	1
M3_AACTCAGTCCCTAATT-1	M.r.cle	0.095267	1
M3_AACTCAGTCGGCGGTT-1	M.r.cle	1.95794	1
M3_AACTCCCAGAGACTTA-1	M.r.cle	0.521269	1
M3_AACTCCCAGCACACAG-1	M.r.cle	2.77344	1
M3_AACTCCCAGCAGGCTA-1	M.r.cle	1.75077	1
M3_AACTCCCAGTTCGATC-1	M.r.cle	0.442323	1
M3_AACTCCCCAGTTCCCT-1	M.r.cle	0.428519	1
M3_AACTCCCTCCTTGGTC-1	M.r.cle	6.02056	1
M3_AACTCTTGTCAGATAA-1	M.r.cle	3.20032	1
M3_AACTCTTGTCTCTCTG-1	M.r.cle	4.94891	1
M3_AACTCTTTCCAGATCA-1	M.r.cle	0.570324	1
M3_AACTCTTTCTTCTGGC-1	M.r.cle	5.73573	1
M3_AACTGGTAGTGTGAAT-1	M.r.cle	4.15086	1
M3_AACTGGTCACTAGTAC-1	M.r.cle	0.660757	1
M3_AACTGGTCATTGAGCT-1	M.r.cle	0.487041	1
M3_AACTGGTGTCTCACCT-1	M.r.cle	14.7385	3
M3_AACTGGTTCAAGCCTA-1	M.r.cle	0.329182	1
M3_AACTGGTTCGGTGTCG-1	M.r.cle	3.83948	1
M3_AACTTTCAGAGCTATA-1	M.r.cle	0.359814	1
M3_AACTTTCCACGAGAGT-1	M.r.cle	1.02972	1
M3_AACTTTCCAGTCTTCC-1	M.r.cle	1.55714	1
M3_AACTTTCTCATGTCTT-1	M.r.cle	0.921183	1
M3_AAGACCTAGCGCCTCA-1	M.r.cle	0.282443	1
M3_AAGACCTAGGCATTGG-1	M.r.cle	3.39097	1
M3_AAGACCTCAATTGCTG-1	M.r.cle	7.78318	1
M3_AAGACCTCACACAGAG-1	M.r.cle	4.92201	1
M3_AAGACCTTCAACGAAA-1	M.r.cle	1.12095	1
M3_AAGACCTTCTCTAAGG-1	M.r.cle	9.42233	1
M3_AAGCCGCGTAAGTGTA-1	M.r.cle	2.03805	1
M3_AAGCCGCGTATGAAAC-1	M.r.cle	0.565657	1
M3_AAGCCGCTCATTGCGA-1	M.r.cle	0.409057	1
M3_AAGCCGCTCCGGCACA-1	M.r.cle	0.236942	1
M3_AAGGAGCCATCCCACT-1	M.r.cle	3.01248	1
M3_AAGGAGCGTACATCCA-1	M.r.cle	0.496609	1
M3_AAGGAGCGTGACGGTA-1	M.r.cle	3.90436	1
M3_AAGGAGCGTTTCGCTC-1	M.r.cle	0.51532	1
M3_AAGGCAGAGAGACTAT-1	M.r.cle	3.73631	1
M3_AAGGCAGAGTCCAGGA-1	M.r.cle	1.15871	1
M3_AAGGCAGGTCTAACGT-1	M.r.cle	0.494711	1
M3_AAGGCAGGTTTGGGCC-1	M.r.cle	0.214244	1
M3_AAGGCAGTCCAACCAA-1	M.r.cle	0.84772	1
M3_AAGGTTCCAAGCCGCT-1	M.r.cle	6.13598	1
M3_AAGGTTCTCAGAGACG-1	M.r.cle	0.215508	1
M3_AAGGTTCTCGCACTCT-1	M.r.cle	9.29432	1
M3_AAGTCTGAGACCCACC-1	M.r.cle	0.652312	1
M3_AAGTCTGCACACGCTG-1	M.r.cle	8.43852	1
M3_AAGTCTGGTTCAGACT-1	M.r.cle	7.95546	1
M3_AATCCAGAGTGTCCCG-1	M.r.cle	3.97677	1
M3_AATCCAGTCTACTCAT-1	M.r.cle	0.175758	1
M3_AATCGGTAGCTCCCAG-1	M.r.cle	0.569512	1
M3_AATCGGTAGGATGGAA-1	M.r.cle	0.488796	1
M3_AATCGGTAGTTTCCTT-1	M.r.cle	0.68998	1
M3_AATCGGTCACGTTGGC-1	M.r.cle	0.609238	1
M3_AATCGGTTCTTGTATC-1	M.r.cle	0.635332	1
M3_ACACCAAAGCTGCAAG-1	M.r.cle	0.67482	1
M3_ACACCAAAGGTTACCT-1	M.r.cle	9.81199	1
M3_ACACCAAAGTGGGATC-1	M.r.cle	2.44325	1
M3_ACACCAACACAAGCCC-1	M.r.cle	0.643222	1
M3_ACACCAACAGCTGTTA-1	M.r.cle	3.6434	1
M3_ACACCAATCAGGATCT-1	M.r.cle	0.215198	1
M3_ACACCAATCGGAGCAA-1	M.r.cle	0.63407	1
M3_ACACCCTGTCTAGAGG-1	M.r.cle	4.98312	1
M3_ACACCCTTCCACGAAT-1	M.r.cle	0.337448	1
M3_ACACCGGCAACACCCG-1	M.r.cle	0.690269	1
M3_ACACCGGCAATGCCAT-1	M.r.cle	0.778555	1
M3_ACACCGGGTTACCAGT-1	M.r.cle	0.456265	1
M3_ACACCGGGTTTCGCTC-1	M.r.cle	3.78122	1
M3_ACACTGAAGGATGTAT-1	M.r.cle	0.613443	1
M3_ACACTGACACTTGGAT-1	M.r.cle	0.528425	1
M3_ACACTGACAGGCGATA-1	M.r.cle	6.29011	1
M3_ACACTGAGTCGAATCT-1	M.r.cle	4.02134	1
M3_ACACTGATCACAGGCC-1	M.r.cle	1.4622	1
M3_ACACTGATCGTAGGTT-1	M.r.cle	1.9486	1
M3_ACAGCCGAGCTAGGCA-1	M.r.cle	3.45607	1
M3_ACAGCCGAGGATGGTC-1	M.r.cle	0.161162	1
M3_ACAGCCGAGTGGGATC-1	M.r.cle	6.64832	1
M3_ACAGCCGCAGCTATTG-1	M.r.cle	0.413679	1
M3_ACAGCCGGTAACGCGA-1	M.r.cle	7.48506	1
M3_ACAGCCGGTAGCGTCC-1	M.r.cle	0.488218	1
M3_ACAGCCGGTGATGTGG-1	M.r.cle	5.40064	1
M3_ACAGCCGGTGTAATGA-1	M.r.cle	4.23547	1
M3_ACAGCCGGTGTATGGG-1	M.r.cle	2.5837	1
M3_ACAGCCGTCAGCACAT-1	M.r.cle	0.639986	1
M3_ACAGCTAAGCTGGAAC-1	M.r.cle	6.07377	1
M3_ACAGCTAAGTGTGAAT-1	M.r.cle	5.55844	1
M3_ACAGCTAGTCAGCTAT-1	M.r.cle	0.505102	1
M3_ACAGCTATCAACGAAA-1	M.r.cle	0.345086	1
M3_ACATACGAGAGCAATT-1	M.r.cle	0.435837	1
M3_ACATACGCAGTGAGTG-1	M.r.cle	0.265133	1
M3_ACATACGGTCGAACAG-1	M.r.cle	3.9012	1
M3_ACATACGGTCTAAAGA-1	M.r.cle	0.991699	1
M3_ACATACGGTGATGTGG-1	M.r.cle	1.23858	1
M3_ACATACGGTGCACCAC-1	M.r.cle	4.15556	1
M3_ACATACGGTGTCCTCT-1	M.r.cle	5.83284	1
M3_ACATACGTCATGTCCC-1	M.r.cle	4.50833	1
M3_ACATACGTCCCTAACC-1	M.r.cle	0.598463	1
M3_ACATACGTCTCGAGTA-1	M.r.cle	0.59476	1
M3_ACATACGTCTTTACGT-1	M.r.cle	8.28411	1
M3_ACATCAGAGAGTAAGG-1	M.r.cle	2.22939	1
M3_ACATGGTAGCCACCTG-1	M.r.cle	0.654572	1
M3_ACATGGTCACAGACTT-1	M.r.cle	0.572199	1
M3_ACATGGTTCACGCATA-1	M.r.cle	5.68569	1
M3_ACATGGTTCCTTTCGG-1	M.r.cle	0.303206	1
M3_ACATGGTTCGGCGGTT-1	M.r.cle	0.458646	1
M3_ACCAGTAGTCGACTAT-1	M.r.cle	0.412414	1
M3_ACCAGTATCCCACTTG-1	M.r.cle	0.4966	1
M3_ACCCACTCAAACAACA-1	M.r.cle	0.408171	1
M3_ACCCACTCAAGGCTCC-1	M.r.cle	0.336822	1
M3_ACCCACTCACACCGAC-1	M.r.cle	5.50629	1
M3_ACCCACTCACCACCAG-1	M.r.cle	0.647205	1
M3_ACCCACTGTATCTGCA-1	M.r.cle	1.68012	1
M3_ACCCACTTCTCTAGGA-1	M.r.cle	0.472175	1
M3_ACCCACTTCTGTCAAG-1	M.r.cle	0.28458	1
M3_ACCGTAAAGAGACGAA-1	M.r.cle	0.420292	1
M3_ACCGTAAAGCTAAACA-1	M.r.cle	7.45658	1
M3_ACCGTAAAGTGGAGTC-1	M.r.cle	0.405082	1
M3_ACCGTAACAATAAGCA-1	M.r.cle	0.661076	1
M3_ACCGTAACACAGACAG-1	M.r.cle	0.534106	1
M3_ACCGTAAGTCTTGTCC-1	M.r.cle	4.96395	1
M3_ACCGTAAGTTAGAACA-1	M.r.cle	0.575465	1
M3_ACCGTAATCCCTTGTG-1	M.r.cle	5.98569	1
M3_ACCTTTAAGATCTGAA-1	M.r.cle	7.96261	1
M3_ACCTTTAAGTACGATA-1	M.r.cle	0.582871	1
M3_ACCTTTACAAGCGCTC-1	M.r.cle	5.40256	1
M3_ACCTTTACAATGAATG-1	M.r.cle	2.48908	1
M3_ACCTTTAGTTACGCGC-1	M.r.cle	0.407544	1
M3_ACCTTTATCAACCATG-1	M.r.cle	7.47668	1
M3_ACGAGCCAGCTGCCCA-1	M.r.cle	0.485147	1
M3_ACGAGCCCACTTCGAA-1	M.r.cle	4.75563	1
M3_ACGAGCCCAGACGCAA-1	M.r.cle	3.57445	1
M3_ACGAGCCCAGGGATTG-1	M.r.cle	0.599787	1
M3_ACGAGCCCATGTTCCC-1	M.r.cle	6.72756	1
M3_ACGAGCCGTTGCGCAC-1	M.r.cle	0.469099	1
M3_ACGAGCCGTTTGACTG-1	M.r.cle	1.84181	1
M3_ACGAGCCTCAACACGT-1	M.r.cle	3.31253	1
M3_ACGAGGAAGCGCTTAT-1	M.r.cle	0.930491	1
M3_ACGAGGAAGTTCGCAT-1	M.r.cle	3.32039	1
M3_ACGAGGACAATGCCAT-1	M.r.cle	0.402448	1
M3_ACGAGGACACCCATGG-1	M.r.cle	8.94963	1
M3_ACGAGGAGTCTCAACA-1	M.r.cle	15.2385	3
M3_ACGAGGAGTCTGGTCG-1	M.r.cle	13.908	3
M3_ACGAGGATCGAGAACG-1	M.r.cle	0.556543	1
M3_ACGATACGTATGAAAC-1	M.r.cle	1.73045	1
M3_ACGATACGTGTATGGG-1	M.r.cle	1.80919	1
M3_ACGATGTCAATAGAGT-1	M.r.cle	6.92888	1
M3_ACGATGTCATCACGTA-1	M.r.cle	0.672797	1
M3_ACGATGTGTCCAAGTT-1	M.r.cle	13.01	2
M3_ACGATGTTCTGCTGTC-1	M.r.cle	0.695128	1
M3_ACGCAGCAGCGAGAAA-1	M.r.cle	3.56876	1
M3_ACGCAGCCACCTCGTT-1	M.r.cle	0.527644	1
M3_ACGCAGCGTTCCACGG-1	M.r.cle	0.46741	1
M3_ACGCAGCTCATGTGGT-1	M.r.cle	2.4188	1
M3_ACGCAGCTCCAATGGT-1	M.r.cle	0.396708	1
M3_ACGCAGCTCCGTTGTC-1	M.r.cle	0.580984	1
M3_ACGCAGCTCTAACTCT-1	M.r.cle	3.73824	1
M3_ACGCCAGAGAAACGAG-1	M.r.cle	0.601207	1
M3_ACGCCAGAGATAGCAT-1	M.r.cle	0.683718	1
M3_ACGCCAGGTAAATGAC-1	M.r.cle	1.74417	1
M3_ACGCCAGGTACAGCAG-1	M.r.cle	1.91722	1
M3_ACGCCAGGTATAGTAG-1	M.r.cle	3.4677	1
M3_ACGCCAGGTCATACTG-1	M.r.cle	0.585845	1
M3_ACGCCGAAGAGGGATA-1	M.r.cle	3.57699	1
M3_ACGCCGACACGTAAGG-1	M.r.cle	3.45196	1
M3_ACGCCGACATGTCTCC-1	M.r.cle	1.80789	1
M3_ACGCCGATCTATGTGG-1	M.r.cle	0.467362	1
M3_ACGGAGAAGCGACGTA-1	M.r.cle	0.483438	1
M3_ACGGAGACACGAAACG-1	M.r.cle	0.492598	1
M3_ACGGAGAGTTACGCGC-1	M.r.cle	0.36266	1
M3_ACGGAGATCACCAGGC-1	M.r.cle	3.88059	1
M3_ACGGAGATCAGTTGAC-1	M.r.cle	7.46817	1
M3_ACGGAGATCCACGACG-1	M.r.cle	0.39197	1
M3_ACGGCCAAGAAGCCCA-1	M.r.cle	0.294613	1
M3_ACGGCCACAAGGGTCA-1	M.r.cle	0.515991	1
M3_ACGGCCACAATCGAAA-1	M.r.cle	1.28721	1
M3_ACGGGCTCACTGTGTA-1	M.r.cle	0.570758	1
M3_ACGGGCTCAGGACCCT-1	M.r.cle	0.318877	1
M3_ACGGGCTCATCTATGG-1	M.r.cle	0.500621	1
M3_ACGGGTCAGAGGTACC-1	M.r.cle	11.9909	1
M3_ACGGGTCCACGCATCG-1	M.r.cle	0.45537	1
M3_ACGGGTCGTAATCGTC-1	M.r.cle	0.314562	1
M3_ACGGGTCTCACTCCTG-1	M.r.cle	0.60418	1
M3_ACGTCAAAGACAGGCT-1	M.r.cle	0.523393	1
M3_ACGTCAAAGCAATATG-1	M.r.cle	0.599656	1
M3_ACGTCAACACCGATAT-1	M.r.cle	1.86565	1
M3_ACGTCAAGTAGCGCAA-1	M.r.cle	0.481966	1
M3_ACGTCAATCCAAACTG-1	M.r.cle	4.29275	1
M3_ACGTCAATCTACTATC-1	M.r.cle	0.645305	1
M3_ACGTCAATCTGGGCCA-1	M.r.cle	0.637846	1
M3_ACTATCTGTTTAGGAA-1	M.r.cle	0.140302	1
M3_ACTGAACAGGTGCAAC-1	M.r.cle	3.02963	1
M3_ACTGAACCAGACTCGC-1	M.r.cle	5.51633	1
M3_ACTGAACCAGCGTTCG-1	M.r.cle	4.02852	1
M3_ACTGAGTCAGCTGTGC-1	M.r.cle	3.8851	1
M3_ACTGAGTGTGATGTCT-1	M.r.cle	5.71751	1
M3_ACTGAGTTCGCTGATA-1	M.r.cle	3.20292	1
M3_ACTGAGTTCGGTCCGA-1	M.r.cle	0.371945	1
M3_ACTGAGTTCTCGAGTA-1	M.r.cle	2.03679	1
M3_ACTGATGCACCAGCAC-1	M.r.cle	0.6387	1
M3_ACTGATGCAGGTTTCA-1	M.r.cle	0.589005	1
M3_ACTGATGCATAAGACA-1	M.r.cle	4.65468	1
M3_ACTGATGGTATAGGGC-1	M.r.cle	3.32322	1
M3_ACTGATGGTCCTCCAT-1	M.r.cle	5.24006	1
M3_ACTGATGGTTTAAGCC-1	M.r.cle	0.59834	1
M3_ACTGATGTCCAAGCCG-1	M.r.cle	0.348067	1
M3_ACTGATGTCTTTAGGG-1	M.r.cle	1.5211	1
M3_ACTGCTCGTACTTCTT-1	M.r.cle	5.37784	1
M3_ACTGCTCTCATTGCGA-1	M.r.cle	0.667296	1
M3_ACTGTCCCATGTTGAC-1	M.r.cle	2.39176	1
M3_ACTGTCCGTAACGTTC-1	M.r.cle	2.98834	1
M3_ACTGTCCTCGCCAAAT-1	M.r.cle	0.550261	1
M3_ACTTACTAGTGTCTCA-1	M.r.cle	0.567273	1
M3_ACTTACTCACCGTTGG-1	M.r.cle	3.3724	1
M3_ACTTACTCAGCCTTGG-1	M.r.cle	14.1428	2
M3_ACTTACTCAGTATAAG-1	M.r.cle	0.0639225	1
M3_ACTTACTCATATGAGA-1	M.r.cle	2.71011	1
M3_ACTTACTGTACATGTC-1	M.r.cle	0.260264	1
M3_ACTTACTGTCACTGGC-1	M.r.cle	0.624327	1
M3_ACTTACTTCATTTGGG-1	M.r.cle	0.0825182	1
M3_ACTTGTTAGCGCTCCA-1	M.r.cle	5.51203	1
M3_ACTTGTTAGGTGATTA-1	M.r.cle	0.640948	1
M3_ACTTGTTGTACAAGTA-1	M.r.cle	10.3693	1
M3_ACTTTCAAGGACGAAA-1	M.r.cle	0.247324	1
M3_ACTTTCAAGGGTTTCT-1	M.r.cle	1.16329	1
M3_ACTTTCAAGTTAGCGG-1	M.r.cle	0.180416	1
M3_ACTTTCACAAATTGCC-1	M.r.cle	0.616097	1
M3_ACTTTCACACGAAATA-1	M.r.cle	4.23538	1
M3_ACTTTCAGTGTTCTTT-1	M.r.cle	5.73222	1
M3_ACTTTCAGTTCTGAAC-1	M.r.cle	2.95738	1
M3_AGAATAGAGACTAAGT-1	M.r.cle	2.63473	1
M3_AGAATAGAGCTAAGAT-1	M.r.cle	6.08812	1
M3_AGAATAGAGTCGAGTG-1	M.r.cle	3.69524	1
M3_AGAATAGCACCGTTGG-1	M.r.cle	5.33658	1
M3_AGAATAGCACGGCCAT-1	M.r.cle	0.420486	1
M3_AGAATAGTCAAGATCC-1	M.r.cle	0.679706	1
M3_AGAATAGTCCTGCAGG-1	M.r.cle	4.95394	1
M3_AGACGTTAGAGAGCTC-1	M.r.cle	3.13299	1
M3_AGACGTTCAAGGTTTC-1	M.r.cle	2.08453	1
M3_AGACGTTGTGAGGGTT-1	M.r.cle	0.646195	1
M3_AGACGTTGTTAAGTAG-1	M.r.cle	0.643278	1
M3_AGACGTTTCGATGAGG-1	M.r.cle	2.22146	1
M3_AGAGCGAAGTCACGCC-1	M.r.cle	0.387892	1
M3_AGAGCGACATCCTTGC-1	M.r.cle	1.34688	1
M3_AGAGCGACATTTGCCC-1	M.r.cle	0.439307	1
M3_AGAGCGAGTAGGAGTC-1	M.r.cle	4.30362	1
M3_AGAGCGAGTGCTAGCC-1	M.r.cle	9.63702	1
M3_AGAGCGAGTTCCACAA-1	M.r.cle	4.80629	1
M3_AGAGCGAGTTCCACTC-1	M.r.cle	0.468085	1
M3_AGAGCGATCAGCTCTC-1	M.r.cle	4.94891	1
M3_AGAGCGATCTAACTGG-1	M.r.cle	7.03646	1
M3_AGAGCGATCTCTGTCG-1	M.r.cle	7.78974	1
M3_AGAGCTTAGAGAGCTC-1	M.r.cle	3.8534	1
M3_AGAGCTTAGCTAGCCC-1	M.r.cle	1.1404	1
M3_AGAGCTTAGTAGTGCG-1	M.r.cle	0.611407	1
M3_AGAGCTTCAGCTGTGC-1	M.r.cle	0.647807	1
M3_AGAGCTTGTCTAACGT-1	M.r.cle	0.681692	1
M3_AGAGCTTGTGCAGACA-1	M.r.cle	3.29414	1
M3_AGAGCTTGTTAGGGTG-1	M.r.cle	0.227751	1
M3_AGAGCTTTCCATGAGT-1	M.r.cle	7.20889	1
M3_AGAGTGGAGGATGTAT-1	M.r.cle	9.09616	1
M3_AGAGTGGCAGAGTGTG-1	M.r.cle	5.83308	1
M3_AGAGTGGTCCACGTGG-1	M.r.cle	0.300474	1
M3_AGAGTGGTCTTAGAGC-1	M.r.cle	0.5879	1
M3_AGATCTGAGGTGCTAG-1	M.r.cle	0.615734	1
M3_AGATCTGTCGACGGAA-1	M.r.cle	0.553541	1
M3_AGATTGCAGCATCATC-1	M.r.cle	0.892758	1
M3_AGATTGCAGTCGTTTG-1	M.r.cle	7.16966	1
M3_AGATTGCGTAATAGCA-1	M.r.cle	7.92836	1
M3_AGATTGCTCAACACCA-1	M.r.cle	0.541653	1
M3_AGATTGCTCCCAGGTG-1	M.r.cle	0.488142	1
M3_AGATTGCTCGGGAGTA-1	M.r.cle	3.26652	1
M3_AGCAGCCCAGTAAGAT-1	M.r.cle	0.375549	1
M3_AGCAGCCCATTGGGCC-1	M.r.cle	2.99965	1
M3_AGCAGCCGTCCTAGCG-1	M.r.cle	0.782916	1
M3_AGCAGCCTCCAAACTG-1	M.r.cle	0.393902	1
M3_AGCATACCAGCTATTG-1	M.r.cle	0.568139	1
M3_AGCATACGTTTGGGCC-1	M.r.cle	0.571179	1
M3_AGCCTAAAGACACGAC-1	M.r.cle	0.330656	1
M3_AGCCTAAAGTACGCCC-1	M.r.cle	1.32552	1
M3_AGCCTAACACGAAGCA-1	M.r.cle	1.47955	1
M3_AGCCTAACATACTCTT-1	M.r.cle	1.99356	1
M3_AGCGGTCAGCTGATAA-1	M.r.cle	1.24095	1
M3_AGCGGTCAGCTGTTCA-1	M.r.cle	0.273041	1
M3_AGCGGTCAGTTAACGA-1	M.r.cle	5.21964	1
M3_AGCGGTCCATTAGCCA-1	M.r.cle	0.457714	1
M3_AGCGGTCGTTCGGGCT-1	M.r.cle	3.07956	1
M3_AGCGGTCTCAACACTG-1	M.r.cle	1.11682	1
M3_AGCGGTCTCCGGGTGT-1	M.r.cle	9.45072	1
M3_AGCGGTCTCCTTTCTC-1	M.r.cle	0.675567	1
M3_AGCGTATCACCCTATC-1	M.r.cle	3.50041	1
M3_AGCGTATCAGCTCCGA-1	M.r.cle	0.609437	1
M3_AGCGTATCAGGATTGG-1	M.r.cle	5.22971	1
M3_AGCGTCGAGAAGGGTA-1	M.r.cle	0.355837	1
M3_AGCGTCGTCCGCGGTA-1	M.r.cle	3.4392	1
M3_AGCGTCGTCGAACTGT-1	M.r.cle	0.402711	1
M3_AGCTCCTAGCCTTGAT-1	M.r.cle	4.76575	1
M3_AGCTCCTGTGATGCCC-1	M.r.cle	5.39215	1
M3_AGCTCCTTCTGCCAGG-1	M.r.cle	6.9469	1
M3_AGCTCTCGTCCGTGAC-1	M.r.cle	1.80139	1
M3_AGCTCTCGTCTCACCT-1	M.r.cle	0.393569	1
M3_AGCTCTCGTGATGTCT-1	M.r.cle	3.25418	1
M3_AGCTCTCTCCGTTGCT-1	M.r.cle	0.568125	1
M3_AGCTTGAAGTGGCACA-1	M.r.cle	8.28778	1
M3_AGGCCACAGGTGACCA-1	M.r.cle	2.03285	1
M3_AGGCCACGTACATGTC-1	M.r.cle	2.85456	1
M3_AGGCCACTCATCTGTT-1	M.r.cle	6.83698	1
M3_AGGCCACTCCTAGAAC-1	M.r.cle	0.310159	1
M3_AGGCCACTCTCGATGA-1	M.r.cle	0.359013	1
M3_AGGCCGTAGTTAGGTA-1	M.r.cle	0.556588	1
M3_AGGCCGTCAAGAAAGG-1	M.r.cle	1.27925	1
M3_AGGCCGTCAAGTAATG-1	M.r.cle	5.15895	1
M3_AGGCCGTTCTGCTGTC-1	M.r.cle	0.673984	1
M3_AGGGAGTAGTAGCGGT-1	M.r.cle	0.569041	1
M3_AGGGAGTCAGTGACAG-1	M.r.cle	8.19685	1
M3_AGGGAGTGTCTGGAGA-1	M.r.cle	0.574115	1
M3_AGGGAGTTCGGAATCT-1	M.r.cle	2.38025	1
M3_AGGGATGCAAATACAG-1	M.r.cle	4.15458	1
M3_AGGGATGCAATGAATG-1	M.r.cle	1.15487	1
M3_AGGGTGACAAGACACG-1	M.r.cle	0.177529	1
M3_AGGGTGACATTCACTT-1	M.r.cle	0.427448	1
M3_AGGGTGAGTAAACGCG-1	M.r.cle	0.556806	1
M3_AGGGTGATCCCTGACT-1	M.r.cle	0.256035	1
M3_AGGGTGATCTCTGAGA-1	M.r.cle	0.660846	1
M3_AGGTCATAGTCTCGGC-1	M.r.cle	4.77239	1
M3_AGGTCATCAATCCAAC-1	M.r.cle	16.2228	3
M3_AGGTCATGTAGCGTCC-1	M.r.cle	5.51965	1
M3_AGGTCATGTATAGGTA-1	M.r.cle	3.85407	1
M3_AGGTCATTCAAGCCTA-1	M.r.cle	3.82956	1
M3_AGGTCCGCATTGGCGC-1	M.r.cle	2.52208	1
M3_AGGTCCGGTACTCAAC-1	M.r.cle	0.377138	1
M3_AGGTCCGGTGACTCAT-1	M.r.cle	3.76095	1
M3_AGGTCCGTCCGCGTTT-1	M.r.cle	5.08301	1
M3_AGTAGTCAGCTATGCT-1	M.r.cle	0.450152	1
M3_AGTAGTCCATCGGTTA-1	M.r.cle	5.10794	1
M3_AGTAGTCCATGCATGT-1	M.r.cle	0.678771	1
M3_AGTAGTCTCAACACAC-1	M.r.cle	0.117448	1
M3_AGTAGTCTCGTTACGA-1	M.r.cle	0.639637	1
M3_AGTCTTTAGTTAACGA-1	M.r.cle	3.06763	1
M3_AGTCTTTCACCATCCT-1	M.r.cle	4.29823	1
M3_AGTCTTTCATTATCTC-1	M.r.cle	5.37034	1
M3_AGTCTTTGTTGGTGGA-1	M.r.cle	2.69996	1
M3_AGTCTTTTCGCAGGCT-1	M.r.cle	0.605192	1
M3_AGTCTTTTCGTTGACA-1	M.r.cle	0.541756	1
M3_AGTGAGGCAATGGAGC-1	M.r.cle	0.538236	1
M3_AGTGAGGCACCGAAAG-1	M.r.cle	0.330118	1
M3_AGTGAGGGTCTCTCTG-1	M.r.cle	2.70209	1
M3_AGTGAGGTCCTTTCTC-1	M.r.cle	0.105219	1
M3_AGTGAGGTCTCGTATT-1	M.r.cle	5.9809	1
M3_AGTGGGACAATGGAAT-1	M.r.cle	3.43945	1
M3_AGTGGGATCAAGGCTT-1	M.r.cle	0.475877	1
M3_AGTGGGATCCCTGACT-1	M.r.cle	8.27394	1
M3_AGTGTCAAGTCATGCT-1	M.r.cle	8.6117	1
M3_AGTGTCAAGTTACGGG-1	M.r.cle	7.3036	1
M3_AGTGTCACAAGCTGAG-1	M.r.cle	1.9242	1
M3_AGTGTCACAGAAGCAC-1	M.r.cle	8.59426	1
M3_AGTGTCACATTACGAC-1	M.r.cle	3.7617	1
M3_AGTGTCATCCCAGGTG-1	M.r.cle	1.58304	1
M3_AGTTGGTAGCTTCGCG-1	M.r.cle	0.472408	1
M3_AGTTGGTCAATGCCAT-1	M.r.cle	8.10282	1
M3_AGTTGGTGTCGCTTCT-1	M.r.cle	4.98499	1
M3_AGTTGGTTCAGCTTAG-1	M.r.cle	7.06013	1
M3_AGTTGGTTCGTTACGA-1	M.r.cle	8.94447	1
M3_ATAACGCAGAAGCCCA-1	M.r.cle	0.802758	1
M3_ATAACGCAGCAATCTC-1	M.r.cle	0.77605	1
M3_ATAACGCGTCCCGACA-1	M.r.cle	6.49678	1
M3_ATAAGAGCAGCTGTAT-1	M.r.cle	0.684959	1
M3_ATAAGAGGTCTAGTGT-1	M.r.cle	14.2713	3
M3_ATAAGAGTCAACGGCC-1	M.r.cle	3.3936	1
M3_ATAAGAGTCGCATGAT-1	M.r.cle	0.433742	1
M3_ATAGACCCATGATCCA-1	M.r.cle	0.592334	1
M3_ATAGACCTCGCCGTGA-1	M.r.cle	9.65182	1
M3_ATAGACCTCGTTACGA-1	M.r.cle	0.424096	1
M3_ATCACGACACTTAAGC-1	M.r.cle	0.475898	1
M3_ATCACGACATAAGACA-1	M.r.cle	5.03796	1
M3_ATCACGAGTCTCAACA-1	M.r.cle	0.675116	1
M3_ATCACGATCTTCAACT-1	M.r.cle	2.95955	1
M3_ATCATCTAGTCGTACT-1	M.r.cle	2.80274	1
M3_ATCATCTCAAATCCGT-1	M.r.cle	3.97567	1
M3_ATCATCTGTCATACTG-1	M.r.cle	0.587991	1
M3_ATCATCTGTTCGTCTC-1	M.r.cle	6.4822	1
M3_ATCATCTGTTTACTCT-1	M.r.cle	0.516133	1
M3_ATCATGGAGCCAGTAG-1	M.r.cle	0.484388	1
M3_ATCATGGAGGCGATAC-1	M.r.cle	1.57126	1
M3_ATCATGGAGTCGTACT-1	M.r.cle	0.446241	1
M3_ATCATGGCACACCGCA-1	M.r.cle	5.10351	1
M3_ATCATGGCAGTAAGCG-1	M.r.cle	2.42169	1
M3_ATCCACCAGGAGTTTA-1	M.r.cle	5.26415	1
M3_ATCCACCGTATATGGA-1	M.r.cle	3.25307	1
M3_ATCCACCGTGTCTGAT-1	M.r.cle	5.5025	1
M3_ATCCACCGTTCACGGC-1	M.r.cle	3.84941	1
M3_ATCCACCTCAGGCCCA-1	M.r.cle	6.44212	1
M3_ATCCACCTCCCATTTA-1	M.r.cle	0.346525	1
M3_ATCCACCTCTCCAGGG-1	M.r.cle	2.40265	1
M3_ATCCACCTCTGCGACG-1	M.r.cle	3.47721	1
M3_ATCCGAAAGGCGACAT-1	M.r.cle	0.475044	1
M3_ATCCGAACAAATTGCC-1	M.r.cle	0.591757	1
M3_ATCCGAAGTTCTCATT-1	M.r.cle	2.01664	1
M3_ATCCGAAGTTGCTCCT-1	M.r.cle	0.6275	1
M3_ATCCGAATCCAGTATG-1	M.r.cle	2.10844	1
M3_ATCCGAATCCCTAATT-1	M.r.cle	3.59666	1
M3_ATCCGAATCGACCAGC-1	M.r.cle	0.585698	1
M3_ATCGAGTCACGGCGTT-1	M.r.cle	0.505035	1
M3_ATCTACTAGGTGCTTT-1	M.r.cle	6.98651	1
M3_ATCTACTAGTGACATA-1	M.r.cle	0.288565	1
M3_ATCTACTGTAAACACA-1	M.r.cle	1.92072	1
M3_ATCTACTGTAGTGAAT-1	M.r.cle	0.327182	1
M3_ATCTGCCAGCCAGGAT-1	M.r.cle	0.627958	1
M3_ATCTGCCAGGTCATCT-1	M.r.cle	14.1984	3
M3_ATCTGCCGTTCAGCGC-1	M.r.cle	6.42674	1
M3_ATCTGCCTCACCAGGC-1	M.r.cle	0.123064	1
M3_ATCTGCCTCAGGTAAA-1	M.r.cle	0.612618	1
M3_ATCTGCCTCTGTCTCG-1	M.r.cle	7.8351	1
M3_ATGAGGGAGGATGGTC-1	M.r.cle	2.33323	1
M3_ATGAGGGCAAGCCTAT-1	M.r.cle	1.57459	1
M3_ATGAGGGCACCTTGTC-1	M.r.cle	4.58787	1
M3_ATGAGGGCATCCTTGC-1	M.r.cle	0.613294	1
M3_ATGAGGGGTTAAAGAC-1	M.r.cle	4.97185	1
M3_ATGAGGGGTTAGAACA-1	M.r.cle	5.50708	1
M3_ATGAGGGTCGGAGGTA-1	M.r.cle	0.38435	1
M3_ATGCGATAGTAGGTGC-1	M.r.cle	4.834	1
M3_ATGCGATCACTGCCAG-1	M.r.cle	0.411201	1
M3_ATGGGAGAGAAGAAGC-1	M.r.cle	0.576821	1
M3_ATGGGAGCACGAGGTA-1	M.r.cle	0.619273	1
M3_ATGGGAGCACGCTTTC-1	M.r.cle	0.669179	1
M3_ATGTGTGAGACTTGAA-1	M.r.cle	0.552594	1
M3_ATGTGTGAGCCGGTAA-1	M.r.cle	7.98554	1
M3_ATGTGTGAGCTGTTCA-1	M.r.cle	0.623252	1
M3_ATGTGTGAGTGAATTG-1	M.r.cle	0.339651	1
M3_ATGTGTGCAGATCTGT-1	M.r.cle	0.673816	1
M3_ATGTGTGCAGGGCATA-1	M.r.cle	2.94259	1
M3_ATGTGTGTCTATCCTA-1	M.r.cle	0.419274	1
M3_ATTACTCAGCTGTCTA-1	M.r.cle	2.63166	1
M3_ATTACTCTCACGCATA-1	M.r.cle	2.15471	1
M3_ATTACTCTCCTGCCAT-1	M.r.cle	0.386331	1
M3_ATTACTCTCGTTTATC-1	M.r.cle	1.9808	1
M3_ATTATCCCAATGTAAG-1	M.r.cle	2.39813	1
M3_ATTCTACCACGGATAG-1	M.r.cle	0.135165	1
M3_ATTCTACGTACCGGCT-1	M.r.cle	0.296839	1
M3_ATTCTACGTCTCACCT-1	M.r.cle	0.267782	1
M3_ATTCTACGTTAAAGAC-1	M.r.cle	5.83687	1
M3_ATTGGACCACGAAGCA-1	M.r.cle	0.469136	1
M3_ATTGGACGTATGAAAC-1	M.r.cle	0.567454	1
M3_ATTGGTGCATACCATG-1	M.r.cle	2.33395	1
M3_ATTGGTGTCCTAGAAC-1	M.r.cle	1.12533	1
M3_ATTTCTGAGACAAAGG-1	M.r.cle	14.1945	3
M3_ATTTCTGAGACCCACC-1	M.r.cle	0.696682	1
M3_ATTTCTGCAATAAGCA-1	M.r.cle	3.20245	1
M3_ATTTCTGCATGGTCAT-1	M.r.cle	0.367325	1
M3_ATTTCTGGTCATCGGC-1	M.r.cle	2.10185	1
M3_CAACCAAGTAGTAGTA-1	M.r.cle	5.53947	1
M3_CAACCAAGTGAGTATA-1	M.r.cle	0.606895	1
M3_CAACCAATCAGGATCT-1	M.r.cle	3.5122	1
M3_CAACCAATCGTTTGCC-1	M.r.cle	8.60962	1
M3_CAACCTCCAAGCCATT-1	M.r.cle	0.628444	1
M3_CAACCTCCAAGTCTAC-1	M.r.cle	0.35636	1
M3_CAACCTCTCAATACCG-1	M.r.cle	3.45721	1
M3_CAACCTCTCACATAGC-1	M.r.cle	1.09143	1
M3_CAACCTCTCTCCAACC-1	M.r.cle	0.51193	1
M3_CAACTAGAGTACCGGA-1	M.r.cle	7.561	1
M3_CAACTAGAGTATGACA-1	M.r.cle	6.46799	1
M3_CAACTAGGTACTTCTT-1	M.r.cle	0.592624	1
M3_CAACTAGGTAGCGCAA-1	M.r.cle	1.13702	1
M3_CAACTAGGTTCGTTGA-1	M.r.cle	6.42891	1
M3_CAACTAGTCTGCCAGG-1	M.r.cle	0.625243	1
M3_CAAGAAAGTGAGTATA-1	M.r.cle	9.5096	1
M3_CAAGAAAGTGCCTTGG-1	M.r.cle	3.21746	1
M3_CAAGATCAGAGGGCTT-1	M.r.cle	4.41062	1
M3_CAAGATCAGCCCTAAT-1	M.r.cle	0.649292	1
M3_CAAGATCAGGGTCTCC-1	M.r.cle	0.2963	1
M3_CAAGATCCAATCTACG-1	M.r.cle	0.511421	1
M3_CAAGATCCAGCCAGAA-1	M.r.cle	0.418907	1
M3_CAAGATCGTGACCAAG-1	M.r.cle	0.264725	1
M3_CAAGATCGTGTTTGGT-1	M.r.cle	0.505774	1
M3_CAAGATCTCTTTAGGG-1	M.r.cle	0.774499	1
M3_CAAGGCCAGATCCCGC-1	M.r.cle	1.34825	1
M3_CAAGGCCGTCGACTAT-1	M.r.cle	0.510396	1
M3_CAAGGCCGTTCTCATT-1	M.r.cle	0.426325	1
M3_CAAGGCCTCTCACATT-1	M.r.cle	5.35378	1
M3_CAAGTTGAGAGGGCTT-1	M.r.cle	0.256067	1
M3_CAAGTTGAGTAGATGT-1	M.r.cle	15.3203	2
M3_CACAAACAGGGATACC-1	M.r.cle	3.18644	1
M3_CACAAACCATGGATGG-1	M.r.cle	2.09473	1
M3_CACACAAAGAGCTTCT-1	M.r.cle	0.523644	1
M3_CACACAAAGCCCTAAT-1	M.r.cle	0.357031	1
M3_CACACAAAGGCTCTTA-1	M.r.cle	2.00787	1
M3_CACACAACATCCGGGT-1	M.r.cle	0.482159	1
M3_CACACAAGTCAGATAA-1	M.r.cle	0.639618	1
M3_CACACAATCCTGCCAT-1	M.r.cle	4.82259	1
M3_CACACCTAGAGACTAT-1	M.r.cle	15.6119	2
M3_CACACCTAGAGTAATC-1	M.r.cle	4.41967	1
M3_CACACCTAGGCGCTCT-1	M.r.cle	0.322002	1
M3_CACACCTCAATACGCT-1	M.r.cle	1.84761	1
M3_CACACCTCATGACGGA-1	M.r.cle	3.36868	1
M3_CACACCTTCCGTTGTC-1	M.r.cle	0.833797	1
M3_CACACCTTCTGAGGGA-1	M.r.cle	2.94681	1
M3_CACACTCCAAACGCGA-1	M.r.cle	4.00406	1
M3_CACACTCCACAAGCCC-1	M.r.cle	2.56799	1
M3_CACACTCCATGGTCAT-1	M.r.cle	3.98117	1
M3_CACAGGCCAATCTACG-1	M.r.cle	0.313595	1
M3_CACAGGCCACGAAGCA-1	M.r.cle	0.335579	1
M3_CACAGGCCATCGGAAG-1	M.r.cle	0.471463	1
M3_CACAGGCGTGATGTCT-1	M.r.cle	0.476777	1
M3_CACAGGCTCAGGTAAA-1	M.r.cle	1.39141	1
M3_CACAGGCTCTTGTTTG-1	M.r.cle	0.457587	1
M3_CACAGTAGTAGAAGGA-1	M.r.cle	8.85465	1
M3_CACAGTAGTAGCGCAA-1	M.r.cle	3.50118	1
M3_CACAGTAGTCCATGAT-1	M.r.cle	0.320824	1
M3_CACAGTAGTCTCAACA-1	M.r.cle	3.55788	1
M3_CACAGTAGTTGCCTCT-1	M.r.cle	6.02132	1
M3_CACAGTATCTTCATGT-1	M.r.cle	0.427774	1
M3_CACATAGGTATAGGGC-1	M.r.cle	0.410952	1
M3_CACATAGTCCGAAGAG-1	M.r.cle	0.368343	1
M3_CACATAGTCCTCAATT-1	M.r.cle	0.361883	1
M3_CACATTTAGAAACGCC-1	M.r.cle	0.403267	1
M3_CACATTTCAAACCCAT-1	M.r.cle	5.54809	1
M3_CACATTTCAAGGCTCC-1	M.r.cle	0.614814	1
M3_CACATTTGTCAACTGT-1	M.r.cle	0.675715	1
M3_CACATTTGTCATCGGC-1	M.r.cle	3.83079	1
M3_CACCACTAGAAACCGC-1	M.r.cle	3.41301	1
M3_CACCACTAGAACAACT-1	M.r.cle	2.94607	1
M3_CACCACTAGCGTGTCC-1	M.r.cle	0.666787	1
M3_CACCACTAGCTCCCAG-1	M.r.cle	0.589004	1
M3_CACCACTAGGCTACGA-1	M.r.cle	0.73527	1
M3_CACCACTAGGTGACCA-1	M.r.cle	0.313237	1
M3_CACCACTGTCTGATCA-1	M.r.cle	0.639161	1
M3_CACCACTGTCTTCGTC-1	M.r.cle	4.95594	1
M3_CACCACTTCGCGTAGC-1	M.r.cle	1.01588	1
M3_CACCACTTCTACGAGT-1	M.r.cle	0.443298	1
M3_CACCACTTCTATCCTA-1	M.r.cle	0.352228	1
M3_CACCAGGCATAGTAAG-1	M.r.cle	0.806794	1
M3_CACCAGGGTCGCCATG-1	M.r.cle	5.08719	1
M3_CACCAGGGTGCAGGTA-1	M.r.cle	1.63417	1
M3_CACCTTGCATAAAGGT-1	M.r.cle	5.78064	1
M3_CACTCCAAGAAACCGC-1	M.r.cle	1.52147	1
M3_CACTCCAGTAGCCTCG-1	M.r.cle	0.329658	1
M3_CACTCCAGTCGTTGTA-1	M.r.cle	3.84876	1
M3_CACTCCATCCAAGCCG-1	M.r.cle	0.576271	1
M3_CACTCCATCCCTCTTT-1	M.r.cle	3.82791	1
M3_CAGAATCAGATGTGGC-1	M.r.cle	0.585014	1
M3_CAGAATCAGGCACATG-1	M.r.cle	0.284736	1
M3_CAGAATCAGTGAACGC-1	M.r.cle	6.90536	1
M3_CAGAATCGTGTCTGAT-1	M.r.cle	5.12672	1
M3_CAGAGAGGTCGTGGCT-1	M.r.cle	5.51062	1
M3_CAGAGAGTCCGAGCCA-1	M.r.cle	8.1112	1
M3_CAGATCACACTTCGAA-1	M.r.cle	0.606698	1
M3_CAGATCACATAACCTG-1	M.r.cle	1.38773	1
M3_CAGATCAGTAGCGATG-1	M.r.cle	0.60027	1
M3_CAGATCAGTCTTCTCG-1	M.r.cle	0.326599	1
M3_CAGCAGCGTCCTAGCG-1	M.r.cle	2.64725	1
M3_CAGCAGCGTGTGGCTC-1	M.r.cle	0.499482	1
M3_CAGCAGCGTGTTCGAT-1	M.r.cle	4.87185	1
M3_CAGCATAAGCTAAGAT-1	M.r.cle	2.04046	1
M3_CAGCATAAGGAATGGA-1	M.r.cle	2.40708	1
M3_CAGCATAGTCTGCGGT-1	M.r.cle	0.604444	1
M3_CAGCATATCCATTCTA-1	M.r.cle	0.193705	1
M3_CAGCCGAAGATAGCAT-1	M.r.cle	0.491416	1
M3_CAGCCGAGTCGACTGC-1	M.r.cle	1.47971	1
M3_CAGCGACAGGGATCTG-1	M.r.cle	0.567021	1
M3_CAGCGACAGGTGGGTT-1	M.r.cle	4.343	1
M3_CAGCGACCATGAACCT-1	M.r.cle	5.38248	1
M3_CAGCGACGTTCAGCGC-1	M.r.cle	0.478004	1
M3_CAGCGACGTTGGTAAA-1	M.r.cle	3.5667	1
M3_CAGCTAAAGAGTAATC-1	M.r.cle	4.10633	1
M3_CAGCTAATCCACTCCA-1	M.r.cle	0.29716	1
M3_CAGCTAATCCCTGACT-1	M.r.cle	3.70872	1
M3_CAGCTGGAGGATGCGT-1	M.r.cle	0.357337	1
M3_CAGCTGGCAGTCGTGC-1	M.r.cle	1.37136	1
M3_CAGCTGGCATCTACGA-1	M.r.cle	1.24494	1
M3_CAGCTGGCATGCTAGT-1	M.r.cle	0.342776	1
M3_CAGCTGGGTCCAGTGC-1	M.r.cle	3.70947	1
M3_CAGCTGGTCGCCTGAG-1	M.r.cle	0.445165	1
M3_CAGGTGCAGCTAGTTC-1	M.r.cle	0.603861	1
M3_CAGGTGCCATCACAAC-1	M.r.cle	5.39982	1
M3_CAGGTGCGTCAGAATA-1	M.r.cle	0.412294	1
M3_CAGGTGCGTTATCCGA-1	M.r.cle	0.68168	1
M3_CAGTAACAGAGGGCTT-1	M.r.cle	4.07678	1
M3_CAGTAACAGCTAAACA-1	M.r.cle	5.42104	1
M3_CAGTAACCACTGCCAG-1	M.r.cle	1.89715	1
M3_CAGTAACGTAAATGTG-1	M.r.cle	0.411708	1
M3_CAGTAACGTTAAAGTG-1	M.r.cle	4.12379	1
M3_CAGTAACTCAGCATGT-1	M.r.cle	0.647732	1
M3_CAGTAACTCTACCAGA-1	M.r.cle	3.51305	1
M3_CAGTCCTAGCTACCTA-1	M.r.cle	0.587796	1
M3_CAGTCCTGTATTACCG-1	M.r.cle	0.228803	1
M3_CAGTCCTTCAGGCAAG-1	M.r.cle	13.8539	3
M3_CAGTCCTTCATTATCC-1	M.r.cle	5.09824	1
M3_CATATGGAGCAGACTG-1	M.r.cle	0.628601	1
M3_CATATGGAGCAGATCG-1	M.r.cle	0.459738	1
M3_CATATGGAGGGTTTCT-1	M.r.cle	0.674959	1
M3_CATATGGCACGGTAGA-1	M.r.cle	1.69464	1
M3_CATATGGCATGTTGAC-1	M.r.cle	0.391688	1
M3_CATATGGTCTTAGAGC-1	M.r.cle	3.44332	1
M3_CATATTCAGGCTAGGT-1	M.r.cle	1.82749	1
M3_CATATTCCAGCCTTGG-1	M.r.cle	6.16051	1
M3_CATATTCTCCTTGCCA-1	M.r.cle	1.86571	1
M3_CATATTCTCTTGCCGT-1	M.r.cle	2.89752	1
M3_CATCAAGCATTGTGCA-1	M.r.cle	0.660209	1
M3_CATCAGAAGCCTATGT-1	M.r.cle	3.38765	1
M3_CATCAGACAAACTGTC-1	M.r.cle	2.75349	1
M3_CATCAGACATTCTCAT-1	M.r.cle	0.722225	1
M3_CATCAGAGTTACAGAA-1	M.r.cle	0.300859	1
M3_CATCAGAGTTCCAACA-1	M.r.cle	5.31936	1
M3_CATCAGAGTTTGACAC-1	M.r.cle	0.681665	1
M3_CATCAGATCACAGGCC-1	M.r.cle	5.51611	1
M3_CATCAGATCCGTAGTA-1	M.r.cle	3.97562	1
M3_CATCCACAGAGCTGGT-1	M.r.cle	0.586045	1
M3_CATCCACCACAGACAG-1	M.r.cle	3.19494	1
M3_CATCGAAAGACAAGCC-1	M.r.cle	5.83572	1
M3_CATCGAAAGTAGCCGA-1	M.r.cle	7.19091	1
M3_CATCGAAGTAGCGCTC-1	M.r.cle	3.77582	1
M3_CATCGAATCAAGCCTA-1	M.r.cle	0.463431	1
M3_CATCGGGAGAGTGACC-1	M.r.cle	3.39255	1
M3_CATCGGGTCCTCCTAG-1	M.r.cle	3.43791	1
M3_CATGACAAGATATGGT-1	M.r.cle	0.4428	1
M3_CATGACAAGCACCGCT-1	M.r.cle	0.531636	1
M3_CATGACATCCAGGGCT-1	M.r.cle	0.851078	1
M3_CATGACATCCGCATAA-1	M.r.cle	3.37636	1
M3_CATGCCTAGTACGTAA-1	M.r.cle	0.461363	1
M3_CATGCCTCAGTAACGG-1	M.r.cle	2.33504	1
M3_CATGCCTGTCAAAGCG-1	M.r.cle	2.01601	1
M3_CATGCCTGTTAGAACA-1	M.r.cle	1.80335	1
M3_CATGCCTGTTCTGGTA-1	M.r.cle	0.426866	1
M3_CATGCCTTCTGTACGA-1	M.r.cle	5.59688	1
M3_CATGGCGCAATGTAAG-1	M.r.cle	3.75623	1
M3_CATGGCGCATCCTAGA-1	M.r.cle	0.366958	1
M3_CATGGCGGTCTAGTCA-1	M.r.cle	0.50091	1
M3_CATGGCGTCAAGCCTA-1	M.r.cle	5.99307	1
M3_CATGGCGTCAGCACAT-1	M.r.cle	0.655402	1
M3_CATGGCGTCCGGGTGT-1	M.r.cle	0.364017	1
M3_CATTATCAGTACATGA-1	M.r.cle	1.91811	1
M3_CATTATCCAGCTGCAC-1	M.r.cle	2.15637	1
M3_CATTATCCATTATCTC-1	M.r.cle	0.290534	1
M3_CATTATCTCATATCGG-1	M.r.cle	0.675439	1
M3_CATTATCTCCTATTCA-1	M.r.cle	1.57531	1
M3_CATTATCTCGTTTAGG-1	M.r.cle	0.306612	1
M3_CATTATCTCTTCATGT-1	M.r.cle	4.96826	1
M3_CATTCGCCATCGGACC-1	M.r.cle	0.571879	1
M3_CATTCGCGTCTTGCGG-1	M.r.cle	4.7593	1
M3_CATTCGCTCGGATGTT-1	M.r.cle	2.52401	1
M3_CATTCGCTCGTACGGC-1	M.r.cle	0.20156	1
M3_CCAATCCAGTCGCCGT-1	M.r.cle	9.28326	1
M3_CCAATCCAGTTCGCAT-1	M.r.cle	0.36997	1
M3_CCAATCCCAAACCCAT-1	M.r.cle	7.79044	1
M3_CCAATCCCACTTAAGC-1	M.r.cle	0.551344	1
M3_CCAATCCTCACGCGGT-1	M.r.cle	6.57917	1
M3_CCAATCCTCGGAAATA-1	M.r.cle	0.36926	1
M3_CCAATCCTCTCTGTCG-1	M.r.cle	1.40702	1
M3_CCACCTACAGCCTATA-1	M.r.cle	0.450023	1
M3_CCACCTACAGCTGTAT-1	M.r.cle	1.36228	1
M3_CCACCTAGTATAAACG-1	M.r.cle	4.48595	1
M3_CCACCTATCGGAGCAA-1	M.r.cle	2.59518	1
M3_CCACGGACACCTCGGA-1	M.r.cle	0.486474	1
M3_CCACGGAGTCGGGTCT-1	M.r.cle	4.03571	1
M3_CCACTACAGGCATGGT-1	M.r.cle	0.31292	1
M3_CCACTACAGTGTACTC-1	M.r.cle	1.87366	1
M3_CCACTACCACGCCAGT-1	M.r.cle	0.477502	1
M3_CCAGCGAAGATATACG-1	M.r.cle	0.680328	1
M3_CCAGCGACAAGCCGCT-1	M.r.cle	0.78378	1
M3_CCAGCGACAGCCAATT-1	M.r.cle	0.505991	1
M3_CCAGCGACAGCTATTG-1	M.r.cle	6.27323	1
M3_CCAGCGACAGTAACGG-1	M.r.cle	4.671	1
M3_CCAGCGACAGTCGATT-1	M.r.cle	0.330932	1
M3_CCAGCGACATCGATGT-1	M.r.cle	0.693921	1
M3_CCAGCGAGTAAAGTCA-1	M.r.cle	4.89351	1
M3_CCAGCGAGTGGCTCCA-1	M.r.cle	3.53651	1
M3_CCAGCGAGTTACGGAG-1	M.r.cle	7.92916	1
M3_CCAGCGATCATACGGT-1	M.r.cle	1.87738	1
M3_CCAGCGATCTACCTGC-1	M.r.cle	3.01098	1
M3_CCAGCGATCTGACCTC-1	M.r.cle	0.43944	1
M3_CCATGTCAGGATGCGT-1	M.r.cle	2.99708	1
M3_CCATGTCCATCGTCGG-1	M.r.cle	0.44142	1
M3_CCATGTCGTTCCCTTG-1	M.r.cle	6.54456	1
M3_CCATTCGAGTCGAGTG-1	M.r.cle	0.536938	1
M3_CCATTCGCACAGCCCA-1	M.r.cle	0.713778	1
M3_CCATTCGTCGTACGGC-1	M.r.cle	0.605245	1
M3_CCCAATCAGACACGAC-1	M.r.cle	0.512788	1
M3_CCCAATCCAGGCGATA-1	M.r.cle	1.23806	1
M3_CCCAATCCATCACAAC-1	M.r.cle	0.523891	1
M3_CCCAATCGTAGCACGA-1	M.r.cle	0.149824	1
M3_CCCAATCTCAGCTCTC-1	M.r.cle	3.78371	1
M3_CCCAGTTAGACTAGGC-1	M.r.cle	0.679703	1
M3_CCCAGTTAGGTTACCT-1	M.r.cle	0.257717	1
M3_CCCATACAGTAGCCGA-1	M.r.cle	1.00324	1
M3_CCCATACAGTATCTCG-1	M.r.cle	0.684373	1
M3_CCCATACAGTCGAGTG-1	M.r.cle	0.498431	1
M3_CCCATACCAGTTCCCT-1	M.r.cle	0.593724	1
M3_CCCATACTCGGAAACG-1	M.r.cle	3.58909	1
M3_CCCTCCTCAAAGGAAG-1	M.r.cle	4.42443	1
M3_CCCTCCTGTTCACCTC-1	M.r.cle	0.0748457	1
M3_CCCTCCTTCAGCGATT-1	M.r.cle	0.337683	1
M3_CCCTCCTTCATGCAAC-1	M.r.cle	0.296367	1
M3_CCGGGATAGAGTAATC-1	M.r.cle	0.49532	1
M3_CCGGGATCATACGCTA-1	M.r.cle	5.12857	1
M3_CCGGGATCATTTCAGG-1	M.r.cle	0.565566	1
M3_CCGGTAGCACCTTGTC-1	M.r.cle	0.576313	1
M3_CCGGTAGGTAGGCATG-1	M.r.cle	3.60912	1
M3_CCGGTAGGTGTCGCTG-1	M.r.cle	0.1589	1
M3_CCGGTAGTCACATGCA-1	M.r.cle	0.482494	1
M3_CCGGTAGTCATGCTCC-1	M.r.cle	1.24799	1
M3_CCGTACTAGTCAAGGC-1	M.r.cle	2.51164	1
M3_CCGTACTCACTGTCGG-1	M.r.cle	5.69132	1
M3_CCGTACTGTAAGAGAG-1	M.r.cle	8.45357	1
M3_CCGTACTGTAAGTGTA-1	M.r.cle	6.85307	1
M3_CCGTGGAAGCGAAGGG-1	M.r.cle	0.616976	1
M3_CCGTGGACAAGACACG-1	M.r.cle	7.50968	1
M3_CCGTGGACATGCTGGC-1	M.r.cle	6.39412	1
M3_CCGTGGAGTCCAGTGC-1	M.r.cle	0.522241	1
M3_CCGTGGAGTGGTGTAG-1	M.r.cle	0.113572	1
M3_CCGTTCACAGCTTAAC-1	M.r.cle	9.11215	1
M3_CCGTTCACAGTAGAGC-1	M.r.cle	8.10985	1
M3_CCGTTCACATCACAAC-1	M.r.cle	0.697583	1
M3_CCGTTCAGTAGCGTGA-1	M.r.cle	0.179588	1
M3_CCTAAAGAGTTACCCA-1	M.r.cle	7.50536	1
M3_CCTAAAGGTACTCGCG-1	M.r.cle	4.71407	1
M3_CCTAAAGGTAGGACAC-1	M.r.cle	1.34111	1
M3_CCTAAAGTCCCGGATG-1	M.r.cle	0.530824	1
M3_CCTAAAGTCTGCAAGT-1	M.r.cle	0.539252	1
M3_CCTACACAGCATGGCA-1	M.r.cle	0.713531	1
M3_CCTACACCAAGCCGTC-1	M.r.cle	7.79892	1
M3_CCTACACGTGAACCTT-1	M.r.cle	1.8687	1
M3_CCTACACTCTGAAAGA-1	M.r.cle	1.92165	1
M3_CCTACCAAGGATCGCA-1	M.r.cle	1.46123	1
M3_CCTACCACATTGGCGC-1	M.r.cle	0.596038	1
M3_CCTACCAGTTTCGCTC-1	M.r.cle	0.163021	1
M3_CCTACCATCACCACCT-1	M.r.cle	7.19307	1
M3_CCTAGCTAGCTCCCAG-1	M.r.cle	0.482708	1
M3_CCTAGCTAGGGATACC-1	M.r.cle	0.340083	1
M3_CCTAGCTAGTACGCCC-1	M.r.cle	0.265544	1
M3_CCTAGCTCACCAACCG-1	M.r.cle	4.5972	1
M3_CCTAGCTGTACTCAAC-1	M.r.cle	0.799935	1
M3_CCTAGCTGTACTCGCG-1	M.r.cle	7.47217	1
M3_CCTAGCTTCACGAAGG-1	M.r.cle	0.561623	1
M3_CCTAGCTTCCTGTACC-1	M.r.cle	0.573519	1
M3_CCTAGCTTCTATCCCG-1	M.r.cle	1.92179	1
M3_CCTATTAAGACTAGAT-1	M.r.cle	3.07763	1
M3_CCTATTAAGGAGTAGA-1	M.r.cle	2.9816	1
M3_CCTATTACAGGCTCAC-1	M.r.cle	6.58017	1
M3_CCTATTAGTACGCTGC-1	M.r.cle	0.428058	1
M3_CCTATTATCACAGGCC-1	M.r.cle	3.1039	1
M3_CCTATTATCTAACGGT-1	M.r.cle	0.416965	1
M3_CCTCAGTAGAGTGAGA-1	M.r.cle	0.999465	1
M3_CCTCAGTAGCTTTGGT-1	M.r.cle	0.358265	1
M3_CCTCAGTGTGCATCTA-1	M.r.cle	4.55828	1
M3_CCTCTGAAGAATTCCC-1	M.r.cle	4.46753	1
M3_CCTCTGAAGCCCAGCT-1	M.r.cle	2.07395	1
M3_CCTCTGAAGCGTTCCG-1	M.r.cle	7.69528	1
M3_CCTCTGAGTTCTGGTA-1	M.r.cle	1.03274	1
M3_CCTCTGATCATATCGG-1	M.r.cle	0.570625	1
M3_CCTCTGATCGTTGACA-1	M.r.cle	0.365788	1
M3_CCTTACGCATAGACTC-1	M.r.cle	5.16024	1
M3_CCTTACGGTAGAGGAA-1	M.r.cle	5.20903	1
M3_CCTTACGTCAGAAATG-1	M.r.cle	3.96903	1
M3_CCTTACGTCGTTGACA-1	M.r.cle	3.07786	1
M3_CCTTACGTCTTGACGA-1	M.r.cle	0.682374	1
M3_CCTTCCCAGGTCATCT-1	M.r.cle	3.78993	1
M3_CCTTCCCAGTGTGGCA-1	M.r.cle	1.91632	1
M3_CCTTCCCCAAGGTTTC-1	M.r.cle	2.81796	1
M3_CCTTCCCCAATTCCTT-1	M.r.cle	0.285365	1
M3_CCTTCCCCATGCAACT-1	M.r.cle	0.555968	1
M3_CCTTCCCTCGGTTAAC-1	M.r.cle	0.587906	1
M3_CCTTCGAAGCCCTAAT-1	M.r.cle	2.146	1
M3_CCTTCGAAGCTAGTGG-1	M.r.cle	2.21697	1
M3_CCTTCGAAGTGTACTC-1	M.r.cle	0.385316	1
M3_CCTTCGAGTAGAGTGC-1	M.r.cle	0.599962	1
M3_CCTTCGAGTTGTCTTT-1	M.r.cle	5.25004	1
M3_CCTTTCTAGGCTCTTA-1	M.r.cle	7.21046	1
M3_CCTTTCTCAAGTTAAG-1	M.r.cle	1.25345	1
M3_CCTTTCTCACCAGATT-1	M.r.cle	0.369116	1
M3_CCTTTCTCACCAGCAC-1	M.r.cle	1.99316	1
M3_CCTTTCTGTAAGAGGA-1	M.r.cle	0.166193	1
M3_CCTTTCTGTAAGCACG-1	M.r.cle	0.480647	1
M3_CCTTTCTGTTTGTTGG-1	M.r.cle	0.403879	1
M3_CGAACATCATCCGTGG-1	M.r.cle	4.03399	1
M3_CGAACATGTTAGAACA-1	M.r.cle	4.56386	1
M3_CGAACATTCATCGGAT-1	M.r.cle	0.922014	1
M3_CGAACATTCATGTAGC-1	M.r.cle	1.43854	1
M3_CGAATGTCAGTAAGAT-1	M.r.cle	0.59665	1
M3_CGAATGTCAGTAAGCG-1	M.r.cle	7.03223	1
M3_CGAATGTCATACTACG-1	M.r.cle	2.40938	1
M3_CGAATGTGTAAGTAGT-1	M.r.cle	11.4281	1
M3_CGAATGTGTTAAGATG-1	M.r.cle	8.61718	1
M3_CGAATGTGTTGCTCCT-1	M.r.cle	0.561684	1
M3_CGAATGTTCCAAACAC-1	M.r.cle	0.39997	1
M3_CGACCTTCACGTCTCT-1	M.r.cle	3.2624	1
M3_CGACTTCTCTGAAAGA-1	M.r.cle	3.33208	1
M3_CGAGAAGAGAGCTGGT-1	M.r.cle	3.93734	1
M3_CGAGAAGGTTCAGTAC-1	M.r.cle	3.19028	1
M3_CGAGCACAGACGCAAC-1	M.r.cle	0.476346	1
M3_CGAGCACAGCGTAATA-1	M.r.cle	0.4125	1
M3_CGAGCACGTAAATACG-1	M.r.cle	5.40434	1
M3_CGAGCACGTTACAGAA-1	M.r.cle	1.97623	1
M3_CGAGCACTCTACTCAT-1	M.r.cle	1.92696	1
M3_CGAGCACTCTTGCAAG-1	M.r.cle	8.28784	1
M3_CGAGCCAAGTCTCGGC-1	M.r.cle	0.391063	1
M3_CGAGCCAAGTGGGTTG-1	M.r.cle	1.70539	1
M3_CGAGCCACATGAAGTA-1	M.r.cle	0.375873	1
M3_CGAGCCACATGGGAAC-1	M.r.cle	0.330859	1
M3_CGAGCCAGTAAGTGTA-1	M.r.cle	2.59443	1
M3_CGAGCCAGTAGGAGTC-1	M.r.cle	0.657782	1
M3_CGAGCCAGTCAGAATA-1	M.r.cle	4.12013	1
M3_CGAGCCAGTGAGGCTA-1	M.r.cle	3.08317	1
M3_CGAGCCAGTTTGCATG-1	M.r.cle	5.83316	1
M3_CGATCGGAGAGTAATC-1	M.r.cle	3.58436	1
M3_CGATCGGAGCAGCGTA-1	M.r.cle	1.95045	1
M3_CGATCGGCACGTTGGC-1	M.r.cle	0.558397	1
M3_CGATCGGCATGAAGTA-1	M.r.cle	1.20464	1
M3_CGATCGGCATTAACCG-1	M.r.cle	5.12105	1
M3_CGATCGGGTAAGGGCT-1	M.r.cle	0.515832	1
M3_CGATGGCAGGAGTTGC-1	M.r.cle	9.12644	1
M3_CGATGGCAGTGGTCCC-1	M.r.cle	4.03083	1
M3_CGATGGCGTGAGGCTA-1	M.r.cle	3.96289	1
M3_CGATGGCTCAGCACAT-1	M.r.cle	3.06774	1
M3_CGATGGCTCTCAACTT-1	M.r.cle	0.396961	1
M3_CGATGTAAGCGCCTCA-1	M.r.cle	5.70481	1
M3_CGATGTAAGGTCATCT-1	M.r.cle	0.282945	1
M3_CGATGTAAGTAGGTGC-1	M.r.cle	0.479521	1
M3_CGATGTACAAGTAATG-1	M.r.cle	5.62718	1
M3_CGATGTACAGTCGTGC-1	M.r.cle	0.381168	1
M3_CGATGTATCGGCTACG-1	M.r.cle	2.39424	1
M3_CGATTGAAGGGATCTG-1	M.r.cle	6.20697	1
M3_CGATTGAAGGGTGTGT-1	M.r.cle	3.00041	1
M3_CGATTGAGTGACGGTA-1	M.r.cle	6.69018	1
M3_CGATTGATCAACGGGA-1	M.r.cle	0.251663	1
M3_CGATTGATCAATAAGG-1	M.r.cle	0.0241453	1
M3_CGATTGATCGCTGATA-1	M.r.cle	0.521393	1
M3_CGATTGATCGTTGCCT-1	M.r.cle	8.95864	1
M3_CGCCAAGAGACAAAGG-1	M.r.cle	6.66962	1
M3_CGCCAAGTCGCGATCG-1	M.r.cle	0.456614	1
M3_CGCGGTAAGAATTGTG-1	M.r.cle	9.10679	1
M3_CGCGGTAAGTCGTTTG-1	M.r.cle	0.618935	1
M3_CGCGGTACACATCTTT-1	M.r.cle	4.86536	1
M3_CGCGGTACAGACAAAT-1	M.r.cle	3.76265	1
M3_CGCGGTACAGGTGCCT-1	M.r.cle	0.326469	1
M3_CGCGGTAGTATCTGCA-1	M.r.cle	0.399186	1
M3_CGCGGTAGTTCAGCGC-1	M.r.cle	2.76872	1
M3_CGCGGTAGTTCCACAA-1	M.r.cle	4.22859	1
M3_CGCGGTATCCAAACAC-1	M.r.cle	5.39969	1
M3_CGCGGTATCTGAGTGT-1	M.r.cle	2.34648	1
M3_CGCGTTTGTTACGTCA-1	M.r.cle	2.22835	1
M3_CGCTATCAGATCACGG-1	M.r.cle	4.97024	1
M3_CGCTATCAGCCTATGT-1	M.r.cle	3.33208	1
M3_CGCTATCAGTGGGCTA-1	M.r.cle	0.398672	1
M3_CGCTATCCAAGTCATC-1	M.r.cle	0.607174	1
M3_CGCTATCGTAACGCGA-1	M.r.cle	0.427495	1
M3_CGCTATCTCCAGGGCT-1	M.r.cle	0.55429	1
M3_CGCTGGACAGGACGTA-1	M.r.cle	1.76872	1
M3_CGCTGGACATCCTAGA-1	M.r.cle	2.16448	1
M3_CGCTGGAGTGCATCTA-1	M.r.cle	2.13066	1
M3_CGCTGGAGTTGGGACA-1	M.r.cle	2.57683	1
M3_CGCTGGATCGACCAGC-1	M.r.cle	8.12224	1
M3_CGCTTCAAGAGCTATA-1	M.r.cle	5.09062	1
M3_CGCTTCAAGATGTCGG-1	M.r.cle	0.630001	1
M3_CGCTTCACACGTCAGC-1	M.r.cle	5.81456	1
M3_CGCTTCATCCAAAGTC-1	M.r.cle	13.6035	3
M3_CGGACACAGTCACGCC-1	M.r.cle	0.408032	1
M3_CGGACACAGTTAGCGG-1	M.r.cle	7.89802	1
M3_CGGACACAGTTGTCGT-1	M.r.cle	7.17427	1
M3_CGGACACCACTGTTAG-1	M.r.cle	2.21539	1
M3_CGGACACCATTGGTAC-1	M.r.cle	5.08359	1
M3_CGGACACTCTCCAGGG-1	M.r.cle	2.89354	1
M3_CGGACGTAGCCAACAG-1	M.r.cle	15.6458	2
M3_CGGACGTAGTGGAGAA-1	M.r.cle	4.81623	1
M3_CGGACGTGTTATGTGC-1	M.r.cle	0.259007	1
M3_CGGACTGAGGCTAGGT-1	M.r.cle	3.24371	1
M3_CGGACTGCACAGACAG-1	M.r.cle	5.09852	1
M3_CGGACTGCAGCTGGCT-1	M.r.cle	5.49388	1
M3_CGGACTGCATTAACCG-1	M.r.cle	0.344898	1
M3_CGGACTGGTACTTCTT-1	M.r.cle	0.635004	1
M3_CGGACTGGTCATATGC-1	M.r.cle	3.75614	1
M3_CGGACTGTCGGTGTTA-1	M.r.cle	2.40595	1
M3_CGGACTGTCTGAGGGA-1	M.r.cle	0.296734	1
M3_CGGAGCTAGACAAAGG-1	M.r.cle	0.672162	1
M3_CGGAGCTAGCAAATCA-1	M.r.cle	0.366678	1
M3_CGGAGCTCAGACTCGC-1	M.r.cle	1.81338	1
M3_CGGAGCTGTGGAAAGA-1	M.r.cle	0.492654	1
M3_CGGAGTCAGTGACATA-1	M.r.cle	2.10475	1
M3_CGGAGTCCATCTGGTA-1	M.r.cle	0.633428	1
M3_CGGAGTCGTCCTAGCG-1	M.r.cle	0.471192	1
M3_CGGAGTCGTGTGCGTC-1	M.r.cle	3.12029	1
M3_CGGAGTCTCAGGCGAA-1	M.r.cle	2.40467	1
M3_CGGCTAGAGCTAACAA-1	M.r.cle	2.27286	1
M3_CGGCTAGCAAACGTGG-1	M.r.cle	2.99168	1
M3_CGGCTAGCACGACGAA-1	M.r.cle	0.314212	1
M3_CGGCTAGCAGATCTGT-1	M.r.cle	0.352798	1
M3_CGGCTAGCAGGCGATA-1	M.r.cle	8.2816	1
M3_CGGCTAGGTAGCGCAA-1	M.r.cle	1.9836	1
M3_CGGCTAGGTAGTAGTA-1	M.r.cle	0.649366	1
M3_CGGCTAGGTCACACGC-1	M.r.cle	3.77496	1
M3_CGGCTAGGTCCAAGTT-1	M.r.cle	7.94241	1
M3_CGGCTAGGTTCTGGTA-1	M.r.cle	1.29533	1
M3_CGGGTCACACCTATCC-1	M.r.cle	0.34504	1
M3_CGGGTCACATCGGAAG-1	M.r.cle	0.500029	1
M3_CGGGTCATCAACGAAA-1	M.r.cle	1.92255	1
M3_CGGGTCATCACTGGGC-1	M.r.cle	3.4449	1
M3_CGGTTAACAATGAAAC-1	M.r.cle	3.70281	1
M3_CGGTTAAGTTCGTGAT-1	M.r.cle	0.649097	1
M3_CGTAGCGAGCTACCGC-1	M.r.cle	0.850261	1
M3_CGTAGCGAGCTGAAAT-1	M.r.cle	7.13107	1
M3_CGTAGCGGTGTCTGAT-1	M.r.cle	0.401569	1
M3_CGTAGCGTCGCCTGAG-1	M.r.cle	0.112356	1
M3_CGTAGGCAGCCCAACC-1	M.r.cle	0.526031	1
M3_CGTAGGCAGGTGCTAG-1	M.r.cle	0.27157	1
[truncated: 2,797 more rows]
