# Supplementary material for: Decoding meningioma heterogeneity and neoplastic cell—macrophage interaction through single-cell transcriptome profiling across pathological grades
Source: J Transl Med. 2023 Oct 25;21:751. doi: 10.1186/s12967-023-04445-4 (PMC10599053; doi:10.1186/s12967-023-04445-4)
Supplement: Supplementary file 17 — Additional file 17: Table S7. Highly expressed genes in macrophages across different cell fates. [file 12967_2023_4445_MOESM17_ESM.xlsx]

## Sheet: Supplementary Table 7.macrophag
Supplementary Table 7. Highly Expressed Genes in Macrophages Across Different Cell Fates.
gene	State/Cell fate
S100A4	State 2/cell fate 1
TMSB10	State 2/cell fate 1
SPP1	State 2/cell fate 1
TUBB	State 2/cell fate 1
ACTB	State 2/cell fate 1
GAPDH	State 2/cell fate 1
TUBA1B	State 2/cell fate 1
MIF	State 2/cell fate 1
LGALS1	State 2/cell fate 1
FCGBP	State 2/cell fate 1
CALM3	State 2/cell fate 1
AP2S1	State 2/cell fate 1
GPNMB	State 2/cell fate 1
S100A9	State 2/cell fate 1
ACTG1	State 2/cell fate 1
SERF2	State 2/cell fate 1
TPI1	State 2/cell fate 1
PFN1	State 2/cell fate 1
MT1G	State 2/cell fate 1
UQCRQ	State 2/cell fate 1
PKM	State 2/cell fate 1
HSPA6	State 2/cell fate 1
PGK1	State 2/cell fate 1
STMN1	State 2/cell fate 1
RPS4Y1	State 2/cell fate 1
CAPG	State 2/cell fate 1
COX6B1	State 2/cell fate 1
HMGN2	State 2/cell fate 1
FN1	State 2/cell fate 1
COTL1	State 2/cell fate 1
ENO1	State 2/cell fate 1
ALOX5AP	State 2/cell fate 1
HMGB2	State 2/cell fate 1
S100A6	State 2/cell fate 1
PPDPF	State 2/cell fate 1
MYL6	State 2/cell fate 1
EIF4EBP1	State 2/cell fate 1
FCER1G	State 2/cell fate 1
DYNLL1	State 2/cell fate 1
IFI27	State 2/cell fate 1
S100A8	State 2/cell fate 1
CALR	State 2/cell fate 1
TXNDC17	State 2/cell fate 1
HSPB1	State 2/cell fate 1
NUPR1	State 2/cell fate 1
CSTB	State 2/cell fate 1
MT1X	State 2/cell fate 1
JPT1	State 2/cell fate 1
PCLAF	State 2/cell fate 1
BNIP3	State 2/cell fate 1
HIST1H4C	State 2/cell fate 1
FSCN1	State 2/cell fate 1
CTSA	State 2/cell fate 1
H2AFZ	State 2/cell fate 1
PDIA4	State 2/cell fate 1
PCNA	State 2/cell fate 1
LDHA	State 2/cell fate 1
HSPH1	State 2/cell fate 1
ARMT1	State 2/cell fate 1
HSP90AA1	State 2/cell fate 1
PLXND1	State 2/cell fate 1
H2AFV	State 2/cell fate 1
CKS1B	State 2/cell fate 1
PSME2	State 2/cell fate 1
TGFBI	State 2/cell fate 1
IGFBP4	State 2/cell fate 1
CLTC	State 2/cell fate 1
HSP90B1	State 2/cell fate 1
BLVRA	State 2/cell fate 1
PLP2	State 2/cell fate 1
S100A10	State 2/cell fate 1
RPS27L	State 2/cell fate 1
HSPE1	State 2/cell fate 1
CRIP1	State 2/cell fate 1
FTL	State 2/cell fate 1
MMP14	State 2/cell fate 1
SDF2L1	State 2/cell fate 1
SH3BGRL3	State 2/cell fate 1
IFITM3	State 2/cell fate 1
SLC16A3	State 2/cell fate 1
HK2	State 2/cell fate 1
MT1E	State 2/cell fate 1
AL627171.2	State 2/cell fate 1
PLEC	State 2/cell fate 1
SLC29A1	State 2/cell fate 1
TNFRSF11A	State 2/cell fate 1
PTTG1	State 2/cell fate 1
FCGR2B	State 2/cell fate 1
CLN6	State 2/cell fate 1
MT2A	State 2/cell fate 1
C2	State 2/cell fate 1
CTSZ	State 2/cell fate 1
ISG15	State 2/cell fate 1
COLEC12	State 2/cell fate 1
ANXA2	State 2/cell fate 1
TUBA1C	State 2/cell fate 1
PAPSS1	State 2/cell fate 1
HSPD1	State 2/cell fate 1
METRNL	State 2/cell fate 1
NDRG1	State 2/cell fate 1
VIM	State 2/cell fate 1
TYMP	State 2/cell fate 1
UCP2	State 2/cell fate 1
CD63	State 2/cell fate 1
FABP5	State 2/cell fate 1
SLC2A3	State 2/cell fate 1
SLC11A1	State 2/cell fate 1
KPNA2	State 2/cell fate 1
RALA	State 2/cell fate 1
IRAK1	State 2/cell fate 1
DNAJA4	State 2/cell fate 1
TIMP1	State 2/cell fate 1
TTYH3	State 2/cell fate 1
BAG3	State 2/cell fate 1
STXBP2	State 2/cell fate 1
AZI2	State 2/cell fate 1
PLIN2	State 2/cell fate 1
EIF5A	State 2/cell fate 1
FPR1	State 2/cell fate 1
CD93	State 2/cell fate 1
TUBB4B	State 2/cell fate 1
UBALD2	State 2/cell fate 1
MT-ND5	State 2/cell fate 1
ZFAND2A	State 2/cell fate 1
PLAU	State 2/cell fate 1
EZR	State 2/cell fate 1
HIST1H1C	State 2/cell fate 1
ATP6V1B2	State 2/cell fate 1
DBI	State 2/cell fate 1
SLC20A1	State 2/cell fate 1
BCAT1	State 2/cell fate 1
TAGLN2	State 2/cell fate 1
HMOX1	State 2/cell fate 1
ANKRD28	State 2/cell fate 1
GLRX	State 2/cell fate 1
SLC38A2	State 2/cell fate 1
ATF5	State 2/cell fate 1
UPP1	State 2/cell fate 1
HES4	State 2/cell fate 1
G0S2	State 3/cell fate 2
IL1B	State 3/cell fate 2
CCL20	State 3/cell fate 2
CXCL8	State 3/cell fate 2
SOD2	State 3/cell fate 2
SRGN	State 3/cell fate 2
OLR1	State 3/cell fate 2
BTG1	State 3/cell fate 2
BCL2A1	State 3/cell fate 2
CCL3	State 3/cell fate 2
CCL4	State 3/cell fate 2
CCL3L1	State 3/cell fate 2
CCL4L2	State 3/cell fate 2
HAMP	State 3/cell fate 2
PLAUR	State 3/cell fate 2
FTH1	State 3/cell fate 2
PMAIP1	State 3/cell fate 2
SAT1	State 3/cell fate 2
CCL5	State 3/cell fate 2
C15orf48	State 3/cell fate 2
INSIG1	State 3/cell fate 2
IL6	State 3/cell fate 2
PHLDA1	State 3/cell fate 2
CXCL3	State 3/cell fate 2
IL1RN	State 3/cell fate 2
CXCL2	State 3/cell fate 2
REL	State 3/cell fate 2
BASP1	State 3/cell fate 2
CDKN1A	State 3/cell fate 2
CFLAR	State 3/cell fate 2
CCL2	State 3/cell fate 2
TNF	State 3/cell fate 2
LUCAT1	State 3/cell fate 2
TNFAIP8	State 3/cell fate 2
SOCS3	State 3/cell fate 2
WTAP	State 3/cell fate 2
STX11	State 3/cell fate 2
NRP2	State 3/cell fate 2
NFKB1	State 3/cell fate 2
SERPINB9	State 3/cell fate 2
PELI1	State 3/cell fate 2
PDE4B	State 3/cell fate 2
ETS2	State 3/cell fate 2
SPHK1	State 3/cell fate 2
CTSL	State 3/cell fate 2
NAMPT	State 3/cell fate 2
TXN	State 3/cell fate 2
PLEK	State 3/cell fate 2
PIM3	State 3/cell fate 2
MIR3945HG	State 3/cell fate 2
MAP2K3	State 3/cell fate 2
AREG	State 3/cell fate 2
RGCC	State 3/cell fate 2
MAP3K8	State 3/cell fate 2
ATF4	State 3/cell fate 2
ANXA1	State 3/cell fate 2
MYC	State 3/cell fate 2
MIR155HG	State 3/cell fate 2
MAFF	State 3/cell fate 2
NINJ1	State 3/cell fate 2
IFIT2	State 3/cell fate 2
RGS16	State 3/cell fate 2
PDE4DIP	State 3/cell fate 2
STX4	State 3/cell fate 2
ISG20	State 3/cell fate 2
ICAM1	State 3/cell fate 2
ITGAX	State 3/cell fate 2
EIF4E	State 3/cell fate 2
SNHG15	State 3/cell fate 2
TGIF1	State 3/cell fate 2
PRNP	State 3/cell fate 2
IL10	State 3/cell fate 2
THAP2	State 3/cell fate 2
CREM	State 3/cell fate 2
GADD45G	State 3/cell fate 2
DNAAF1	State 3/cell fate 2
OASL	State 3/cell fate 2
PLK3	State 3/cell fate 2
BIRC3	State 3/cell fate 2
GCH1	State 3/cell fate 2
EIF5	State 3/cell fate 2
ATP2B1	State 3/cell fate 2
AZIN1-AS1	State 3/cell fate 2
CD55	State 3/cell fate 2
TWISTNB	State 3/cell fate 2
KDM6B	State 3/cell fate 2
TNFRSF4	State 3/cell fate 2
CYTOR	State 3/cell fate 2
VMO1	State 3/cell fate 2
EREG	State 3/cell fate 2
CCR7	State 3/cell fate 2
XBP1	State 3/cell fate 2
MFSD2A	State 3/cell fate 2
SPAG9	State 3/cell fate 2
UBE2D1	State 3/cell fate 2
LINC01588	State 3/cell fate 2
EHD1	State 3/cell fate 2
SMIM3	State 3/cell fate 2
LILRA1	State 3/cell fate 2
ARFGAP3	State 3/cell fate 2
RILPL2	State 3/cell fate 2
TNIP1	State 3/cell fate 2
GBP2	State 3/cell fate 2
FNIP2	State 3/cell fate 2
EMP3	State 3/cell fate 2
C5AR1	State 3/cell fate 2
TNFAIP3	State 3/cell fate 2
DSE	State 3/cell fate 2
CCRL2	State 3/cell fate 2
DUSP4	State 3/cell fate 2
PNP	State 3/cell fate 2
LCP2	State 3/cell fate 2
MARCKSL1	State 3/cell fate 2
IL1A	State 3/cell fate 2
PTPRE	State 3/cell fate 2
TRAF1	State 3/cell fate 2
ARID5A	State 3/cell fate 2
ABL2	State 3/cell fate 2
SLC43A2	State 3/cell fate 2
TNFRSF12A	State 3/cell fate 2
PDGFB	State 3/cell fate 2
DDX21	State 3/cell fate 2
ATP13A3	State 3/cell fate 2
PTPN1	State 3/cell fate 2
NEU4	State 3/cell fate 2
B4GALT1	State 3/cell fate 2
TCHH	State 3/cell fate 2
LILRB2	State 3/cell fate 2
ELL2	State 3/cell fate 2
SQSTM1	State 3/cell fate 2
IRF1	State 3/cell fate 2
NLRP3	State 3/cell fate 2
B3GNT5	State 3/cell fate 2
HS3ST1	State 3/cell fate 2
AC025164.1	State 3/cell fate 2
TNFSF15	State 3/cell fate 2
FLT1	State 3/cell fate 2
ZBTB43	State 3/cell fate 2
ACSL1	State 3/cell fate 2
MATK	State 3/cell fate 2
INHBA	State 3/cell fate 2
AL109615.2	State 3/cell fate 2
NFAT5	State 3/cell fate 2
GPAT3	State 3/cell fate 2
NRIP3	State 3/cell fate 2
LMNA	State 3/cell fate 2
SLC7A5	State 3/cell fate 2
CXCL1	State 3/cell fate 2
DRAM1	State 3/cell fate 2
CREB5	State 3/cell fate 2
GLA	State 3/cell fate 2
AC005083.1	State 3/cell fate 2
CCL7	State 3/cell fate 2
TNIP3	State 3/cell fate 2
EMP1	State 3/cell fate 2
LGALS3	State 3/cell fate 2
UBC	State 3/cell fate 2
CDC42EP3	State 3/cell fate 2
PHLDA2	State 3/cell fate 2
MIR222HG	State 3/cell fate 2
ANXA5	State 3/cell fate 2
USP12	State 3/cell fate 2
CD44	State 3/cell fate 2
ARID5B	State 3/cell fate 2
TNFAIP2	State 3/cell fate 2
NFATC1	State 3/cell fate 2
GEM	State 3/cell fate 2
CD9	State 3/cell fate 2
FGFR1	State 3/cell fate 2
FOSL2	State 3/cell fate 2
SMOX	State 3/cell fate 2
PPIF	State 3/cell fate 2
PMEPA1	State 3/cell fate 2
CTNNB1	State 3/cell fate 2
AHR	State 3/cell fate 2
TXNRD1	State 3/cell fate 2
SNAPC1	State 3/cell fate 2
ABCA1	State 3/cell fate 2
VEGFA	State 3/cell fate 2
ATF7IP2	State 3/cell fate 2
IL4I1	State 3/cell fate 2
TAF9	State 3/cell fate 2
ATP6V1H	State 3/cell fate 2
MXD1	State 3/cell fate 2
GADD45A	State 3/cell fate 2
AK6	State 3/cell fate 2
PID1	State 3/cell fate 2
PRDX1	State 3/cell fate 2
CLEC5A	State 3/cell fate 2
RASGRP3	State 3/cell fate 2
PTGS2	State 3/cell fate 2
TREM1	State 3/cell fate 2
HSP90AB1	State 3/cell fate 2
SYAP1	State 3/cell fate 2
IFIT3	State 3/cell fate 2
FILIP1L	State 3/cell fate 2
ADM	State 3/cell fate 2
SAMSN1	State 3/cell fate 2
TUBB6	State 3/cell fate 2
RIN2	State 3/cell fate 2
HAVCR2	State 3/cell fate 2
ITGA5	State 3/cell fate 2
S100A11	State 3/cell fate 2
VASP	State 3/cell fate 2
PDPN	State 3/cell fate 2
RUNX1	State 3/cell fate 2
CALM1	State 3/cell fate 2
LHFPL2	State 3/cell fate 2
LIMS1	State 3/cell fate 2
DYNC1H1	State 3/cell fate 2
PIM1	State 3/cell fate 2
NEDD9	State 3/cell fate 2
ING2	State 3/cell fate 2
CDC42SE1	State 3/cell fate 2
ZBTB7A	State 3/cell fate 2
HIF1A	State 3/cell fate 2
ZC3HAV1	State 3/cell fate 2
OGFRL1	State 3/cell fate 2
