# Supplementary material for: Decoding meningioma heterogeneity and neoplastic cell—macrophage interaction through single-cell transcriptome profiling across pathological grades
Source: J Transl Med. 2023 Oct 25;21:751. doi: 10.1186/s12967-023-04445-4 (PMC10599053; doi:10.1186/s12967-023-04445-4)
Supplement: Supplementary file 18 — Additional file 18: Table S8. Function of 33 Cell Communication Signals. [file 12967_2023_4445_MOESM18_ESM.xlsx]

## Sheet: Supplementary Table 8.cellchat 
Supplementary Table 8.cellchat signaling
Name	L-R pair	Function	References
MIF	MIF-(CD74+CD44)/ MIF-(CD74+CXCR4)	Promote tumor growth, anti-apoptosis, tumor angiogenesis and immune escape	PMID: 29637711; PMID: 26175090; PMID: 24760155; PMC9856758;PMID: 26777977
SPP1	SPP1-(ITGAV_ITGB5)/ SPP1-(ITGAV_ITGB1)/ SPP1-(ITGA5_ITGB1)/ SPP1-(ITGA4_ITGB1)/ SPP1-CD44	Bone growth and regeneration, immune regulation, tumor migration and invasion, tissue repair	PMID: 21907263; PMID: 25484092;PMID: 34964701; PMID: 29967195
MK	MDK-NCL/ MDK-SDC2/ MDK-(ITGA6+ITGB1)/ MDK-LRP1/ MDK-(ITGA4+ITGB1)/ MDK-SDC1/ MDK-SDC4	Angiogenesis, neuroprotection and repair, inflammation and immune regulation, tumor growth and metastasis, cell proliferation and differentiation	PMID: 28356350; PMID: 30001734; PMID: 31801970;PMID: 33077955
PTN	PTN-SDC4/ PTN-SDC3/ PTN-SDC2/ PTN-SDC1/ PTN-NCL	Cell proliferation, growth and differentiation play a neurotrophic and protective role after development	PMID: 28356350; PMID: 25620911
VISFATIN	NAMPT-(ITGA5+ITGB1)/ NAMPT-INSR	NAD+ biosynthesis, energy metabolism, inflammation regulation, aging, and cancer	PMID: 33384409; PMID: 33171124; PMID: 26215259
GALECTIN	LGALS9-CD44/ LGALS9-CD45/ LGALS9-HAVCR2	Immunomodulation, antiviral immunity, tumor immunotherapy	PMID: 27192565; PMID: 25065622; PMID: 32850758
CCL	CCL3-CCR1/ CCL3-CCR5/ CCL3L1-CCR1/ CCL4-CCR5/ CCL5-CCR1/ CCL5-CCR5/ CCL14-CCR1	Chemotaxis, inflammation, immune regulation	PMID: 29637711; PMID: 30894861
COMPLEMENT	C3-(ITGAX+ITGB2)/ C3-C3AR1/ C3-(ITGAM+ITGB2)	Inflammation and immune regulation	PMID: 16234578
ANNEXIN	ANXA1-FPR1	Inflammation and immune regulation	PMID: 23230437
VEGF	PGF-VEGFR1/ VEGFA-VEGFR1/ VEGFB--VEGFR1/ VEGFA-VEGFR1R2/ VEGFA-VEGFR2/ VEGFC-VEGFR2/ VEGFC-VEGFR2R3/ VEGFC-VEGFR3	Angiogenesis and vascular permeability regulation	PMID: 16633338
CXCL	CXCL12-CXCR4	Chemotaxis, embryogenesis, hematopoiesis and angiogenesis	PMID: 29637711; PMID: 30396776
TNF	TNF-TNFRSF1A/ TNF-TNFRSF1B	Inflammation, apoptosis and necrotic apoptosis	PMID: 26656660; PMID: 25169849
GAS	GAS6-AXL	Regulates immune response, inflammation, blood clotting, cell growth and apoptotic body clearance	PMID: 27801848
ANGPT	ANGPT2-(ITGA5+ITGB1)/ ANGPT2-TEK	Tumour angiogenic,angiogenesis, vascular permeability, and inflammation	PMID: 20651738; PMID: 25635707
GRN	GRN-SORT1	Involved in neuron survival, axon growth and synaptic function	PMID: 29555433
PDGF	PDGFB-PDGFRB/ PDGFA-PDGFRB/ PDGFD-PDGFRB	Cell proliferation, cell migration, tissue repair and angiogenesis	PMID: 29137923; PMID: 15207812
PARs	GZMA-F2R/ GZMA-PARD3	Immunoregulation	PMID: 35256589
TWEAK	TNFSF12 -TNFRSF12A	Cell proliferation and survival, immune regulation, tissue repair and regeneration	PMID: 34542797; PMID: 34797693; PMID: 31395500
PROS	PROS1-AXL	Immune regulation, tumor growth	PMID: 29531161
TGFb	TGFB1-(TGFBR1+TGFBR2)/ TGFB3-(TGFBR1+TGFBR2)	Cell proliferation, differentiation, migration, inflammatory response, tissue development and repair	PMID: 22136666; PMID: 16474430
EDN	EDN1-EDNRA/ EDN1-EDNRB	Regulates vascular tone, blood pressure, cell proliferation and hyperplasia, nervous system development, and pigment cell development	PMID: 24875861; PMID: 32747363; PMID: 23336501
CSF	IL34-CSF1R	Cell proliferation and differentiation, immune regulation, nervous system regulation	PMID: 30205037; PMID: 37344903
EGF	HBEGF-EGFR/ AREG-EGFR/ HBEGF-(EGFR+ERBB2)/ AREG-(EGFR+ERBB2)	Cell proliferation, differentiation, immune regulation, and tissue development and repair	PMID: 24013225; PMID: 25451232; PMID: 36864399; PMID: 34075041
CALCR	ADM-CALCRL	Immune regulation, cell proliferation and survival	PMID: 33462236
OSM	OSM-(LIFR+IL6ST)/ OSM-(OSMR+IL6ST)	Cell proliferation, differentiation, immune regulation, inflammatory response	PMID: 34380633
SEMA3	SEMA3B- (NRP1+PLXNA2)/ SEMA3B-(NRP2+PLXNA2)	Immune response, angiogenesis, organ formation	PMID: 27533782
BMP	BMP5-(ACVR1+BMPR2)/ BMP5-(BMPR1A+BMPR2)/ BMP4-(BMPR1A+BMPR2)	Bone development, cartilage development, cell proliferation, embryonic development and immune regulation	PMID: 15871923; PMID: 30156494; PMID: 26893297
FGF	FGF9-FGFR1/ FGF1-FGFR1	Cell proliferation, differentiation, embryonic development, angiogenesis, neurogenesis, and lipogenesis	PMID: 34438248; PMID: 36804544,PMID: 32385276
CX3C	CX3CL1-CX3CR1	Chemotaxis, inflammation, immune regulation	PMID: 29637711
ANGPTL	ANGPTL2-(ITGA5+ITGB1)/ ANGPTL2-TLR4	Extracellular matrix regulation, angiogenesis, inflammation regulation and immune regulation	PMID: 24478758; PMID: 33108353
IL6	IL6-(IL6R+IL6ST)	Immune regulation, inflammatory response, liver function, hematopoietic process and nervous system regulation	PMID: 36674945; PMID: 36674945; PMID: 30564864
WNT	WNT6-(FZD2+LRP6)/ WNT6-(FZD7+LRP6)/ WNT6-(FZD1+LRP6)	Cell proliferation, differentiation, organ development, bone development, nervous system development, and cancer	PMID: 33425886; PMID: 36075327; PMID: 30279739
APELIN	APLN-APLNR	Vascular development and cancer angiogenesis	PMID: 27068353; PMID: 30718358
